# Supplementary material for: Multi-omics monitoring of drug response in rheumatoid arthritis in pursuit of molecular remission
Source: Nat Commun. 2018 Jul 16;9:2755. doi: 10.1038/s41467-018-05044-4 (PMC6048065; doi:10.1038/s41467-018-05044-4)
Supplement: Supplementary file 4 — Supplementary Data 1 [file 41467_2018_5044_MOESM4_ESM.xlsx]

## Sheet: Transcript
Supplementary Data 1. Variable importance statistics from PLSR models of the mRNA microarray, protein array and cell abundance.
Type	Name	PLSR_variable.importance	PLSR_variable.importance.SE	T.test[RA-HC]_t	T.test[RA-HC]_P.Value	T.test[RA-HC]_adj.P.Val
WB transcript	225546_at:EEF2K	95.0472	1.50466	-8.01415	6.97551e-12	1.82697e-09
WB transcript	1558906_a_at:OSER1-AS1	94.5998	1.61077	4.27035	5.26454e-05	0.000145164
WB transcript	224569_s_at:IRF2BP2	94.1303	1.55534	-6.87429	1.17032e-09	4.37532e-08
WB transcript	1568592_at:LOC100419583	92.4114	1.39184	8.15268	3.71776e-12	1.29157e-09
WB transcript	226143_at:RAI1	89.4807	1.17618	-7.69909	2.90707e-11	3.9521e-09
WB transcript	226330_s_at:SUPT20H	89.276	1.3861	7.00352	6.59357e-10	2.98794e-08
WB transcript	212098_at:MGAT5	87.051	1.82038	-9.2165	2.92336e-14	1.3115e-10
WB transcript	210976_s_at:PFKM	84.8554	1.59666	-6.66672	2.92599e-09	8.57963e-08
WB transcript	229410_at:SLC35E1	84.3658	1.22507	-7.34314	1.44511e-10	1.20059e-08
WB transcript	202053_s_at:ALDH3A2	83.8763	2.43126	-4.06741	0.000109513	0.000260917
WB transcript	1552760_at:HDAC9	83.6635	1.6734	-4.80204	7.07244e-06	2.87922e-05
WB transcript	223609_at:ROPN1L	83.5986	0.859891	6.34416	1.19779e-08	2.38828e-07
WB transcript	202007_at:NID1	83.4886	1.73335	-3.5613	0.000620784	0.00106542
WB transcript	211337_s_at:TUBGCP4	83.4692	1.91246	-6.13319	2.97813e-08	4.59132e-07
WB transcript	206082_at:HCP5	82.5166	2.13236	3.95316	0.000163932	0.000362111
WB transcript	225368_at:HIPK2	82.3888	1.36442	-6.10847	3.31135e-08	4.88673e-07
WB transcript	204563_at:SELL	82.2137	0.775151	4.5778	1.67368e-05	5.77585e-05
WB transcript	229521_at:CCDC71L	81.6975	1.26373	6.02036	4.8276e-08	6.54274e-07
WB transcript	227432_s_at:ZNF557	81.6081	2.28675	-4.37061	3.6399e-05	0.000107361
WB transcript	223173_at:SPNS1	81.3269	1.94996	-5.52276	3.91119e-07	3.02529e-06
WB transcript	202155_s_at:NUP214	81.059	1.35139	7.72613	2.57256e-11	3.70022e-09
WB transcript	216306_x_at:PTBP1	80.9499	1.16655	-8.80953	1.86715e-13	2.79219e-10
WB transcript	214305_s_at:SF3B1	80.8709	1.17081	-4.42281	2.99811e-05	9.16238e-05
WB transcript	244654_at:MYO1G	80.7658	1.78495	-7.44717	9.05438e-11	8.4626e-09
WB transcript	219459_at:POLR3B	80.528	2.09001	-4.62834	1.38083e-05	4.93609e-05
WB transcript	202159_at:FARSA	80.1642	1.11685	-6.68292	2.72476e-09	8.20404e-08
WB transcript	221089_at:NOX3	79.8717	2.07289	2.95182	0.00412948	0.00490526
WB transcript	207760_s_at:NCOR2	79.8585	1.46434	-7.84848	1.47861e-11	2.55134e-09
WB transcript	207435_s_at:SRRM2	79.698	1.92237	-7.64159	3.76938e-11	4.5704e-09
WB transcript	212057_at:GSE1	79.6402	1.51805	-6.54937	4.89684e-09	1.22048e-07
WB transcript	202962_at:KIF13B	79.1541	1.75027	-5.93545	6.93019e-08	8.51802e-07
WB transcript	227120_at:FOXP4	78.7906	2.12639	-5.87967	8.77991e-08	1.00575e-06
WB transcript	208625_s_at:EIF4G1	78.7605	1.81536	-6.00188	5.22347e-08	6.9537e-07
WB transcript	202230_s_at:CHERP	78.6635	1.5753	-7.0913	4.45979e-10	2.41058e-08
WB transcript	229967_at:CMTM2	78.4728	1.3352	7.51494	6.67346e-11	6.50848e-09
WB transcript	204372_s_at:KHSRP	78.152	1.91218	-8.58499	5.19543e-13	3.88469e-10
WB transcript	202577_s_at:DDX19A	77.5789	2.12303	-6.63987	3.2926e-09	9.40861e-08
WB transcript	229803_s_at:NUDT3	77.4351	2.05943	-5.12956	1.94046e-06	1.03145e-05
WB transcript	202592_at:BLOC1S1	77.3758	1.1014	6.84607	1.32612e-09	4.83686e-08
WB transcript	203897_at:LYRM1	77.3251	1.19184	8.15122	3.74263e-12	1.29157e-09
WB transcript	225615_at:IFFO2	77.2939	1.85041	-6.82426	1.46044e-09	5.1187e-08
WB transcript	206004_at:TGM3	77.2686	1.76443	5.09648	2.21518e-06	1.13984e-05
WB transcript	215409_at:LPCAT4	77.1723	2.24779	-4.26732	5.32332e-05	0.00014622
WB transcript	213418_at:HSPA6	77.0762	1.19252	5.99953	5.27622e-08	7.00314e-07
WB transcript	205627_at:CDA	77.067	1.2694	4.45028	2.70586e-05	8.40272e-05
WB transcript	202519_at:MLXIP	77.0359	1.6588	-7.98001	8.1447e-12	1.82697e-09
WB transcript	203230_at:DVL1	77.0143	1.64555	-5.53282	3.75173e-07	2.93084e-06
WB transcript	224602_at:C4orf3	76.9181	1.23101	7.15777	3.31475e-10	2.01815e-08
WB transcript	202912_at:ADM	76.7707	1.26454	6.34112	1.21373e-08	2.40935e-07
WB transcript	203616_at:POLB	76.7246	1.48053	8.8432	1.60157e-13	2.79219e-10
WB transcript	230631_s_at:IL10RB-AS1	76.724	1.90586	5.92556	7.22741e-08	8.71618e-07
WB transcript	226207_at:RILPL1	76.5146	1.35292	2.82331	0.00597757	0.00663789
WB transcript	226382_at:CAMK1D	76.3141	2.01528	-4.50322	2.21852e-05	7.2332e-05
WB transcript	218381_s_at:U2AF2	76.2732	1.6523	-7.72046	2.63932e-11	3.70022e-09
WB transcript	220297_at:BTBD7	75.9591	2.31668	5.21	1.40412e-06	8.05531e-06
WB transcript	206464_at:BMX	75.9427	1.4981	6.67589	2.81035e-09	8.37338e-08
WB transcript	207574_s_at:GADD45B	75.9305	1.70349	5.15381	1.76058e-06	9.61486e-06
WB transcript	214805_at:EIF4A1	75.9052	1.78621	-6.69005	2.6406e-09	8.00437e-08
WB transcript	244397_at:LOC105375678	75.8643	1.40236	-3.48488	0.00079693	0.00129024
WB transcript	209369_at:ANXA3	75.8396	1.31647	8.61714	4.48738e-13	3.88469e-10
WB transcript	209498_at:CEACAM1	75.7941	1.48673	6.91805	9.63931e-10	3.86113e-08
WB transcript	225739_at:RAB11FIP4	75.7848	1.81912	4.94915	3.97594e-06	1.82384e-05
WB transcript	213341_at:FEM1C	75.7785	1.16131	7.1904	2.8649e-10	1.89011e-08
WB transcript	241207_at:MKL1	75.7635	1.52538	-3.74012	0.000341608	0.000655216
WB transcript	209509_s_at:DPAGT1	75.6974	1.84591	-6.876	1.16148e-09	4.37532e-08
WB transcript	202623_at:EAPP	75.6721	1.26988	6.29756	1.46593e-08	2.69531e-07
WB transcript	203366_at:POLG	75.6523	1.57629	-7.61146	4.31864e-11	4.98255e-09
WB transcript	203485_at:RTN1	75.5942	2.14579	-3.49346	0.000775006	0.00126111
WB transcript	217501_at:CIAO1	75.5478	2.18789	-4.40444	3.21034e-05	9.69864e-05
WB transcript	44783_s_at:HEY1	75.5092	1.68754	3.1889	0.00202996	0.00276891
WB transcript	227968_at:PDDC1	75.4043	1.769	-6.67006	2.88331e-09	8.51009e-08
WB transcript	223437_at:PPARA	75.3602	1.278	-6.14505	2.8301e-08	4.40855e-07
WB transcript	225703_at:FBRSL1	75.3428	1.53954	-7.64308	3.74407e-11	4.5704e-09
WB transcript	217883_at:MMADHC	75.266	1.59322	6.8842	1.12002e-09	4.34829e-08
WB transcript	214092_x_at:SUGP2	75.2363	2.15874	-5.24808	1.20377e-06	7.19102e-06
WB transcript	220078_at:USP48	75.039	1.95874	-3.52087	0.000708784	0.00117608
WB transcript	241754_at:SCAI	75.0384	2.44882	-2.96608	0.00396078	0.00474477
WB transcript	219055_at:SRBD1	74.9577	1.67604	6.62522	3.5115e-09	9.72442e-08
WB transcript	243308_at:MORN1	74.8776	2.41169	-2.09509	0.039282	0.0306754
WB transcript	46665_at:SEMA4C	74.8375	1.21208	-6.98837	7.0531e-10	3.13289e-08
WB transcript	221954_at:OSER1	74.8352	1.30927	4.9061	4.70981e-06	2.08378e-05
WB transcript	202299_s_at:LAMTOR5	74.7399	1.04768	7.50567	6.95809e-11	6.64169e-09
WB transcript	211986_at:AHNAK	74.7372	1.58336	-4.91696	4.51319e-06	2.0093e-05
WB transcript	232080_at:HECW2	74.7108	1.87524	7.12803	3.78568e-10	2.20566e-08
WB transcript	201321_s_at:SMARCC2	74.619	2.14645	-8.17536	3.35359e-12	1.29157e-09
WB transcript	212571_at:CHD8	74.5844	1.69652	-5.43617	5.5888e-07	3.93321e-06
WB transcript	44040_at:FBXO41	74.5747	2.0544	-6.74478	2.07468e-09	6.74464e-08
WB transcript	204432_at:SOX12	74.3639	2.13945	-4.50539	2.2005e-05	7.20062e-05
WB transcript	218164_at:SPATA20	74.3399	2.17853	-4.23961	5.88985e-05	0.000158795
WB transcript	211928_at:DYNC1H1	74.236	1.60672	-7.32461	1.57041e-10	1.25809e-08
WB transcript	231828_at:PSMD5-AS1	74.17	2.08611	3.50936	0.000735901	0.00120977
WB transcript	211950_at:UBR4	74.1573	1.39763	-5.95592	6.35284e-08	7.95303e-07
WB transcript	221506_s_at:TNPO2	74.0043	1.95652	-7.15682	3.32888e-10	2.01815e-08
WB transcript	230518_at:MPZL2	73.8334	1.52336	5.92008	7.39753e-08	8.89742e-07
WB transcript	207966_s_at:GLG1	73.7869	1.64912	-8.15183	3.7323e-12	1.29157e-09
WB transcript	209166_s_at:MAN2B1	73.7778	1.73615	-4.7014	1.04367e-05	3.93462e-05
WB transcript	204531_s_at:BRCA1	73.7534	1.73092	5.69097	1.94275e-07	1.78968e-06
WB transcript	213408_s_at:PI4KA	73.7119	1.5753	-6.53496	5.2157e-09	1.28374e-07
WB transcript	211375_s_at:ILF3	73.5675	2.08079	-5.42387	5.87853e-07	4.09514e-06
WB transcript	1564190_x_at:ZNF519	73.5466	1.82056	-4.29406	4.8267e-05	0.000135084
WB transcript	202214_s_at:CUL4B	73.5458	2.04583	7.28097	1.90987e-10	1.40462e-08
WB transcript	217822_at:WBP11	73.4456	1.29951	-6.51707	5.6402e-09	1.37519e-07
WB transcript	227536_at:ZC3H13	73.396	2.22988	3.75432	0.000325543	0.000628432
WB transcript	213302_at:PFAS	73.2327	1.93923	-6.40659	9.13223e-09	1.94933e-07
WB transcript	205965_at:BATF	73.2254	1.90212	4.88628	5.09063e-06	2.21513e-05
WB transcript	227199_at:DIP2A	73.2049	2.56612	-3.48505	0.000796482	0.00128998
WB transcript	230748_at:SLC16A6	73.1739	1.22669	7.15863	3.302e-10	2.01815e-08
WB transcript	201726_at:ELAVL1	73.1598	1.18698	-5.73498	1.61564e-07	1.56212e-06
WB transcript	222495_at:TMEM167B	73.0657	1.69876	8.10581	4.60049e-12	1.47422e-09
WB transcript	225840_at:TEF	73.0101	1.89467	-3.27244	0.00156744	0.00224952
WB transcript	244050_at:HACD4	72.9567	1.44339	8.22372	2.69156e-12	1.29157e-09
WB transcript	212650_at:EHBP1	72.9497	1.36377	-4.92009	4.45802e-06	1.99004e-05
WB transcript	200945_s_at:SEC31A	72.9096	1.45798	-7.10692	4.1596e-10	2.39245e-08
WB transcript	221839_s_at:UBAP2	72.831	1.50728	-7.27466	1.9646e-10	1.42157e-08
WB transcript	202650_s_at:KIAA0195	72.769	1.89771	-5.22158	1.33997e-06	7.7768e-06
WB transcript	225949_at:NRBP2	72.7639	1.45409	-5.85939	9.5664e-08	1.07833e-06
WB transcript	219041_s_at:REPIN1	72.7595	2.08054	-6.70524	2.46975e-09	7.58903e-08
WB transcript	231764_at:CHRAC1	72.5987	1.71452	-5.09993	2.18489e-06	1.12797e-05
WB transcript	212787_at:YLPM1	72.596	1.25054	-5.97676	5.81375e-08	7.53819e-07
WB transcript	225181_at:ARID1B	72.5164	1.50853	-5.39591	6.59278e-07	4.50183e-06
WB transcript	54970_at:ZMIZ2	72.4203	1.74651	-7.57388	5.11654e-11	5.59859e-09
WB transcript	203535_at:S100A9	72.3691	1.1065	7.51799	6.58244e-11	6.50848e-09
WB transcript	222047_s_at:SRRT	72.2631	1.62352	-7.87458	1.31374e-11	2.45575e-09
WB transcript	224748_at:DCAF7	72.2442	1.32442	-6.32103	1.32421e-08	2.53879e-07
WB transcript	228550_at:RTN4R	72.2137	2.20504	-4.4277	2.94394e-05	9.03376e-05
WB transcript	217989_at:HSD17B11	72.1827	1.07723	7.54608	5.79981e-11	5.91354e-09
WB transcript	37652_at:CABIN1	72.1435	1.38785	-6.37584	1.04389e-08	2.13844e-07
WB transcript	233226_at:PTPN9	72.1144	2.91752	-4.27494	5.17695e-05	0.000143101
WB transcript	201591_s_at:NISCH	72.0652	1.50229	-8.17792	3.31485e-12	1.29157e-09
WB transcript	218025_s_at:ECI2	72.0251	1.82374	-5.62164	2.59475e-07	2.20888e-06
WB transcript	223095_at:MARVELD1	72.0079	2.57868	-4.26594	5.3502e-05	0.000146446
WB transcript	219077_s_at:WWOX	71.9048	1.96266	-5.47202	4.82242e-07	3.52932e-06
WB transcript	203397_s_at:GALNT3	71.7447	1.45658	7.80087	1.83442e-11	2.75902e-09
WB transcript	201164_s_at:PUM1	71.7421	1.41196	-7.6108	4.33141e-11	4.98255e-09
WB transcript	225469_at:LYRM5	71.7401	1.73186	6.15016	2.76865e-08	4.37356e-07
WB transcript	226838_at:TTC32	71.7374	1.42595	6.9258	9.31319e-10	3.81677e-08
WB transcript	43511_s_at:ARRB1	71.7365	1.39696	-5.68695	1.97573e-07	1.8133e-06
WB transcript	223960_s_at:CDIP1	71.706	1.99411	-8.04917	5.95026e-12	1.77963e-09
WB transcript	217846_at:QARS	71.6913	1.45926	-5.91475	7.56672e-08	9.05238e-07
WB transcript	222243_s_at:TOB2	71.4615	1.22073	-4.75781	8.39577e-06	3.30692e-05
WB transcript	205174_s_at:QPCT	71.3903	1.08533	5.53473	3.72219e-07	2.92448e-06
WB transcript	56197_at:PLSCR3	71.3877	1.12592	-5.77063	1.39095e-07	1.44449e-06
WB transcript	41220_at:SEPT9	71.3582	1.37823	-7.06706	4.96888e-10	2.49545e-08
WB transcript	208794_s_at:SMARCA4	71.3408	1.41222	-7.41142	1.06339e-10	9.54129e-09
WB transcript	200060_s_at:RNPS1	71.3296	1.62913	-7.0832	4.6239e-10	2.44049e-08
WB transcript	217811_at:SELT	71.2925	1.44319	7.95172	9.26009e-12	1.88833e-09
WB transcript	202771_at:PIEZO1	71.2767	1.60702	-5.54938	3.50306e-07	2.78648e-06
WB transcript	226554_at:ZBTB7A	71.276	1.50387	-6.63468	3.3685e-09	9.50443e-08
WB transcript	216028_at:ALKBH3	71.2733	1.94884	-3.56764	0.000607961	0.0010492
WB transcript	213848_at:DUSP7	71.2172	1.43432	-5.7594	1.45817e-07	1.47376e-06
WB transcript	223376_s_at:BRI3	70.9982	1.18834	6.2021	2.21404e-08	3.67881e-07
WB transcript	241388_at:LOC101927451	70.9347	1.21005	5.80273	1.21512e-07	1.30416e-06
WB transcript	232884_s_at:ZNF853	70.735	2.42976	-5.03101	2.87548e-06	1.41016e-05
WB transcript	202185_at:PLOD3	70.7319	1.9922	-5.64372	2.3667e-07	2.05769e-06
WB transcript	223220_s_at:PARP9	70.7165	1.25617	6.67524	2.81833e-09	8.37338e-08
WB transcript	206073_at:COLQ	70.5791	2.88737	-5.69437	1.91532e-07	1.78441e-06
WB transcript	225274_at:PCYOX1	70.5779	1.70822	-4.97985	3.52198e-06	1.65972e-05
WB transcript	209448_at:HTATIP2	70.5535	1.48773	6.84008	1.36172e-09	4.84847e-08
WB transcript	212082_s_at:MYL6	70.5265	1.31509	6.54789	4.92873e-09	1.22164e-07
WB transcript	239489_at:UBLCP1	70.5007	1.79702	3.73942	0.000342417	0.00065643
WB transcript	220099_s_at:LUC7L2	70.365	1.30477	-4.63924	1.32453e-05	4.76901e-05
WB transcript	203964_at:NMI	70.3056	1.37719	7.98585	7.93149e-12	1.82697e-09
WB transcript	204497_at:ADCY9	70.3029	1.94604	-4.16988	7.58453e-05	0.000195421
WB transcript	206175_x_at:ZNF222	70.2471	1.52775	5.7289	1.65736e-07	1.58536e-06
WB transcript	224797_at:ARRDC3	70.2432	1.81321	6.58956	4.10617e-09	1.09651e-07
WB transcript	214315_x_at:CALR	70.232	2.31451	-5.01973	3.00729e-06	1.46012e-05
WB transcript	211783_s_at:MTA1	70.1819	1.58375	-6.64299	3.24781e-09	9.37747e-08
WB transcript	225110_at:OGFOD1	70.1433	1.46964	-6.60664	3.80986e-09	1.03466e-07
WB transcript	1556385_at:CLCF1	70.1376	1.25689	-5.44257	5.44377e-07	3.87041e-06
WB transcript	203234_at:UPP1	70.115	1.90169	4.16301	7.77481e-05	0.000198973
WB transcript	1552773_at:CLEC4D	70.1086	1.13241	8.67965	3.37507e-13	3.78538e-10
WB transcript	1559975_at:BTG1	70.0946	1.77966	4.47781	2.44081e-05	7.7896e-05
WB transcript	212137_at:LARP1	70.062	1.44198	-6.30015	1.44954e-08	2.67614e-07
WB transcript	235359_at:NRROS	70.0029	1.26329	-3.5659	0.000611452	0.00105384
WB transcript	212017_at:FAM168B	69.9998	1.34964	-5.53423	3.72993e-07	2.92544e-06
WB transcript	200825_s_at:HYOU1	69.9627	1.64788	-6.31083	1.38405e-08	2.58719e-07
WB transcript	204125_at:NDUFAF1	69.9483	1.38701	5.15254	1.7696e-06	9.62293e-06
WB transcript	228697_at:HINT3	69.8604	2.28396	2.15876	0.0338231	0.0271314
WB transcript	239450_at:NDUFV2-AS1	69.86	2.16149	2.9437	0.00422852	0.0049935
WB transcript	208308_s_at:GPI	69.8021	1.35487	-7.56037	5.43801e-11	5.80867e-09
WB transcript	209310_s_at:CASP4	69.7648	1.2792	7.33652	1.48867e-10	1.21429e-08
WB transcript	213218_at:ZSCAN26	69.7094	1.65164	3.80119	0.000277457	0.000554701
WB transcript	226085_at:CBX5	69.6976	2.15949	-6.84668	1.32254e-09	4.83686e-08
WB transcript	209536_s_at:EHD4	69.6902	1.68909	-4.17556	7.43032e-05	0.000192462
WB transcript	202188_at:NUP93	69.6816	1.15428	-4.90243	4.77825e-06	2.1069e-05
WB transcript	208598_s_at:HUWE1	69.6779	1.16341	-7.29278	1.81134e-10	1.37371e-08
WB transcript	225210_s_at:FAM103A1	69.5785	1.44065	6.13867	2.90883e-08	4.49995e-07
WB transcript	223044_at:SLC40A1	69.5756	2.04243	6.24489	1.84085e-08	3.20099e-07
WB transcript	218600_at:LIMD2	69.5456	2.19861	2.84263	0.00565805	0.00635703
WB transcript	218777_at:REEP4	69.5375	1.65264	-4.96714	3.70341e-06	1.72708e-05
WB transcript	205896_at:SLC22A4	69.5192	1.51134	5.97383	5.88657e-08	7.56466e-07
WB transcript	212038_s_at:VDAC1	69.5019	1.38	-5.08499	2.31928e-06	1.17924e-05
WB transcript	1555702_a_at:ST3GAL3	69.485	1.63605	-4.13616	8.56369e-05	0.000214392
WB transcript	201361_at:TMEM109	69.478	1.42844	-6.82243	1.47232e-09	5.12033e-08
WB transcript	217995_at:SQRDL	69.4164	1.58856	4.95413	3.89866e-06	1.7993e-05
WB transcript	209155_s_at:NT5C2	69.3633	1.83201	4.5398	1.93267e-05	6.46089e-05
WB transcript	234950_s_at:RFWD2	69.3218	1.28691	6.81099	1.5487e-09	5.22398e-08
WB transcript	224659_at:SEPN1	69.2983	2.54259	-2.28206	0.0251047	0.0213551
WB transcript	1569065_s_at:C15orf62	69.2162	2.78903	-3.0978	0.00267806	0.0034594
WB transcript	218011_at:UBL5	69.1989	1.23962	5.9105	7.70451e-08	9.19271e-07
WB transcript	33736_at:STOML1	69.194	2.24203	2.9078	0.00469297	0.00543469
WB transcript	208772_at:ANKHD1	69.152	1.52091	-6.45427	7.41947e-09	1.67265e-07
WB transcript	214661_s_at:NOP14	69.119	1.89616	-5.88117	8.724e-08	1.00355e-06
WB transcript	201934_at:WDR82	69.0201	1.36453	-5.96997	5.98408e-08	7.6485e-07
WB transcript	218917_s_at:ARID1A	68.9822	1.15429	-4.63012	1.37148e-05	4.91051e-05
WB transcript	202384_s_at:TCOF1	68.9287	2.18502	-6.49946	6.09142e-09	1.45361e-07
WB transcript	1557544_at:CFAP58	68.9226	2.17673	4.74896	8.68819e-06	3.4161e-05
WB transcript	225200_at:DPH3	68.8887	1.49619	6.72535	2.26034e-09	7.19184e-08
WB transcript	229743_at:ZNF438	68.8289	1.44112	5.84552	1.01439e-07	1.13487e-06
WB transcript	219913_s_at:CRNKL1	68.8285	1.6391	5.51938	3.96616e-07	3.05202e-06
WB transcript	213451_x_at:TNXA	68.8259	1.82794	-3.73207	0.000351055	0.000668476
WB transcript	226892_at:LOC102724002	68.8093	1.67332	-4.77753	7.77843e-06	3.12131e-05
WB transcript	212890_at:SLC38A10	68.7845	1.79007	-5.56737	3.2513e-07	2.61872e-06
WB transcript	205048_s_at:PSPH	68.7477	1.49773	2.8921	0.00491049	0.00564723
WB transcript	228402_at:ZBED3	68.7416	2.51381	-4.2384	5.91579e-05	0.000159303
WB transcript	210555_s_at:NFATC3	68.7387	1.33589	-7.37926	1.22872e-10	1.06721e-08
WB transcript	202688_at:TNFSF10	68.7319	1.30634	7.0803	4.68392e-10	2.44342e-08
WB transcript	208030_s_at:ADD1	68.6155	1.72431	-6.97943	7.33916e-10	3.16592e-08
WB transcript	223993_s_at:CNIH4	68.6149	1.23767	7.93978	9.77533e-12	1.90673e-09
WB transcript	218773_s_at:MSRB2	68.6028	1.37377	4.94565	4.03124e-06	1.84356e-05
WB transcript	224912_at:TTC7A	68.5705	2.02676	-4.67871	1.13875e-05	4.20474e-05
WB transcript	226157_at:TFDP2	68.4681	1.58615	-5.75575	1.48072e-07	1.47951e-06
WB transcript	204608_at:ASL	68.4404	2.33181	-3.36618	0.0011668	0.00176964
WB transcript	213911_s_at:H2AFZ	68.4393	1.36312	6.42291	8.50599e-09	1.85244e-07
WB transcript	217720_at:CHCHD2	68.4325	1.6941	5.60959	2.72823e-07	2.28778e-06
WB transcript	225772_s_at:COX14	68.4174	0.847802	5.43321	5.65725e-07	3.96563e-06
WB transcript	208816_x_at:ANXA2P2	68.4023	1.54463	-2.92927	0.00440975	0.00516403
WB transcript	214098_at:KIAA1107	68.369	1.2634	5.24476	1.22009e-06	7.24988e-06
WB transcript	212631_at:STX7	68.3608	1.7735	7.9936	7.65739e-12	1.82697e-09
WB transcript	208087_s_at:ZBP1	68.3474	1.40999	4.11977	9.08279e-05	0.000224859
WB transcript	224784_at:MLLT6	68.3092	1.34888	-7.8139	1.72937e-11	2.75902e-09
WB transcript	208072_s_at:DGKD	68.303	1.48241	-6.53405	5.23652e-09	1.28374e-07
WB transcript	218968_s_at:ZFP64	68.2881	1.42155	-4.83072	6.32545e-06	2.63979e-05
WB transcript	203805_s_at:FANCA	68.2782	2.38395	3.54931	0.000645735	0.00109481
WB transcript	206674_at:FLT3	68.2697	2.19705	-2.99096	0.00368172	0.00448293
WB transcript	203279_at:EDEM1	68.2556	1.47073	-5.01158	3.10606e-06	1.49996e-05
WB transcript	208858_s_at:ESYT1	68.2032	1.26454	-8.45989	9.18619e-13	5.8874e-10
WB transcript	209383_at:DDIT3	68.1648	1.3133	6.84159	1.35264e-09	4.84847e-08
WB transcript	239678_at:SYNRG	68.1483	2.6956	3.42817	0.000957112	0.00150609
WB transcript	217884_at:NAT10	68.1463	1.27854	-7.14372	3.52937e-10	2.11117e-08
WB transcript	227787_s_at:MED30	68.1019	1.5262	6.87536	1.16478e-09	4.37532e-08
WB transcript	218992_at:PLGRKT	68.0984	1.65332	6.12489	3.08613e-08	4.67807e-07
WB transcript	202174_s_at:PCM1	68.082	2.48404	-3.09114	0.00273229	0.00352134
WB transcript	204604_at:CDK14	68.0675	1.3756	5.68686	1.97648e-07	1.8133e-06
WB transcript	219288_at:C3orf14	68.0588	2.07432	4.82406	6.49172e-06	2.69664e-05
WB transcript	205922_at:VNN2	68.0452	1.15899	6.39297	9.68954e-09	2.00663e-07
WB transcript	226053_at:MAP2K7	67.9989	2.24625	-3.75417	0.000325706	0.000628477
WB transcript	213390_at:ZC3H4	67.9572	1.34672	-5.58999	2.95991e-07	2.42801e-06
WB transcript	225799_at:LINC00152	67.903	1.74308	5.51716	4.00285e-07	3.05927e-06
WB transcript	208612_at:PDIA3	67.8696	1.63777	-3.99829	0.000139894	0.000317132
WB transcript	222258_s_at:SH3BP4	67.8291	1.87431	-3.53545	0.000675753	0.00113205
WB transcript	213175_s_at:SNRPB	67.8279	1.72804	-5.35335	7.84629e-07	5.15383e-06
WB transcript	214054_at:DOK2	67.7892	1.51518	-4.37843	3.53592e-05	0.000104915
WB transcript	200985_s_at:CD59	67.7826	1.99435	5.72979	1.65118e-07	1.58536e-06
WB transcript	228037_at:RARA-AS1	67.7779	1.05377	5.20223	1.44879e-06	8.27986e-06
WB transcript	201606_s_at:PWP1	67.7386	1.62969	-3.53038	0.00068708	0.00114751
WB transcript	208649_s_at:VCP	67.7256	1.52754	-5.92593	7.21616e-08	8.71618e-07
WB transcript	217835_x_at:C20orf24	67.6777	1.19273	6.78503	1.73701e-09	5.77238e-08
WB transcript	204481_at:BRPF1	67.6712	1.70695	-6.15171	2.75032e-08	4.35997e-07
WB transcript	225251_at:RAB24	67.6028	1.22041	6.60809	3.78567e-09	1.03466e-07
WB transcript	208864_s_at:TXN	67.5819	1.07664	7.7996	1.84497e-11	2.75902e-09
WB transcript	202917_s_at:S100A8	67.5385	1.14901	7.37353	1.26078e-10	1.06721e-08
WB transcript	218494_s_at:SLC2A4RG	67.5072	2.11756	-6.73801	2.13761e-09	6.89921e-08
WB transcript	212507_at:TMEM131	67.5	1.44572	-5.39285	6.6759e-07	4.55167e-06
WB transcript	235816_s_at:RGL4	67.4815	2.33322	5.62661	2.54164e-07	2.17605e-06
WB transcript	201231_s_at:ENO1	67.357	1.53594	-5.89483	8.23383e-08	9.64472e-07
WB transcript	201221_s_at:SNRNP70	67.3524	1.68079	-5.90446	7.90445e-08	9.36049e-07
WB transcript	219163_at:ZNF562	67.3072	2.0389	-5.45284	5.21856e-07	3.7516e-06
WB transcript	238346_s_at:TGS1	67.2528	1.55815	-4.16716	7.65912e-05	0.000196836
WB transcript	212697_at:FAM134C	67.2001	1.73156	-6.74845	2.04141e-09	6.73408e-08
WB transcript	228762_at:LFNG	67.0995	1.88986	-5.38667	6.84704e-07	4.63035e-06
WB transcript	220072_at:CSPP1	67.0981	2.19169	-3.35651	0.00120314	0.00181189
WB transcript	224817_at:SH3PXD2A	67.0919	1.73261	-4.30228	4.68314e-05	0.000131641
WB transcript	227062_at:NEAT1	67.0898	2.27933	-5.74271	1.56407e-07	1.52766e-06
WB transcript	202200_s_at:SRPK1	67.0281	1.40151	6.1985	2.24873e-08	3.70898e-07
WB transcript	200058_s_at:SNRNP200	67.0271	1.55012	-6.40253	9.29506e-09	1.96699e-07
WB transcript	205291_at:IL2RB	67.0251	1.84136	-5.93309	7.00002e-08	8.58034e-07
WB transcript	225461_at:EHMT1	67.0033	1.84539	-6.05955	4.08325e-08	5.77874e-07
WB transcript	219607_s_at:MS4A4A	67.0002	2.41422	6.63783	3.32228e-09	9.43333e-08
WB transcript	223304_at:SLC37A3	66.8772	1.02228	6.42932	8.27183e-09	1.81023e-07
WB transcript	224513_s_at:UBQLN4	66.8153	1.3408	-7.176	3.05536e-10	1.95817e-08
WB transcript	232521_at:PCSK7	66.8046	1.58828	-6.96641	7.77664e-10	3.31516e-08
WB transcript	208737_at:ATP6V1G1	66.7964	1.48481	6.39807	9.47717e-09	1.9862e-07
WB transcript	222073_at:COL4A3	66.7234	2.42728	-4.3699	3.64944e-05	0.000107572
WB transcript	218017_s_at:HGSNAT	66.6706	1.64616	-5.49924	4.31028e-07	3.23905e-06
WB transcript	217728_at:S100A6	66.6619	1.22576	6.14744	2.80119e-08	4.39403e-07
WB transcript	208684_at:COPA	66.6389	1.24948	-6.18957	2.33689e-08	3.84028e-07
WB transcript	204773_at:IL11RA	66.6133	1.59988	-5.89357	8.27772e-08	9.64682e-07
WB transcript	227394_at:NCAM1	66.5473	2.15439	-4.33254	4.18972e-05	0.000120228
WB transcript	212620_at:ZNF609	66.5417	1.2532	-5.79833	1.23788e-07	1.31783e-06
WB transcript	211780_x_at:DCTN1	66.4902	1.9716	-5.30729	9.46652e-07	5.94811e-06
WB transcript	1563497_at:USP25	66.3701	2.01059	4.67191	1.16883e-05	4.294e-05
WB transcript	200792_at:XRCC6	66.3334	1.50764	-6.34929	1.17145e-08	2.34619e-07
WB transcript	203761_at:SLA	66.3012	1.40033	4.41906	3.0403e-05	9.25978e-05
WB transcript	219397_at:COQ10B	66.2421	1.34628	7.25519	2.1437e-10	1.5027e-08
WB transcript	201561_s_at:CLSTN1	66.2361	1.5582	-7.66612	3.37402e-11	4.452e-09
WB transcript	203433_at:MTHFS	66.2335	1.6531	6.22111	2.03983e-08	3.45519e-07
WB transcript	213403_at:MFSD9	66.1856	1.41562	3.64392	0.000472107	0.00084924
WB transcript	202388_at:RGS2	66.181	1.24335	5.72907	1.65617e-07	1.58536e-06
WB transcript	205883_at:ZBTB16	66.1626	2.55371	-5.33708	8.38461e-07	5.41234e-06
WB transcript	200694_s_at:DDX24	66.1175	1.31846	-6.47994	6.63335e-09	1.53397e-07
WB transcript	200000_s_at:PRPF8	66.1131	1.4626	-7.20032	2.7405e-10	1.86283e-08
WB transcript	1554240_a_at:ITGAL	66.0986	1.83667	-6.35373	1.14909e-08	2.31171e-07
WB transcript	202499_s_at:SLC2A3	66.0756	1.25003	3.80834	0.000270745	0.000544682
WB transcript	207186_s_at:BPTF	66.0307	1.34911	-7.09135	4.45874e-10	2.41058e-08
WB transcript	202090_s_at:UQCR11	66.0038	0.933151	4.61526	1.45142e-05	5.12716e-05
WB transcript	225814_at:XRN1	65.984	1.86643	6.51291	5.74361e-09	1.38535e-07
WB transcript	202474_s_at:HCFC1	65.9777	1.28048	-6.40569	9.16813e-09	1.94933e-07
WB transcript	208659_at:CLIC1	65.9739	1.37726	7.19676	2.78452e-10	1.8645e-08
WB transcript	223724_s_at:STAG3L1	65.9609	1.84512	-5.23543	1.26702e-06	7.4891e-06
WB transcript	214246_x_at:MINK1	65.9011	1.37292	-7.03424	5.75102e-10	2.71586e-08
WB transcript	233571_x_at:PPDPF	65.8846	1.94412	-6.07634	3.80014e-08	5.46979e-07
WB transcript	213360_s_at:POM121	65.8684	1.37469	-6.58529	4.18376e-09	1.10375e-07
WB transcript	225629_s_at:ZBTB4	65.7868	1.29094	-7.37512	1.2518e-10	1.06721e-08
WB transcript	226633_at:RAB8B	65.7346	1.88525	7.42649	9.9372e-11	9.09818e-09
WB transcript	225390_s_at:KLF13	65.6989	1.36119	-3.76716	0.000311625	0.000608372
WB transcript	223451_s_at:CKLF	65.6903	1.10965	7.28962	1.83721e-10	1.37371e-08
WB transcript	243552_at:MBTD1	65.6859	1.71573	-2.47616	0.0153606	0.0142751
WB transcript	232959_at:LOC645513	65.6847	1.39556	4.10396	9.61204e-05	0.000235127
WB transcript	226744_at:METTL16	65.674	1.18826	-7.07354	4.82735e-10	2.48036e-08
WB transcript	202446_s_at:PLSCR1	65.6064	1.74439	5.66993	2.12141e-07	1.90266e-06
WB transcript	224688_at:TMEM248	65.5765	1.1881	-6.4633	7.13312e-09	1.61622e-07
WB transcript	230790_x_at:LOC440600	65.5709	2.2899	-3.25616	0.00164897	0.00234106
WB transcript	218460_at:DNAAF5	65.5584	2.3577	-5.76436	1.42807e-07	1.45938e-06
WB transcript	204565_at:ACOT13	65.4769	1.23872	5.81736	1.14243e-07	1.244e-06
WB transcript	225266_at:ZNF652	65.4637	1.40577	-5.23964	1.24559e-06	7.37211e-06
WB transcript	1554595_at:SYMPK	65.4556	1.64902	-6.35849	1.12558e-08	2.27462e-07
WB transcript	209518_at:SMARCD1	65.4473	1.8753	-7.09413	4.40385e-10	2.41058e-08
WB transcript	204351_at:S100P	65.4079	2.45714	3.82912	0.000252106	0.000515069
WB transcript	214152_at:CCPG1	65.4015	1.60251	7.65112	3.61065e-11	4.5704e-09
WB transcript	230536_at:PBX4	65.3856	1.62329	-5.35972	7.64467e-07	5.0659e-06
WB transcript	218776_s_at:TMEM62	65.3574	1.08787	2.18574	0.0317174	0.0257311
WB transcript	202282_at:HSD17B10	65.3567	1.35245	-4.26719	5.32567e-05	0.00014622
WB transcript	203286_at:RNF44	65.355	1.71517	-4.2905	4.89008e-05	0.000136247
WB transcript	209312_x_at:HLA-DRB1	65.3508	1.89957	-3.96286	0.000158454	0.000351567
WB transcript	201730_s_at:TPR	65.3315	1.42622	-3.5665	0.000610249	0.00105217
WB transcript	200781_s_at:RPS15A	65.3234	1.10697	5.39658	6.57456e-07	4.49624e-06
WB transcript	223174_at:BTBD10	65.2661	1.54865	7.54625	5.79532e-11	5.91354e-09
WB transcript	201000_at:AARS	65.2642	1.60466	-6.1998	2.23616e-08	3.70186e-07
WB transcript	224890_s_at:LAMTOR4	65.2301	1.65967	4.3581	3.8124e-05	0.000111134
WB transcript	203258_at:DRAP1	65.2226	1.61013	3.97028	0.000154383	0.00034458
WB transcript	1552701_a_at:CARD16	65.2179	1.25005	7.29292	1.81021e-10	1.37371e-08
WB transcript	212384_at:DDX39B	65.1759	1.50614	-4.9534	3.9098e-06	1.80087e-05
WB transcript	218287_s_at:AGO1	65.1723	1.40791	-5.79623	1.24887e-07	1.32453e-06
WB transcript	222148_s_at:RHOT1	65.1706	1.82058	7.99428	7.63397e-12	1.82697e-09
WB transcript	243271_at:SAMD9L	65.1591	1.60715	4.50188	2.22973e-05	7.25395e-05
WB transcript	225940_at:EIF4E3	65.1568	1.58202	5.87236	9.05567e-08	1.02851e-06
WB transcript	201094_at:RPS29	65.1431	1.33487	4.68886	1.09524e-05	4.0878e-05
WB transcript	236295_s_at:NLRC3	65.0953	1.34191	-6.1763	2.47431e-08	4.05126e-07
WB transcript	1556056_at:SIK2	65.0761	2.28802	-2.48636	0.0149579	0.0139773
WB transcript	205085_at:ORC1	65.0656	2.18869	2.17058	0.032886	0.0265018
WB transcript	217759_at:TRIM44	65	1.39816	-6.98262	7.23604e-10	3.15466e-08
WB transcript	228153_at:RNF144B	64.9911	1.7903	5.97402	5.88196e-08	7.56466e-07
WB transcript	212719_at:PHLPP1	64.9826	1.77899	2.53305	0.0132338	0.012686
WB transcript	202907_s_at:NBN	64.9642	1.39966	6.55774	4.7206e-09	1.18977e-07
WB transcript	226135_at:UHRF1BP1	64.9554	1.64009	-2.97451	0.00386411	0.00465257
WB transcript	202153_s_at:NUP62	64.9534	1.22892	-4.73694	9.10119e-06	3.54124e-05
WB transcript	217885_at:IPO9	64.9323	1.73514	-6.8794	1.14409e-09	4.37532e-08
WB transcript	200656_s_at:P4HB	64.9155	1.49064	-4.49869	2.25664e-05	7.2939e-05
WB transcript	234632_x_at:BTNL8	64.9141	1.9502	4.0796	0.000104859	0.000252646
WB transcript	219283_at:C1GALT1C1	64.8977	1.47851	7.95872	8.97078e-12	1.88833e-09
WB transcript	209190_s_at:DIAPH1	64.8908	1.43972	-6.31279	1.37233e-08	2.57601e-07
WB transcript	218438_s_at:MED28	64.8726	1.46553	6.48698	6.43262e-09	1.50305e-07
WB transcript	241505_at:LINC01237	64.8633	1.63555	-4.85404	5.77522e-06	2.45121e-05
WB transcript	230405_at:C5orf56	64.8204	1.56998	3.55163	0.000640843	0.00108819
WB transcript	205527_s_at:GEMIN4	64.8196	1.62987	-6.17102	2.53109e-08	4.12027e-07
WB transcript	211951_at:NOLC1	64.819	1.01069	-4.90481	4.73369e-06	2.09228e-05
WB transcript	220419_s_at:USP25	64.8148	1.34249	5.27872	1.06317e-06	6.55176e-06
WB transcript	224607_s_at:SRP68	64.8081	1.32296	-5.70753	1.81264e-07	1.71562e-06
WB transcript	206050_s_at:RNH1	64.7701	1.45917	-4.86199	5.59843e-06	2.39429e-05
WB transcript	228753_at:LOC101927974	64.7555	1.69829	5.14613	1.8157e-06	9.82601e-06
WB transcript	225776_at:RBMS2	64.7547	3.3441	-3.11027	0.00257913	0.00335772
WB transcript	223423_at:GPR160	64.7434	1.53928	6.8328	1.4063e-09	4.96778e-08
WB transcript	219684_at:RTP4	64.7039	1.46625	4.24769	5.71886e-05	0.000154836
WB transcript	223114_at:COQ5	64.6717	1.54601	5.11475	2.05908e-06	1.08296e-05
WB transcript	217977_at:MSRB1	64.6695	1.40464	4.84647	5.94858e-06	2.51054e-05
WB transcript	218306_s_at:HERC1	64.6675	1.43544	-5.40316	6.39972e-07	4.39005e-06
WB transcript	218230_at:ARFIP1	64.6617	1.9715	7.13576	3.65723e-10	2.15886e-08
WB transcript	201612_at:ALDH9A1	64.6534	1.02256	-3.94107	0.000171015	0.000374072
WB transcript	200045_at:ABCF1	64.6215	1.25998	-6.60236	3.88197e-09	1.04285e-07
WB transcript	201642_at:IFNGR2	64.6207	1.83688	5.18766	1.53648e-06	8.68145e-06
WB transcript	202553_s_at:SYF2	64.6054	1.17306	6.33387	1.25247e-08	2.46279e-07
WB transcript	218229_s_at:POGK	64.5752	1.64842	-5.97377	5.88819e-08	7.56466e-07
WB transcript	209782_s_at:DBP	64.5558	1.21809	-6.72912	2.22305e-09	7.12372e-08
WB transcript	219066_at:PPCDC	64.5545	1.67117	4.68662	1.10467e-05	4.10935e-05
WB transcript	221474_at:MYL12B	64.5399	1.43951	6.29472	1.48403e-08	2.70642e-07
WB transcript	229584_at:LRRK2	64.5393	1.60324	7.80129	1.83097e-11	2.75902e-09
WB transcript	224772_at:NAV1	64.5316	2.50866	-4.45063	2.70234e-05	8.40155e-05
WB transcript	226082_s_at:SCAF4	64.4937	1.78223	-5.44196	5.45743e-07	3.87398e-06
WB transcript	208843_s_at:GORASP2	64.4572	1.16095	-5.52478	3.87868e-07	3.01574e-06
WB transcript	212288_at:FNBP1	64.4542	1.32908	-5.16062	1.71307e-06	9.40675e-06
WB transcript	206512_at:SRP19	64.4452	2.89363	3.1485	0.00229681	0.00305307
WB transcript	205715_at:BST1	64.4257	1.96126	5.61341	2.68516e-07	2.25587e-06
WB transcript	225164_s_at:EIF2AK4	64.4106	1.87123	-4.43386	2.8771e-05	8.85893e-05
WB transcript	221516_s_at:MIEF1	64.4002	1.55946	-7.02831	5.90496e-10	2.75083e-08
WB transcript	226347_at:FUT11	64.388	1.58702	-6.13118	3.00383e-08	4.59933e-07
WB transcript	215838_at:LILRA5	64.387	1.72511	5.28451	1.03848e-06	6.41722e-06
WB transcript	200931_s_at:VCL	64.3328	1.53454	-5.27559	1.07679e-06	6.60844e-06
WB transcript	204730_at:RIMS3	64.2641	1.62828	-5.89167	8.34471e-08	9.67357e-07
WB transcript	223084_s_at:CCNDBP1	64.2243	1.27184	5.83518	1.05966e-07	1.17594e-06
WB transcript	200708_at:GOT2	64.2003	1.34394	-6.70697	2.45093e-09	7.58315e-08
WB transcript	225507_at:PNISR	64.1908	1.80838	-4.63212	1.36104e-05	4.88468e-05
WB transcript	210240_s_at:CDKN2D	64.1702	2.23742	3.37233	0.00114419	0.00174123
WB transcript	201128_s_at:ACLY	64.1618	2.0473	-4.98513	3.44921e-06	1.63204e-05
WB transcript	200687_s_at:SF3B3	64.1595	1.73685	-6.41354	8.86008e-09	1.90186e-07
WB transcript	1564435_a_at:KRT72	64.1585	2.8795	-3.19092	0.00201739	0.00275597
WB transcript	204644_at:ENOX2	64.1186	2.07463	-4.18516	7.17708e-05	0.000186657
WB transcript	224882_at:ACSS1	64.0923	1.51167	-5.14909	1.79429e-06	9.73497e-06
WB transcript	206314_at:ZKSCAN7	64.0888	1.5443	3.36048	0.0011881	0.00179466
WB transcript	200955_at:IMMT	64.0869	1.43269	-5.50062	4.28587e-07	3.23153e-06
WB transcript	201568_at:UQCRQ	64.076	1.07358	5.81791	1.13979e-07	1.244e-06
WB transcript	206025_s_at:TNFAIP6	63.9995	1.15115	6.81289	1.53578e-09	5.22398e-08
WB transcript	221589_s_at:ALDH6A1	63.9908	1.66393	-4.44823	2.72673e-05	8.45979e-05
WB transcript	226525_at:STK17B	63.9544	2.08367	5.21382	1.38262e-06	7.97926e-06
WB transcript	203082_at:BMS1	63.9414	1.42683	-5.96769	6.04248e-08	7.67939e-07
WB transcript	206584_at:LY96	63.9258	1.14111	7.06016	5.12405e-10	2.49869e-08
WB transcript	205016_at:TGFA	63.9194	1.7139	5.66056	2.2061e-07	1.94771e-06
WB transcript	231845_at:AARS2	63.9149	1.96223	-5.73088	1.64366e-07	1.58239e-06
WB transcript	209004_s_at:FBXL5	63.9139	1.11792	6.7453	2.06993e-09	6.74464e-08
WB transcript	201859_at:SRGN	63.9078	1.30879	7.26372	2.06331e-10	1.4693e-08
WB transcript	201767_s_at:ELAC2	63.8958	1.6583	-6.05555	4.15372e-08	5.84161e-07
WB transcript	221937_at:SYNRG	63.8733	1.15984	-5.69234	1.93169e-07	1.78923e-06
WB transcript	1569496_s_at:LOC100130872	63.852	1.84885	-6.01967	4.84185e-08	6.54274e-07
WB transcript	223228_at:LDOC1L	63.8022	1.55126	-4.6838	1.11673e-05	4.13704e-05
WB transcript	203371_s_at:NDUFB3	63.792	1.26515	6.81368	1.5304e-09	5.22398e-08
WB transcript	224598_at:MGAT4B	63.7848	1.84002	-4.86323	5.57149e-06	2.38504e-05
WB transcript	209014_at:MAGED1	63.7205	1.41731	-6.95991	8.00426e-10	3.35601e-08
WB transcript	212144_at:SUN2	63.6919	1.47831	-6.48024	6.62474e-09	1.53397e-07
WB transcript	212107_s_at:DHX9	63.6802	1.3686	-3.04722	0.00311634	0.00392556
WB transcript	217388_s_at:KYNU	63.6735	1.54586	6.12407	3.09697e-08	4.67807e-07
WB transcript	224736_at:CCAR1	63.6325	1.39076	-4.39308	3.34879e-05	0.000100627
WB transcript	210105_s_at:FYN	63.6044	1.40465	-6.11224	3.25828e-08	4.84025e-07
WB transcript	212660_at:JADE2	63.5508	1.29683	-6.03421	4.55045e-08	6.25898e-07
WB transcript	202117_at:ARHGAP1	63.5025	1.65732	-5.32758	8.71581e-07	5.56e-06
WB transcript	205791_x_at:ZNF230	63.4999	1.49966	6.99189	6.94384e-10	3.1152e-08
WB transcript	225405_at:HNRNPUL2	63.4922	1.46551	-5.32524	8.79938e-07	5.59157e-06
WB transcript	229686_at:P2RY8	63.4867	1.3249	-5.49363	4.41136e-07	3.28202e-06
WB transcript	226572_at:SOCS7	63.4866	1.22964	-6.71749	2.33994e-09	7.29003e-08
WB transcript	223988_x_at:METTL17	63.4395	1.84447	-4.68671	1.10431e-05	4.10935e-05
WB transcript	218798_at:KRI1	63.4341	2.35874	-5.51284	4.07488e-07	3.09848e-06
WB transcript	201697_s_at:DNMT1	63.431	1.34551	-5.98408	5.63517e-08	7.34911e-07
WB transcript	203435_s_at:MME	63.4127	1.22695	4.02074	0.000129235	0.000296552
WB transcript	210466_s_at:SERBP1	63.4126	1.40402	-3.69553	0.000397131	0.000738046
WB transcript	214617_at:PRF1	63.391	1.63849	-5.77391	1.37185e-07	1.42796e-06
WB transcript	215612_at:TBC1D5	63.374	2.95547	1.62108	0.108881	0.069071
WB transcript	227093_at:USP36	63.3525	1.73241	-6.72242	2.28966e-09	7.23383e-08
WB transcript	214508_x_at:CREM	63.3414	1.40003	3.90599	0.000193267	0.000413078
WB transcript	222025_s_at:OPLAH	63.3082	1.53028	3.50939	0.000735844	0.00120977
WB transcript	205873_at:PIGL	63.3041	1.29295	-4.39146	3.36906e-05	0.000101101
WB transcript	203130_s_at:KIF5C	63.301	1.95912	-4.5025	2.22458e-05	7.24771e-05
WB transcript	200957_s_at:SSRP1	63.292	1.27952	-6.55389	4.80099e-09	1.20327e-07
WB transcript	203056_s_at:PRDM2	63.2892	1.21735	-4.86048	5.63162e-06	2.40162e-05
WB transcript	203351_s_at:ORC4	63.2331	1.60191	7.08375	4.61248e-10	2.44049e-08
WB transcript	201462_at:SCRN1	63.1931	1.58788	-4.23096	6.07817e-05	0.000162505
WB transcript	235543_at:LOC102723779	63.1249	1.60974	5.67348	2.09018e-07	1.88296e-06
WB transcript	204804_at:TRIM21	63.1143	1.20028	3.79634	0.000282094	0.000561221
WB transcript	226155_at:FAM160B1	63.085	1.49626	7.57977	4.98245e-11	5.58817e-09
WB transcript	212113_at:ATXN7L3B	63.0613	2.0408	-3.71962	0.000366142	0.000691627
WB transcript	202369_s_at:TRAM2	63.0443	1.9137	-5.08769	2.29433e-06	1.17131e-05
WB transcript	210160_at:PAFAH1B2	63.0262	2.46134	4.22157	6.28941e-05	0.000167256
WB transcript	208695_s_at:RPL39	63.0196	1.28519	5.21136	1.3964e-06	8.02129e-06
WB transcript	228264_at:ACCS	63.0187	2.93608	-4.49183	2.31563e-05	7.44769e-05
WB transcript	216751_at:TVP23C-CDRT4	63.0165	1.89014	-5.00447	3.19487e-06	1.52968e-05
WB transcript	212087_s_at:ERAL1	62.9726	1.83756	-4.57699	1.67881e-05	5.78021e-05
WB transcript	206445_s_at:PRMT1	62.9227	1.88357	-4.98641	3.43176e-06	1.62746e-05
WB transcript	78383_at:TOPORS-AS1	62.885	1.13658	5.51828	3.98428e-07	3.05549e-06
WB transcript	212178_s_at:POM121C	62.8704	1.20837	-6.30246	1.43513e-08	2.66049e-07
WB transcript	205010_at:GNL3L	62.8436	1.81441	-6.41365	8.8558e-09	1.90186e-07
WB transcript	205232_s_at:PAFAH2	62.8435	2.01287	-5.22879	1.3015e-06	7.61261e-06
WB transcript	222101_s_at:DCHS1	62.7813	2.03184	-6.1555	2.70579e-08	4.31858e-07
WB transcript	220349_s_at:ENGASE	62.7809	2.23565	-4.47093	2.50462e-05	7.88505e-05
WB transcript	212237_at:ASXL1	62.7792	1.89581	-4.32273	4.34394e-05	0.000123656
WB transcript	203278_s_at:PHF21A	62.7723	1.771	3.48676	0.000792081	0.00128378
WB transcript	242272_at:ZNF785	62.7672	1.75669	-5.33625	8.41325e-07	5.41524e-06
WB transcript	200875_s_at:NOP56	62.7473	1.67503	-6.24663	1.82708e-08	3.18942e-07
WB transcript	229982_at:QSER1	62.7183	2.2624	-4.1328	8.66788e-05	0.000216759
WB transcript	212139_at:GCN1L1	62.6979	1.47107	-6.24079	1.87376e-08	3.23731e-07
WB transcript	228675_at:USP30-AS1	62.6784	2.13295	2.8498	0.00554366	0.00625199
WB transcript	225849_s_at:SFT2D1	62.6745	1.04339	7.03654	5.69246e-10	2.71586e-08
WB transcript	221255_s_at:EMC6	62.673	1.58863	4.70789	1.01795e-05	3.86364e-05
WB transcript	214427_at:NOP2	62.6541	1.45744	-6.14101	2.87968e-08	4.47026e-07
WB transcript	202496_at:EDC4	62.6493	2.19295	-5.49419	4.40108e-07	3.27981e-06
WB transcript	226848_at:MRPS25	62.6379	2.2082	-3.25365	0.00166194	0.00235351
WB transcript	206656_s_at:APMAP	62.6202	1.269	3.75772	0.000321802	0.000623356
WB transcript	221653_x_at:APOL2	62.6082	1.88054	4.04627	0.000118057	0.000276862
WB transcript	37152_at:PPARD	62.5654	1.71733	-6.32684	1.29128e-08	2.51872e-07
WB transcript	213361_at:TDRD7	62.5258	1.73281	5.46709	4.92134e-07	3.58417e-06
WB transcript	209102_s_at:HBP1	62.5223	1.9782	6.26616	1.67921e-08	2.96591e-07
WB transcript	212124_at:ZMIZ1	62.5196	1.25188	-3.57443	0.000594511	0.00103179
WB transcript	203504_s_at:ABCA1	62.4906	1.64352	5.34391	8.15423e-07	5.31718e-06
WB transcript	228677_s_at:RASAL3	62.4644	1.71159	-6.43927	7.92074e-09	1.75914e-07
WB transcript	227327_at:MEGF8	62.4476	2.10676	-4.25795	5.50865e-05	0.000150142
WB transcript	212566_at:MAP4	62.4232	1.35919	-6.63225	3.4046e-09	9.54624e-08
WB transcript	40020_at:CELSR3	62.4168	1.81454	-4.69479	1.07054e-05	4.01903e-05
WB transcript	201189_s_at:ITPR3	62.4039	1.79661	-5.93959	6.80944e-08	8.3926e-07
WB transcript	219559_at:SLC17A9	62.3724	1.99128	-4.80849	6.89742e-06	2.8285e-05
WB transcript	202953_at:C1QB	62.3527	2.60441	3.32871	0.00131375	0.00194903
WB transcript	222593_s_at:SPATS2	62.3389	1.80597	-4.83348	6.25787e-06	2.62134e-05
WB transcript	205917_at:ZNF264	62.3302	1.64154	-6.36223	1.10747e-08	2.25836e-07
WB transcript	209702_at:FTO	62.3245	1.38294	-6.29033	1.51251e-08	2.73611e-07
WB transcript	215785_s_at:CYFIP2	62.3214	1.42329	-6.21059	2.13448e-08	3.58646e-07
WB transcript	212913_at:SAPCD1	62.2829	1.83963	-5.81944	1.13245e-07	1.23914e-06
WB transcript	201589_at:SMC1A	62.2694	1.2999	-3.49137	0.000780288	0.00126801
WB transcript	236398_s_at:LOC101927851	62.2645	1.27591	3.65615	0.000453206	0.000820835
WB transcript	217810_x_at:LARS	62.2444	1.45772	-5.97323	5.90162e-08	7.56466e-07
WB transcript	36129_at:SGSM2	62.2361	1.4191	-6.58215	4.24185e-09	1.1064e-07
WB transcript	225793_at:LIX1L	62.2358	1.25426	-5.81615	1.14828e-07	1.24734e-06
WB transcript	210592_s_at:SAT1	62.2355	1.78013	6.71951	2.31927e-09	7.27614e-08
WB transcript	202535_at:FADD	62.2321	1.24185	3.61907	0.000512843	0.000912999
WB transcript	208052_x_at:CEACAM3	62.187	0.961837	4.69154	1.08402e-05	4.06285e-05
WB transcript	204198_s_at:RUNX3	62.1773	1.59226	-6.6428	3.25051e-09	9.37747e-08
WB transcript	213637_at:DDX52	62.1594	1.54842	-5.10377	2.15157e-06	1.11719e-05
WB transcript	1560797_s_at:LOC101927830	62.1575	1.94592	5.13896	1.86871e-06	1.00764e-05
WB transcript	201903_at:UQCRC1	62.1388	1.74949	-4.65568	1.24383e-05	4.52567e-05
WB transcript	235918_x_at:CEP97	62.126	2.1933	4.79475	7.27575e-06	2.93535e-05
WB transcript	233455_at:LOC100130207	62.1048	1.97545	-3.96751	0.000155887	0.000347245
WB transcript	201853_s_at:CDC25B	62.0862	1.46553	-7.03588	5.70918e-10	2.71586e-08
WB transcript	203734_at:FOXJ2	62.0581	1.50466	-5.81156	1.17074e-07	1.26561e-06
WB transcript	212052_s_at:TBC1D9B	62.0577	1.57318	-6.15475	2.71459e-08	4.31858e-07
WB transcript	228240_at:AGAP1	62.0559	2.19627	-4.18725	7.12291e-05	0.000185464
WB transcript	217770_at:PIGT	62.0558	1.58097	-4.07478	0.000106674	0.000255374
WB transcript	208723_at:USP11	62.0113	1.57551	-7.07178	4.86531e-10	2.48036e-08
WB transcript	212556_at:SCRIB	62.0103	1.94294	-6.23117	1.95322e-08	3.34454e-07
WB transcript	231426_at:TMEM252	61.9719	1.81098	5.58995	2.96041e-07	2.42801e-06
WB transcript	237333_at:RBBP4	61.9555	1.15567	-5.04177	2.75513e-06	1.3616e-05
WB transcript	220060_s_at:PARPBP	61.9533	1.4731	4.56404	1.76327e-05	5.99284e-05
WB transcript	219698_s_at:METTL4	61.9397	1.46421	5.96918	6.00427e-08	7.65252e-07
WB transcript	201681_s_at:DLG5	61.9345	2.24276	-3.46904	0.000838921	0.00134897
WB transcript	225090_at:SYVN1	61.928	1.6677	-5.36584	7.45591e-07	4.97018e-06
WB transcript	225309_at:PHF5A	61.9252	1.25216	5.75203	1.50402e-07	1.4895e-06
WB transcript	226156_at:AKT2	61.9142	1.49006	-6.03346	4.56498e-08	6.25898e-07
WB transcript	203822_s_at:ELF2	61.8852	1.86739	6.04685	4.31109e-08	6.00644e-07
WB transcript	236226_at:BTLA	61.8575	2.01783	4.32347	4.33201e-05	0.000123473
WB transcript	212186_at:ACACA	61.8561	1.5276	-5.73716	1.6009e-07	1.5512e-06
WB transcript	244627_at:TKFC	61.854	3.33314	-2.84446	0.00562861	0.00633188
WB transcript	209882_at:RIT1	61.8268	1.43064	6.57833	4.31351e-09	1.11859e-07
WB transcript	227266_s_at:FYB	61.8056	1.70903	5.73832	1.59317e-07	1.54705e-06
WB transcript	207541_s_at:EXOSC10	61.7953	1.42298	-6.0913	3.56434e-08	5.20867e-07
WB transcript	237315_at:LOC102724965	61.791	1.93545	4.45456	2.66295e-05	8.29059e-05
WB transcript	205681_at:BCL2A1	61.7843	1.23476	7.09854	4.31798e-10	2.41058e-08
WB transcript	202076_at:BIRC2	61.738	1.42767	6.56625	4.54787e-09	1.15926e-07
WB transcript	222867_s_at:MED31	61.7337	1.05321	5.57801	3.1109e-07	2.53291e-06
WB transcript	209091_s_at:SH3GLB1	61.6848	1.51831	5.33768	8.36437e-07	5.4122e-06
WB transcript	200064_at:HSP90AB1	61.6823	1.20397	-5.78617	1.30288e-07	1.37208e-06
WB transcript	223502_s_at:TNFSF13B	61.6349	1.60344	5.59971	2.84266e-07	2.36604e-06
WB transcript	228531_at:SAMD9	61.5993	1.49682	7.06538	5.00616e-10	2.49545e-08
WB transcript	225669_at:IFNAR1	61.5952	1.16639	4.67152	1.17058e-05	4.294e-05
WB transcript	201885_s_at:CYB5R3	61.5951	0.814523	-5.38451	6.90782e-07	4.65322e-06
WB transcript	204785_x_at:IFNAR2	61.5771	2.41667	5.41963	5.98168e-07	4.16054e-06
WB transcript	223282_at:TSHZ1	61.5737	1.26787	-4.17378	7.47846e-05	0.000193486
WB transcript	217367_s_at:ZHX3	61.5457	1.91395	-4.20002	6.80103e-05	0.000178429
WB transcript	201480_s_at:SUPT5H	61.5375	1.81064	-6.69152	2.62354e-09	8.00437e-08
WB transcript	232035_at:LOC105374985	61.5364	1.86023	4.47624	2.45523e-05	7.78984e-05
WB transcript	233072_at:NTNG2	61.528	1.60153	4.80213	7.06995e-06	2.87922e-05
WB transcript	208805_at:PSMA6	61.5234	1.42779	6.32112	1.32367e-08	2.53879e-07
WB transcript	227946_at:OSBPL7	61.5166	1.74887	-6.39706	9.51866e-09	1.9862e-07
WB transcript	204774_at:EVI2A	61.5096	1.51566	7.22798	2.42152e-10	1.67132e-08
WB transcript	204549_at:IKBKE	61.5032	1.98596	-4.54571	1.88996e-05	6.34647e-05
WB transcript	212229_s_at:FBXO21	61.5029	1.01639	-5.76765	1.40846e-07	1.45259e-06
WB transcript	208808_s_at:HMGB2	61.4991	1.17559	7.18333	2.95683e-10	1.92249e-08
WB transcript	210113_s_at:NLRP1	61.4909	2.45467	-3.92783	0.000179107	0.000388928
WB transcript	208407_s_at:CTNND1	61.4864	1.542	-2.20455	0.0303175	0.0248425
WB transcript	211787_s_at:EIF4A1	61.4803	0.826967	-2.75163	0.00731225	0.00781998
WB transcript	203965_at:USP20	61.4801	1.75289	-6.15784	2.67876e-08	4.29202e-07
WB transcript	224318_s_at:KANSL3	61.4769	1.23947	-5.30762	9.45375e-07	5.94811e-06
WB transcript	209623_at:MCCC2	61.4754	1.6409	-5.66782	2.14014e-07	1.91117e-06
WB transcript	229055_at:GPR68	61.4675	1.31391	-4.45646	2.64404e-05	8.25463e-05
WB transcript	222657_s_at:UBE2W	61.4391	1.68634	7.85966	1.40565e-11	2.52245e-09
WB transcript	218754_at:NOL9	61.4203	1.32612	-6.32357	1.30969e-08	2.5326e-07
WB transcript	209864_at:FRAT2	61.4131	1.26173	4.82968	6.3512e-06	2.64807e-05
WB transcript	202774_s_at:SFSWAP	61.4122	1.74321	-6.36025	1.11703e-08	2.26756e-07
WB transcript	202693_s_at:STK17A	61.3871	1.24119	4.03407	0.000123278	0.000286075
WB transcript	208503_s_at:GATAD1	61.3798	1.56324	-4.03625	0.000122329	0.000284648
WB transcript	235334_at:ST6GALNAC3	61.3461	2.3763	5.78826	1.29148e-07	1.36328e-06
WB transcript	200675_at:CD81	61.3365	1.25947	-5.94938	6.53198e-08	8.11753e-07
WB transcript	211852_s_at:ATRN	61.336	2.00887	-3.95035	0.000165555	0.000364796
WB transcript	226991_at:NFATC2	61.3101	1.31576	-6.31845	1.3391e-08	2.54558e-07
WB transcript	1563800_at:LOC283140	61.3068	2.95832	-2.38232	0.0195431	0.0173857
WB transcript	207777_s_at:SP140	61.3047	1.45699	2.33681	0.0219156	0.0191098
WB transcript	1563222_at:TMBIM4	61.2963	1.74624	2.02482	0.0461748	0.0349753
WB transcript	225135_at:SIN3A	61.2812	1.07047	-4.14801	8.20642e-05	0.000208002
WB transcript	201197_at:AMD1	61.2605	2.16073	5.30211	9.66817e-07	6.04096e-06
WB transcript	219079_at:CYB5R4	61.2601	1.54217	6.88421	1.11998e-09	4.34829e-08
WB transcript	223295_s_at:LUC7L	61.2319	1.75307	-4.73599	9.13461e-06	3.54809e-05
WB transcript	212832_s_at:CKAP5	61.2116	1.61266	-5.40911	6.24562e-07	4.31735e-06
WB transcript	224522_s_at:DCAKD	61.1935	1.24768	-5.83475	1.06158e-07	1.17594e-06
WB transcript	226035_at:USP31	61.105	1.70371	-5.51835	3.98304e-07	3.05549e-06
WB transcript	229394_s_at:ARHGAP35	61.0789	1.12909	-3.16718	0.00216963	0.00292016
WB transcript	208714_at:NDUFV1	61.0759	0.952055	-5.76863	1.40269e-07	1.45259e-06
WB transcript	206513_at:AIM2	61.0755	1.17773	6.58453	4.19771e-09	1.10375e-07
WB transcript	218472_s_at:PELO	61.0512	2.19529	3.6358	0.000485069	0.000869072
WB transcript	237689_at:SARS	61.0473	1.73998	-3.39427	0.00106693	0.00164882
WB transcript	226726_at:MBOAT2	61.0174	1.21281	6.03218	4.59e-08	6.25898e-07
WB transcript	200594_x_at:HNRNPU	61.0156	0.87327	-3.82973	0.000251578	0.000514661
WB transcript	210532_s_at:C14orf2	60.9966	1.21408	5.55667	3.3989e-07	2.71324e-06
WB transcript	235286_at:CMTM1	60.9792	1.25473	6.28067	1.57707e-08	2.80762e-07
WB transcript	217719_at:EIF3L	60.9594	1.59399	-4.47713	2.44701e-05	7.7896e-05
WB transcript	211936_at:HSPA5	60.8837	1.60192	-3.07218	0.00289233	0.0036926
WB transcript	208758_at:ATIC	60.8716	1.15246	-5.01204	3.10039e-06	1.49884e-05
WB transcript	225475_at:MIER1	60.8705	1.58439	6.90112	1.03911e-09	4.12543e-08
WB transcript	205002_at:AHDC1	60.8274	2.55461	2.72624	0.00784712	0.0082717
WB transcript	222062_at:IL27RA	60.8099	1.3054	-5.23005	1.29488e-06	7.59913e-06
WB transcript	220607_x_at:NELFCD	60.793	1.34068	-5.25754	1.15854e-06	7.00882e-06
WB transcript	210191_s_at:PHTF1	60.7885	1.31712	4.22192	6.28148e-05	0.000167144
WB transcript	200620_at:TMEM59	60.7712	1.21933	6.92744	9.24578e-10	3.81677e-08
WB transcript	225321_s_at:PILRB	60.7638	1.74247	-4.9547	3.88989e-06	1.79724e-05
WB transcript	213547_at:CAND2	60.7605	1.55297	-3.93297	0.000175926	0.000382946
WB transcript	212320_at:TUBB	60.7332	1.69929	-6.49137	6.31063e-09	1.49007e-07
WB transcript	218622_at:NUP37	60.7161	2.05263	4.79683	7.21699e-06	2.91444e-05
WB transcript	228466_at:GABPB2	60.705	1.57844	-5.03069	2.87923e-06	1.41016e-05
WB transcript	219529_at:CLIC3	60.6733	2.33183	-4.77234	7.93642e-06	3.16489e-05
WB transcript	211048_s_at:PDIA4	60.6564	1.72305	-4.45949	2.61423e-05	8.17865e-05
WB transcript	205359_at:AKAP6	60.6552	2.98436	1.88938	0.0624127	0.0447071
WB transcript	229235_at:SPNS1	60.6221	1.72181	-4.74112	8.95534e-06	3.49358e-05
WB transcript	209637_s_at:RGS12	60.6127	3.22402	-2.03769	0.0448396	0.0341823
WB transcript	226786_at:RFX1	60.6068	2.13429	-5.1066	2.12734e-06	1.10929e-05
WB transcript	226679_at:SLC26A11	60.6003	2.0321	-5.3331	8.52191e-07	5.46167e-06
WB transcript	226896_at:CHCHD1	60.5937	1.18644	5.63993	2.40436e-07	2.08493e-06
WB transcript	205654_at:C4BPA	60.5873	2.37202	2.52493	0.0135201	0.0129081
WB transcript	226448_at:FAM89A	60.5731	1.9255	3.93923	0.000172122	0.00037576
WB transcript	218163_at:MCTS1	60.572	1.10458	5.96125	6.21037e-08	7.80433e-07
WB transcript	212136_at:ATP2B4	60.549	1.23331	-5.11299	2.07365e-06	1.0868e-05
WB transcript	201433_s_at:PTDSS1	60.545	1.43901	-5.45098	5.25884e-07	3.76879e-06
WB transcript	210109_at:SND1-IT1	60.5312	1.26439	-6.06355	4.01399e-08	5.69869e-07
WB transcript	224972_at:ROMO1	60.5158	1.24262	4.38197	3.48987e-05	0.000103823
WB transcript	201555_at:MCM3	60.4961	1.06586	-4.45603	2.64834e-05	8.25657e-05
WB transcript	242714_at:LOC101928429	60.4834	1.24046	6.51486	5.69485e-09	1.38101e-07
WB transcript	220746_s_at:UIMC1	60.4698	1.66583	3.96512	0.000157203	0.000349512
WB transcript	220933_s_at:ZCCHC6	60.4568	1.01846	4.56535	1.7546e-05	5.97241e-05
WB transcript	210681_s_at:USP15	60.3893	1.55825	6.81242	1.53899e-09	5.22398e-08
WB transcript	224366_s_at:REPS1	60.3798	1.17164	-4.69265	1.07941e-05	4.04895e-05
WB transcript	209238_at:STX3	60.3616	1.40608	6.05803	4.10992e-08	5.79819e-07
WB transcript	222398_s_at:EFTUD2	60.3554	1.6969	-5.76626	1.41671e-07	1.45441e-06
WB transcript	205039_s_at:IKZF1	60.348	1.29033	-6.28781	1.52912e-08	2.75505e-07
WB transcript	210117_at:SPAG1	60.3405	2.18757	4.90204	4.78554e-06	2.1069e-05
WB transcript	214377_s_at:CTRL	60.3079	1.48584	3.88711	0.000206363	0.000436492
WB transcript	203723_at:ITPKB	60.3058	1.36906	-6.60553	3.82841e-09	1.03466e-07
WB transcript	212251_at:MTDH	60.2899	1.47207	-5.08147	2.35209e-06	1.19155e-05
WB transcript	208398_s_at:TBPL1	60.2741	2.00571	5.25194	1.18512e-06	7.10801e-06
WB transcript	202471_s_at:IDH3G	60.2732	1.82793	-5.62107	2.60088e-07	2.2099e-06
WB transcript	217527_s_at:NFATC2IP	60.2659	1.36962	-6.03261	4.58165e-08	6.25898e-07
WB transcript	200982_s_at:ANXA6	60.2637	1.368	-6.05174	4.22189e-08	5.91893e-07
WB transcript	222619_at:ZNF281	60.2517	1.40948	4.51509	2.12155e-05	6.96769e-05
WB transcript	224957_at:C18orf32	60.2475	1.59857	6.98241	7.24274e-10	3.15466e-08
WB transcript	229733_s_at:LOC105373032	60.2443	1.80718	-3.68413	0.000412653	0.00076059
WB transcript	226215_s_at:KDM2B	60.2217	1.28558	-4.56317	1.76912e-05	6.00362e-05
WB transcript	209044_x_at:SF3B4	60.2091	1.8717	-5.54349	3.58965e-07	2.84024e-06
WB transcript	203103_s_at:PRPF19	60.2068	1.28879	-6.32453	1.30427e-08	2.5326e-07
WB transcript	227053_at:PACSIN1	60.2001	2.02143	-3.55971	0.000624038	0.00106962
WB transcript	225492_at:TMEM33	60.1863	2.02629	6.49663	6.16713e-09	1.46389e-07
WB transcript	230712_at:NBPF1	60.1845	2.22504	-4.729	9.38437e-06	3.59837e-05
WB transcript	201270_x_at:NUDCD3	60.173	1.238	-5.24252	1.23118e-06	7.30613e-06
WB transcript	35776_at:ITSN1	60.1704	2.33157	-2.8021	0.00634713	0.00697234
WB transcript	201348_at:GPX3	60.1505	2.5334	2.55868	0.0123654	0.0120101
WB transcript	201516_at:SRM	60.1476	1.56427	-5.46995	4.86362e-07	3.55368e-06
WB transcript	210092_at:MAGOH	60.1316	1.02634	6.03683	4.49964e-08	6.21127e-07
WB transcript	224443_at:LINC00467	60.1155	1.99097	3.55338	0.000637161	0.00108486
WB transcript	226208_at:ZSWIM6	60.0986	1.12997	4.06611	0.000110021	0.000261951
WB transcript	231225_at:ZNF611	60.0604	2.88089	-2.22118	0.0291259	0.0240816
WB transcript	212375_at:EP400	60.0509	1.34536	-5.04126	2.76076e-06	1.36254e-05
WB transcript	207628_s_at:WBSCR22	60.0505	1.82147	-4.63655	1.33821e-05	4.80671e-05
WB transcript	225007_at:G3BP1	60.0501	1.55282	-5.19849	1.47086e-06	8.374e-06
WB transcript	213153_at:SETD1B	60.0265	1.07978	-4.63879	1.32679e-05	4.77001e-05
WB transcript	201779_s_at:RNF13	59.9989	1.43965	6.10918	3.30137e-08	4.88673e-07
WB transcript	212048_s_at:YARS	59.9985	1.30359	-5.66753	2.14279e-07	1.91117e-06
WB transcript	202187_s_at:PPP2R5A	59.9979	2.34448	4.98507	3.44999e-06	1.63204e-05
WB transcript	218943_s_at:DDX58	59.9911	1.48623	5.2273	1.30934e-06	7.6485e-06
WB transcript	239944_at:LOC102724356	59.9882	2.09005	-2.0462	0.0439752	0.0336434
WB transcript	202642_s_at:TRRAP	59.9861	1.22483	-5.56848	3.23643e-07	2.61143e-06
WB transcript	229285_at:RNASEL	59.9617	1.39628	5.10069	2.17823e-06	1.12781e-05
WB transcript	216176_at:TRERF1	59.9613	0.887262	-5.76792	1.40688e-07	1.45259e-06
WB transcript	201998_at:ST6GAL1	59.9597	1.08103	-5.12371	1.98654e-06	1.05221e-05
WB transcript	218337_at:FAM160B2	59.9444	1.61765	-6.2771	1.60166e-08	2.84012e-07
WB transcript	235037_at:TMEM41A	59.941	1.20433	-4.07765	0.000105587	0.000253855
WB transcript	1561367_a_at:LINC00540	59.9405	1.43496	2.02286	0.0463809	0.0351186
WB transcript	222984_at:PAIP2	59.9403	1.79671	6.46482	7.08577e-09	1.61364e-07
WB transcript	225187_at:CCAR2	59.9258	1.32874	-5.79799	1.23961e-07	1.31783e-06
WB transcript	218638_s_at:SPON2	59.9112	2.32827	-4.93998	4.12226e-06	1.87562e-05
WB transcript	1557384_at:ZNF131	59.8743	1.80051	-5.23193	1.28509e-06	7.56595e-06
WB transcript	217734_s_at:WDR6	59.8481	1.42992	-6.31686	1.34836e-08	2.55237e-07
WB transcript	217946_s_at:SAE1	59.8034	1.72542	-4.41437	3.09387e-05	9.3974e-05
WB transcript	203560_at:GGH	59.8008	2.2455	4.14563	8.27712e-05	0.000209085
WB transcript	227030_at:IKZF3	59.7789	1.15005	-5.14448	1.82776e-06	9.86781e-06
WB transcript	211105_s_at:NFATC1	59.7761	1.27235	-5.62749	2.53232e-07	2.17221e-06
WB transcript	212180_at:CRKL	59.7567	1.00039	-3.42015	0.000982084	0.00153623
WB transcript	200834_s_at:RPS21	59.7456	1.19223	4.14045	8.43294e-05	0.000212066
WB transcript	205568_at:AQP9	59.7448	1.66389	5.02971	2.89039e-06	1.41408e-05
WB transcript	226117_at:TIFA	59.7231	1.36919	5.7549	1.48603e-07	1.4815e-06
WB transcript	208336_s_at:TECR	59.72	1.49229	-5.92773	7.16129e-08	8.71618e-07
WB transcript	207233_s_at:MITF	59.7104	1.43501	-3.05845	0.0030137	0.0038194
WB transcript	202408_s_at:PRPF31	59.7066	1.40411	-5.60336	2.79984e-07	2.33474e-06
WB transcript	203246_s_at:NPRL2	59.6938	1.56571	-5.45411	5.19151e-07	3.74447e-06
WB transcript	226715_at:FOXK1	59.6925	1.5427	-4.22444	6.22412e-05	0.000165814
WB transcript	219045_at:RHOF	59.6876	1.22175	-5.25123	1.18852e-06	7.10937e-06
WB transcript	223514_at:CARD11	59.6729	1.28332	-5.1105	2.09445e-06	1.09514e-05
WB transcript	207856_s_at:SMPD4	59.6188	1.18121	-5.74235	1.56638e-07	1.52766e-06
WB transcript	203611_at:TERF2	59.6041	2.77925	-5.63529	2.45133e-07	2.11082e-06
WB transcript	201024_x_at:EIF5B	59.5898	1.27071	-3.90934	0.000191025	0.000409456
WB transcript	212536_at:ATP11B	59.5798	2.14257	5.66533	2.16257e-07	1.91864e-06
WB transcript	53968_at:INTS5	59.567	1.50479	-5.96449	6.12534e-08	7.74882e-07
WB transcript	218191_s_at:LMBRD1	59.5499	1.89048	5.82949	1.08545e-07	1.19648e-06
WB transcript	228516_at:CDAN1	59.5373	1.79525	-5.67781	2.0527e-07	1.85934e-06
WB transcript	218729_at:LXN	59.5356	1.64423	6.09052	3.57621e-08	5.20905e-07
WB transcript	230860_at:CEP19	59.5352	2.01502	5.25144	1.18752e-06	7.10937e-06
WB transcript	207809_s_at:ATP6AP1	59.5185	1.48834	-4.91364	4.57233e-06	2.03097e-05
WB transcript	218648_at:CRTC3	59.5146	0.908253	-4.1238	8.95255e-05	0.000222088
WB transcript	224902_at:PDPR	59.5021	2.14209	-4.81083	6.83489e-06	2.80822e-05
WB transcript	218135_at:ERGIC2	59.4904	1.37667	6.56232	4.6269e-09	1.17274e-07
WB transcript	220035_at:NUP210	59.4902	1.29577	-6.11691	3.1936e-08	4.77579e-07
WB transcript	202725_at:POLR2A	59.4893	1.63878	-5.54133	3.62189e-07	2.8607e-06
WB transcript	234621_at:ANKRD44	59.4815	3.08178	-3.97318	0.000152815	0.000341861
WB transcript	242251_at:SPATA5	59.4799	3.04045	-2.98444	0.00375308	0.0045445
WB transcript	219162_s_at:MRPL11	59.476	1.40363	3.92689	0.0001797	0.00038965
WB transcript	211685_s_at:NCALD	59.4759	1.33545	-4.92454	4.38056e-06	1.95936e-05
WB transcript	205674_x_at:FXYD2	59.4535	2.59961	-2.41993	0.0177581	0.0160815
WB transcript	241374_at:TMEM39A	59.4418	2.45587	-0.881919	0.380426	0.182106
WB transcript	221080_s_at:DENND1C	59.4117	1.65519	-6.58403	4.20707e-09	1.10375e-07
WB transcript	215696_s_at:SEC16A	59.3876	1.31718	-5.36934	7.34989e-07	4.92145e-06
WB transcript	201064_s_at:PABPC4	59.3824	1.41872	-5.92557	7.22734e-08	8.71618e-07
WB transcript	201029_s_at:CD99	59.374	1.91605	-5.3772	7.11737e-07	4.77287e-06
WB transcript	240499_at:CCSER2	59.3618	1.05901	-3.05359	0.0030577	0.00386088
WB transcript	1558827_a_at:ZNF831	59.3578	1.56119	-5.16079	1.71191e-06	9.40675e-06
WB transcript	235408_x_at:ZNF117	59.3264	1.38286	4.12772	8.8274e-05	0.00021989
WB transcript	219540_at:ZNF267	59.3167	1.55474	6.01137	5.01643e-08	6.73805e-07
WB transcript	205273_s_at:PITRM1	59.2894	1.29644	-3.85037	0.000234325	0.000485565
WB transcript	205324_s_at:FTSJ1	59.2852	1.22643	-4.67836	1.14028e-05	4.20691e-05
WB transcript	222526_at:GATAD2A	59.2766	1.28938	-5.20603	1.4268e-06	8.17502e-06
WB transcript	202123_s_at:ABL1	59.2695	1.80881	-4.90224	4.78185e-06	2.1069e-05
WB transcript	225148_at:RPS19BP1	59.2567	1.42135	4.62118	1.41908e-05	5.04467e-05
WB transcript	226895_at:NFIC	59.2438	1.55459	-4.86073	5.62617e-06	2.40162e-05
WB transcript	204328_at:TMC6	59.2206	1.48235	-6.10079	3.42219e-08	5.01728e-07
WB transcript	232759_at:INVS	59.2184	1.12256	-3.28266	0.0015182	0.00219429
WB transcript	210031_at:CD247	59.2117	1.26157	-5.39082	6.73151e-07	4.57567e-06
WB transcript	212300_at:TXLNA	59.1963	1.37137	-5.38277	6.95706e-07	4.67936e-06
WB transcript	204071_s_at:TOPORS	59.1931	0.981265	3.66401	0.000441444	0.000801798
WB transcript	225570_at:SLC41A1	59.1855	1.17513	-5.72671	1.67265e-07	1.59321e-06
WB transcript	208682_s_at:MAGED2	59.1711	0.705188	-3.21723	0.00186041	0.00257523
WB transcript	204170_s_at:CKS2	59.1518	1.5258	6.01835	4.86925e-08	6.56001e-07
WB transcript	229971_at:ADGRG5	59.1509	1.69929	-4.91398	4.56631e-06	2.0303e-05
WB transcript	214522_x_at:HIST1H3D	59.1486	1.526	4.82209	6.54164e-06	2.71469e-05
WB transcript	203562_at:FEZ1	59.1352	1.47668	-4.4247	2.97714e-05	9.11691e-05
WB transcript	203857_s_at:PDIA5	59.1293	1.47414	-1.96702	0.0525985	0.0389778
WB transcript	227075_at:ELP3	59.1249	0.917435	-4.15742	7.93316e-05	0.000202218
WB transcript	227609_at:EPSTI1	59.0928	1.63954	4.47439	2.47225e-05	7.82141e-05
WB transcript	202105_at:IGBP1	59.0895	1.02877	5.23008	1.29472e-06	7.59913e-06
WB transcript	226259_at:EXOC6	59.0814	1.76317	7.09616	4.36425e-10	2.41058e-08
WB transcript	204554_at:PPP1R3D	59.0808	1.55206	5.61484	2.66929e-07	2.24691e-06
WB transcript	203497_at:MED1	59.079	1.55278	-4.02342	0.000128013	0.000294061
WB transcript	209036_s_at:MDH2	59.0753	1.46137	-5.18203	1.5717e-06	8.8249e-06
WB transcript	200747_s_at:NUMA1	59.0632	1.53774	-6.12917	3.02998e-08	4.62358e-07
WB transcript	229903_x_at:RNPC3	59.0547	1.90194	5.41266	6.15524e-07	4.27463e-06
WB transcript	219117_s_at:FKBP11	59.0532	1.56524	-4.47446	2.47165e-05	7.82141e-05
WB transcript	227552_at:SEPT1	59.0324	0.786929	-2.63056	0.0101979	0.0102557
WB transcript	224917_at:LINC00475	59.0313	1.07416	5.07993	2.36654e-06	1.19426e-05
WB transcript	205173_x_at:CD58	59.0309	1.54498	7.2953	1.79101e-10	1.37371e-08
WB transcript	224302_s_at:MRPS36	59.024	1.18528	5.7621	1.44168e-07	1.46996e-06
WB transcript	221823_at:C5orf30	59.0103	1.70692	4.93459	4.21068e-06	1.90618e-05
WB transcript	226548_at:SBK1	58.9951	1.34246	-5.74509	1.54848e-07	1.52011e-06
WB transcript	200600_at:MSN	58.9823	1.45475	-4.47737	2.44485e-05	7.7896e-05
WB transcript	212692_s_at:LRBA	58.9674	1.00468	-5.14447	1.82783e-06	9.86781e-06
WB transcript	238066_at:RBP7	58.9646	1.06162	5.75574	1.48074e-07	1.47951e-06
WB transcript	219812_at:PVRIG	58.9601	1.46293	-5.40929	6.24084e-07	4.31735e-06
WB transcript	1560089_at:SLC25A25-AS1	58.9375	1.9082	-4.75791	8.3924e-06	3.30692e-05
WB transcript	212934_at:UBXN2B	58.9019	1.84694	4.61528	1.45131e-05	5.12716e-05
WB transcript	225562_at:RASA3	58.8867	1.18143	-4.56734	1.74141e-05	5.94102e-05
WB transcript	202645_s_at:MEN1	58.8811	1.41961	-5.57124	3.19959e-07	2.58635e-06
WB transcript	217986_s_at:BAZ1A	58.8671	1.35303	5.63963	2.40732e-07	2.08493e-06
WB transcript	202777_at:SHOC2	58.8632	1.55479	6.51074	5.79848e-09	1.3911e-07
WB transcript	212946_at:VWA8	58.8504	1.7159	-4.29187	4.86562e-05	0.000135919
WB transcript	237194_at:TSPAN5	58.8217	1.18246	-3.05984	0.00300117	0.00380879
WB transcript	218627_at:DRAM1	58.8146	1.55343	6.84181	1.35134e-09	4.84847e-08
WB transcript	226481_at:VPRBP	58.7934	1.05229	-5.20032	1.46005e-06	8.33356e-06
WB transcript	225879_at:TSEN54	58.7921	1.80401	-5.59778	2.86558e-07	2.3763e-06
WB transcript	209473_at:ENTPD1	58.791	1.28352	6.17068	2.53483e-08	4.12027e-07
WB transcript	203818_s_at:SF3A3	58.7868	1.34684	-4.95211	3.92985e-06	1.80825e-05
WB transcript	215235_at:SPTAN1	58.7633	1.29981	-5.91527	7.55018e-08	9.05238e-07
WB transcript	232688_at:BMP2K	58.7588	2.81838	2.24186	0.0277008	0.0231811
WB transcript	205718_at:ITGB7	58.754	1.00852	-4.94114	4.10351e-06	1.86898e-05
WB transcript	201700_at:CCND3	58.7414	1.2341	-5.4569	5.13224e-07	3.71365e-06
WB transcript	239377_at:EIF1AD	58.7383	1.41221	-4.91688	4.5146e-06	2.0093e-05
WB transcript	37201_at:ITIH4	58.738	1.44864	-3.72158	0.000363732	0.000687944
WB transcript	236436_at:SLC25A45	58.7355	1.70606	-6.41806	8.68737e-09	1.8828e-07
WB transcript	238488_at:LRRC70	58.7315	1.26619	5.6657	2.15923e-07	1.91864e-06
WB transcript	219356_s_at:CHMP5	58.725	1.48973	6.96478	7.83293e-10	3.31516e-08
WB transcript	207234_at:RFX3	58.7183	2.59034	-2.07681	0.0409836	0.0317664
WB transcript	217773_s_at:NDUFA4	58.7146	1.33159	5.13471	1.90082e-06	1.01788e-05
WB transcript	1556814_a_at:ZNRF3	58.7066	2.39691	-3.76018	0.000319115	0.000620025
WB transcript	210845_s_at:PLAUR	58.6936	1.54883	4.72085	9.68376e-06	3.70052e-05
WB transcript	216347_s_at:PPP1R13B	58.6731	1.93946	-5.59848	2.85722e-07	2.37375e-06
WB transcript	219266_at:ZNF350	58.6689	1.46965	5.36718	7.41512e-07	4.95772e-06
WB transcript	201272_at:AKR1B1	58.6636	1.19902	-4.47663	2.45158e-05	7.7896e-05
WB transcript	212846_at:RRP1B	58.6561	1.17855	-5.26143	1.14041e-06	6.93687e-06
WB transcript	232940_s_at:KMT2C	58.6557	1.83554	-4.10305	9.64344e-05	0.000235393
WB transcript	220565_at:CCR10	58.6467	2.54777	-4.52997	2.00581e-05	6.65088e-05
WB transcript	52940_at:SIGIRR	58.6358	1.11678	-4.39932	3.27204e-05	9.86511e-05
WB transcript	202245_at:LSS	58.6277	1.30945	-5.7023	1.85279e-07	1.74625e-06
WB transcript	209604_s_at:GATA3	58.6247	1.28798	-5.75851	1.46364e-07	1.47376e-06
WB transcript	220223_at:ATAD5	58.6201	0.777556	-4.3059	4.62122e-05	0.000130308
WB transcript	201597_at:COX7A2	58.6133	1.2022	4.96738	3.69993e-06	1.72708e-05
WB transcript	206877_at:MXD1	58.6082	1.80238	4.30714	4.60026e-05	0.000129799
WB transcript	208445_s_at:BAZ1B	58.5945	1.18237	-5.80031	1.22758e-07	1.31126e-06
WB transcript	235085_at:SGK223	58.5577	1.48782	-5.60503	2.78049e-07	2.32725e-06
WB transcript	217969_at:VPS51	58.5431	1.33159	-5.0048	3.19071e-06	1.52932e-05
WB transcript	213958_at:CD6	58.5334	1.23798	-5.49877	4.31871e-07	3.23996e-06
WB transcript	205863_at:S100A12	58.499	1.04461	5.15346	1.76306e-06	9.61486e-06
WB transcript	204605_at:CGRRF1	58.4949	1.49705	6.23122	1.95279e-08	3.34454e-07
WB transcript	65635_at:ENGASE	58.4904	1.9172	-4.64579	1.29176e-05	4.67775e-05
WB transcript	219492_at:CHIC2	58.4503	1.53999	4.54533	1.89272e-05	6.35099e-05
WB transcript	208644_at:PARP1	58.4498	1.42643	-4.58975	1.59942e-05	5.56667e-05
WB transcript	227228_s_at:CCDC88C	58.4495	1.30036	-5.04074	2.76641e-06	1.36383e-05
WB transcript	225397_at:C15orf57	58.447	1.88798	4.12483	8.91958e-05	0.000221817
WB transcript	201204_s_at:RRBP1	58.4395	1.57761	-4.68551	1.10942e-05	4.12357e-05
WB transcript	203595_s_at:IFIT5	58.4131	1.63687	5.48744	4.52546e-07	3.35024e-06
WB transcript	200743_s_at:TPP1	58.3999	1.71761	-4.9358	4.19069e-06	1.89905e-05
WB transcript	212646_at:RFTN1	58.3994	1.1175	-4.06108	0.000112006	0.000265728
WB transcript	225844_at:POLE4	58.3985	1.27212	5.70161	1.85814e-07	1.74762e-06
WB transcript	210858_x_at:ATM	58.3962	1.27287	-2.68391	0.00881826	0.00907992
WB transcript	231815_at:PHF12	58.3907	1.91737	3.57796	0.000587615	0.00102165
WB transcript	209050_s_at:RALGDS	58.3793	1.41208	-6.3059	1.41389e-08	2.63199e-07
WB transcript	219871_at:KLF3-AS1	58.3781	2.2924	-3.65376	0.000456844	0.00082609
WB transcript	200098_s_at:ANAPC5	58.3747	1.35322	-5.17363	1.62572e-06	9.06339e-06
WB transcript	204208_at:RNGTT	58.327	1.69579	3.53103	0.000685625	0.00114644
WB transcript	223461_at:TBC1D7	58.309	1.95098	3.87582	0.000214596	0.000450508
WB transcript	202146_at:IFRD1	58.3049	1.89427	6.22011	2.04865e-08	3.45519e-07
WB transcript	200619_at:SF3B2	58.2993	1.51476	-5.35472	7.80251e-07	5.13259e-06
WB transcript	223065_s_at:STARD3NL	58.2949	1.5899	6.92471	9.35841e-10	3.81677e-08
WB transcript	226820_at:ZNF362	58.2907	1.44523	-5.09644	2.21552e-06	1.13984e-05
WB transcript	212487_at:GPATCH8	58.2841	1.82417	-5.67745	2.05578e-07	1.85934e-06
WB transcript	202727_s_at:IFNGR1	58.2608	1.4013	5.48797	4.51558e-07	3.34845e-06
WB transcript	1557578_at:PHLDB2	58.2569	2.86113	-4.05158	0.000115853	0.000272692
WB transcript	217329_x_at:COX7BP1	58.2514	1.32765	5.4558	5.15552e-07	3.72449e-06
WB transcript	218464_s_at:FAM222B	58.2352	1.11778	-5.45331	5.20848e-07	3.75068e-06
WB transcript	237753_at:IL21R	58.2333	2.27665	-4.509	2.17075e-05	7.11885e-05
WB transcript	212818_s_at:ASB1	58.2252	1.55392	-6.10369	3.37991e-08	4.97155e-07
WB transcript	222369_at:NAA40	58.2045	1.29553	-4.1642	7.74137e-05	0.000198457
WB transcript	222582_at:PRKAG2	58.2025	1.1535	5.21313	1.38648e-06	7.98344e-06
WB transcript	201391_at:TRAP1	58.2001	1.11242	-5.38964	6.76419e-07	4.59093e-06
WB transcript	202524_s_at:SPOCK2	58.1662	1.14988	-5.32809	8.69776e-07	5.55849e-06
WB transcript	213043_s_at:MED24	58.1646	1.36432	-5.41083	6.2016e-07	4.30017e-06
WB transcript	213204_at:CUL9	58.1644	1.70116	-4.87148	5.39448e-06	2.32256e-05
WB transcript	201528_at:RPA1	58.1591	1.3582	-5.03095	2.87626e-06	1.41016e-05
WB transcript	216457_s_at:SF3A1	58.1447	1.53495	-5.68262	2.01182e-07	1.83075e-06
WB transcript	207384_at:PGLYRP1	58.1405	1.38999	4.19878	6.83173e-05	0.000179129
WB transcript	200953_s_at:CCND2	58.1354	1.03592	-5.17354	1.6263e-06	9.06339e-06
WB transcript	223684_s_at:SMUG1	58.1344	1.65556	5.00517	3.18604e-06	1.52871e-05
WB transcript	220684_at:TBX21	58.1304	1.47542	-4.6601	1.22294e-05	4.46055e-05
WB transcript	239203_at:LSMEM1	58.1231	2.72082	4.84929	5.88338e-06	2.4877e-05
WB transcript	201941_at:CPD	58.1188	1.26892	5.9313	7.05351e-08	8.62235e-07
WB transcript	203080_s_at:BAZ2B	58.1172	2.15052	6.86981	1.19378e-09	4.42615e-08
WB transcript	221680_s_at:ETV7	58.0794	2.06576	3.15011	0.00228561	0.0030454
WB transcript	202167_s_at:MMS19	58.0745	1.38032	-5.64493	2.35473e-07	2.05126e-06
WB transcript	214032_at:ZAP70	58.0735	1.74412	-5.80126	1.22267e-07	1.30912e-06
WB transcript	229444_at:LOC101929243	58.0613	1.56216	4.15333	8.05087e-05	0.000204986
WB transcript	234734_s_at:TNRC6A	58.0516	1.33	-5.50741	4.1674e-07	3.14749e-06
WB transcript	225433_at:GTF2A1	58.0115	2.04648	5.10548	2.13689e-06	1.11214e-05
WB transcript	212856_at:GRAMD4	58.0068	1.63413	-2.40827	0.0182954	0.0164815
WB transcript	217788_s_at:GALNT2	58.0059	1.93343	-4.34579	3.98984e-05	0.000115705
WB transcript	200019_s_at:FAU	57.9757	1.28423	4.26148	5.438e-05	0.000148397
WB transcript	201224_s_at:SRRM1	57.9745	1.5564	-5.33671	8.39737e-07	5.41278e-06
WB transcript	203658_at:SLC25A20	57.9741	2.46224	3.16126	0.00220917	0.00296735
WB transcript	204780_s_at:FAS	57.9713	1.39604	7.06164	5.09036e-10	2.49869e-08
WB transcript	201622_at:SND1	57.9707	1.64705	-5.44347	5.42374e-07	3.86228e-06
WB transcript	209054_s_at:WHSC1	57.944	1.65466	-3.20408	0.00193739	0.00266452
WB transcript	204206_at:MNT	57.9439	1.83772	-3.9983	0.000139891	0.000317132
WB transcript	214140_at:SLC25A16	57.9437	1.67597	3.8843	0.000208383	0.000440143
WB transcript	236077_at:GANC	57.9376	1.60518	-3.71032	0.00037783	0.000709821
WB transcript	225383_at:ZNF275	57.9374	1.30325	-5.7408	1.57666e-07	1.53435e-06
WB transcript	235798_at:TMEM170B	57.9312	1.29455	4.71969	9.72709e-06	3.71075e-05
WB transcript	223416_at:SF3B6	57.8984	1.27278	6.20811	2.15741e-08	3.59804e-07
WB transcript	225987_at:STEAP4	57.8881	1.57783	5.18061	1.58071e-06	8.83124e-06
WB transcript	225505_s_at:PCED1A	57.8875	2.40961	-4.73515	9.16408e-06	3.55338e-05
WB transcript	224162_s_at:FBXO31	57.8872	1.30974	-5.6328	2.47685e-07	2.12871e-06
WB transcript	215203_at:GOLGA4	57.8844	1.59719	-5.99482	5.38315e-08	7.0975e-07
WB transcript	201999_s_at:DYNLT1	57.8834	1.82838	5.75885	1.46153e-07	1.47376e-06
WB transcript	222523_at:SENP2	57.868	2.27263	4.31074	4.53986e-05	0.000128337
WB transcript	214339_s_at:MAP4K1	57.8556	1.42343	-5.65332	2.27371e-07	1.99228e-06
WB transcript	1565821_at:PHACTR4	57.8451	2.12294	-3.47176	0.000831553	0.00134049
WB transcript	218117_at:RBX1	57.8444	1.26661	4.73028	9.33801e-06	3.58672e-05
WB transcript	225702_at:C8orf76	57.8414	1.45891	5.47665	4.73133e-07	3.47877e-06
WB transcript	217586_x_at:ATXN2	57.8282	1.81174	-4.57953	1.6627e-05	5.74236e-05
WB transcript	217971_at:LAMTOR3	57.8148	1.68066	7.17129	3.12038e-10	1.97167e-08
WB transcript	234148_at:LRRC8D	57.8139	1.26253	-3.49735	0.000765271	0.00124844
WB transcript	207601_at:SULT1B1	57.8107	1.43731	6.25872	1.73412e-08	3.03896e-07
WB transcript	208073_x_at:TTC3	57.7761	1.05986	-5.40462	6.36157e-07	4.38399e-06
WB transcript	212599_at:AUTS2	57.7625	1.17609	-4.87525	5.31542e-06	2.29514e-05
WB transcript	214005_at:GGCX	57.7623	1.15176	5.03289	2.85415e-06	1.40247e-05
WB transcript	208778_s_at:TCP1	57.7304	1.29903	-3.74784	0.000332774	0.00063964
WB transcript	227353_at:TMC8	57.7089	1.4185	-6.14899	2.78261e-08	4.38019e-07
WB transcript	212606_at:WDFY3	57.7023	1.47171	5.44374	5.41771e-07	3.86228e-06
WB transcript	226949_at:GOLGA3	57.6951	2.11488	-2.68968	0.00867973	0.00898095
WB transcript	208998_at:UCP2	57.6873	1.57188	-5.61737	2.64131e-07	2.23157e-06
WB transcript	207338_s_at:ZNF200	57.6852	1.8835	4.73061	9.32625e-06	3.58528e-05
WB transcript	227167_s_at:RASSF3	57.6846	1.40024	4.79773	7.19181e-06	2.90933e-05
WB transcript	243296_at:NAMPT	57.6698	1.02159	3.76766	0.000311094	0.000607598
WB transcript	205684_s_at:DENND4C	57.651	1.2736	-5.33365	8.5028e-07	5.45721e-06
WB transcript	239744_at:RGS3	57.6486	1.30675	-4.32071	4.37625e-05	0.000124497
WB transcript	209137_s_at:USP10	57.6391	1.57959	3.15776	0.00223291	0.00299118
WB transcript	227521_at:FBXO33	57.639	1.95488	5.95271	6.44002e-08	8.02548e-07
WB transcript	1570571_at:CCDC91	57.6265	1.10349	-3.92487	0.000180969	0.000391309
WB transcript	213039_at:ARHGEF18	57.6073	1.4112	-5.49794	4.33346e-07	3.2456e-06
WB transcript	228180_at:SMU1	57.5981	1.8171	-4.73435	9.19259e-06	3.55829e-05
WB transcript	226010_at:SLC25A23	57.5949	1.58012	-6.11831	3.17457e-08	4.77579e-07
WB transcript	229041_s_at:ITGB2-AS1	57.5909	2.74493	-1.87765	0.0640226	0.0455332
WB transcript	1563431_x_at:PTGIR	57.5837	2.3049	-4.46199	2.58994e-05	8.11525e-05
WB transcript	215268_at:KIAA0754	57.5694	1.74321	-5.77717	1.35321e-07	1.41183e-06
WB transcript	221011_s_at:LBH	57.5605	0.994454	-4.01789	0.000130542	0.000299105
WB transcript	208121_s_at:PTPRO	57.5568	1.86611	4.65844	1.23075e-05	4.48538e-05
WB transcript	218237_s_at:SLC38A1	57.5525	1.32584	-5.40154	6.44234e-07	4.41254e-06
WB transcript	209495_at:CEP250	57.5459	1.6127	-4.89559	4.90815e-06	2.15243e-05
WB transcript	215966_x_at:GK3P	57.5399	1.1427	5.72558	1.68063e-07	1.59741e-06
WB transcript	219734_at:SIDT1	57.5378	1.24952	-5.32133	8.94058e-07	5.67326e-06
WB transcript	208374_s_at:CAPZA1	57.489	1.44277	6.92156	9.49038e-10	3.83572e-08
WB transcript	208623_s_at:EZR	57.4637	1.37202	-5.18081	1.57944e-06	8.83124e-06
WB transcript	212506_at:PICALM	57.4339	1.56641	4.55191	1.84616e-05	6.22738e-05
WB transcript	223215_s_at:JKAMP	57.4257	1.32291	6.28399	1.55458e-08	2.78599e-07
WB transcript	204891_s_at:LCK	57.4221	1.28815	-4.90687	4.69556e-06	2.08086e-05
WB transcript	226823_at:PHACTR4	57.4178	1.0494	-4.56851	1.73372e-05	5.92831e-05
WB transcript	222426_at:MAPKAP1	57.4065	1.45224	-3.80739	0.000271622	0.00054571
WB transcript	228220_at:FCHO2	57.4003	1.73454	6.43698	8.00027e-09	1.75938e-07
WB transcript	210176_at:TLR1	57.3831	1.44933	4.73141	9.29736e-06	3.5803e-05
WB transcript	226736_at:CHURC1	57.3699	2.58424	3.89962	0.000197595	0.000420923
WB transcript	213286_at:ZFR	57.3666	1.43223	-3.18551	0.0020512	0.00279364
WB transcript	210119_at:KCNJ15	57.3614	1.54756	4.53711	1.95244e-05	6.50274e-05
WB transcript	203574_at:NFIL3	57.355	1.62718	4.73635	9.12174e-06	3.54616e-05
WB transcript	203959_s_at:ZBTB40	57.3509	1.62913	-4.99514	3.31516e-06	1.57717e-05
WB transcript	200762_at:DPYSL2	57.3488	1.53351	-2.83777	0.00573689	0.00642648
WB transcript	235511_at:RBM4B	57.3277	1.34985	-2.57641	0.0117953	0.0115665
WB transcript	210789_x_at:CEACAM3	57.3208	1.10253	4.54144	1.92077e-05	6.43548e-05
WB transcript	220918_at:RUNX1-IT1	57.3118	1.41762	-5.27684	1.07133e-06	6.59296e-06
WB transcript	201639_s_at:CPSF1	57.3108	1.83049	-4.50685	2.18847e-05	7.16649e-05
WB transcript	218852_at:PPP2R3C	57.3068	1.40955	4.6403	1.31918e-05	4.75764e-05
WB transcript	218175_at:CCDC92	57.296	1.15375	-6.00331	5.1919e-08	6.93224e-07
WB transcript	213579_s_at:EP300	57.2928	1.46539	-3.92187	0.000182874	0.000395005
WB transcript	227063_at:TMEM256	57.2808	0.95687	4.75095	8.62165e-06	3.39291e-05
WB transcript	221876_at:ZNF783	57.2805	1.71409	-5.38195	6.9804e-07	4.68803e-06
WB transcript	1559490_at:LRCH3	57.2785	1.12611	-3.5927	0.000559682	0.000980816
WB transcript	224635_s_at:BIRC6	57.2741	1.1237	-2.9868	0.00372706	0.0045252
WB transcript	240846_at:PCBD2	57.2673	0.909279	-4.62653	1.39038e-05	4.95839e-05
WB transcript	218998_at:FAM206A	57.26	1.94326	4.76145	8.27834e-06	3.27215e-05
WB transcript	202705_at:CCNB2	57.2395	1.62472	3.83312	0.000248667	0.000509168
WB transcript	219711_at:ZNF586	57.2383	1.26492	5.90131	8.01071e-08	9.43627e-07
WB transcript	215354_s_at:PELP1	57.2362	1.86738	-5.62292	2.58099e-07	2.20134e-06
WB transcript	232324_x_at:PPAP2B	57.2356	2.43899	2.85463	0.00546773	0.00618034
WB transcript	220384_at:NME8	57.2346	2.18124	5.33274	8.5346e-07	5.462e-06
WB transcript	213113_s_at:SLC43A3	57.2293	1.03587	-2.04314	0.0442843	0.0338568
WB transcript	223396_at:TMEM60	57.2282	1.44512	5.22508	1.32115e-06	7.70728e-06
WB transcript	211926_s_at:MYH9	57.2224	1.15728	-4.20911	6.58048e-05	0.000173658
WB transcript	205126_at:VRK2	57.2034	1.53346	6.22703	1.98837e-08	3.39179e-07
WB transcript	211967_at:TMEM123	57.201	1.84215	5.24542	1.21683e-06	7.24914e-06
WB transcript	232790_at:RNASEH1-AS1	57.1957	2.45769	1.5959	0.114399	0.0719502
WB transcript	219960_s_at:UCHL5	57.187	1.59643	4.45023	2.70646e-05	8.40272e-05
WB transcript	204118_at:CD48	57.1869	1.44908	5.33982	8.2915e-07	5.38321e-06
WB transcript	226326_at:PCGF5	57.176	1.39281	4.94272	4.078e-06	1.86114e-05
WB transcript	209411_s_at:GGA3	57.158	2.14642	-4.96676	3.70895e-06	1.72787e-05
WB transcript	204790_at:SMAD7	57.1478	1.4398	-3.565	0.000613259	0.00105533
WB transcript	206790_s_at:NDUFB1	57.1311	1.02114	5.35729	7.72079e-07	5.10127e-06
WB transcript	230695_s_at:RSPH9	57.0954	1.62581	2.96463	0.00397766	0.00476372
WB transcript	201470_at:GSTO1	57.0862	1.51672	5.06864	2.47557e-06	1.24229e-05
WB transcript	214440_at:NAT1	57.0856	1.51804	6.64208	3.2608e-09	9.37747e-08
WB transcript	218697_at:NCKIPSD	57.082	1.79489	-5.57893	3.09904e-07	2.52785e-06
WB transcript	208872_s_at:REEP5	57.0779	1.09276	5.89188	8.33734e-08	9.67357e-07
WB transcript	226771_at:ATP8B2	57.0707	1.92619	-5.19245	1.5071e-06	8.54774e-06
WB transcript	216237_s_at:MCM5	57.054	2.60952	-4.87715	5.276e-06	2.28251e-05
WB transcript	203257_s_at:C11orf49	57.0439	1.28209	-5.30482	9.56189e-07	5.99124e-06
WB transcript	209272_at:NAB1	57.0416	1.52437	7.01711	6.20664e-10	2.8413e-08
WB transcript	205434_s_at:AAK1	57.0245	1.40644	-5.74733	1.53401e-07	1.50921e-06
WB transcript	225919_s_at:C9orf72	57.0193	1.61028	6.79685	1.64858e-09	5.5194e-08
WB transcript	208755_x_at:H3F3A	57.0184	1.20485	3.79351	0.000284838	0.000564926
WB transcript	231023_at:CARS2	57.017	2.11939	-1.73531	0.0864825	0.058012
WB transcript	229362_at:PUS10	57.0072	1.80328	5.49478	4.39042e-07	3.27756e-06
WB transcript	200697_at:HK1	56.998	1.53603	-4.49342	2.30181e-05	7.41851e-05
WB transcript	218268_at:TBC1D15	56.9936	1.91923	6.57153	4.44385e-09	1.13922e-07
WB transcript	210313_at:LILRA4	56.9873	2.66896	-2.18074	0.0320989	0.0259796
WB transcript	208066_s_at:GTF2B	56.9847	1.47735	6.39258	9.70602e-09	2.00663e-07
WB transcript	226236_at:LINC00493	56.9842	1.19325	4.89876	4.84753e-06	2.1321e-05
WB transcript	218764_at:PRKCH	56.9734	1.14987	-3.64722	0.000466931	0.000842152
WB transcript	231377_at:CXorf65	56.9717	0.642271	-4.11964	9.08703e-05	0.000224859
WB transcript	203545_at:ALG8	56.9688	1.62877	-4.16703	7.66281e-05	0.000196836
WB transcript	1552648_a_at:TNFRSF10A	56.9628	1.30583	-4.47665	2.45144e-05	7.7896e-05
WB transcript	204971_at:CSTA	56.959	1.21319	5.82753	1.09445e-07	1.20344e-06
WB transcript	235568_at:MCEMP1	56.9574	1.28575	5.17084	1.64406e-06	9.10583e-06
WB transcript	205019_s_at:VIPR1	56.9438	2.13452	-4.25595	5.54906e-05	0.000150877
WB transcript	219563_at:LINC00341	56.9404	1.96394	-3.49183	0.00077914	0.00126738
WB transcript	201921_at:GNG10	56.9397	1.56879	6.24049	1.87616e-08	3.23731e-07
WB transcript	235812_at:CNEP1R1	56.928	1.5178	5.79274	1.26736e-07	1.34098e-06
WB transcript	213842_x_at:NSUN5P2	56.9085	1.30301	-5.96179	6.19606e-08	7.80433e-07
WB transcript	201303_at:EIF4A3	56.8874	1.27473	-3.86814	0.000220375	0.000460486
WB transcript	225243_s_at:SLMAP	56.8832	1.21291	4.3672	3.68616e-05	0.000108298
WB transcript	238429_at:TMEM71	56.8824	1.3088	5.87384	8.99896e-08	1.02602e-06
WB transcript	242957_at:VWCE	56.8776	1.48245	-4.45268	2.68175e-05	8.34333e-05
WB transcript	204099_at:SMARCD3	56.8553	2.01057	4.521	2.07482e-05	6.84931e-05
WB transcript	217783_s_at:YPEL5	56.8448	1.89661	6.44333	7.78209e-09	1.73695e-07
WB transcript	206343_s_at:NRG1	56.8423	1.09233	5.5915	2.94139e-07	2.42127e-06
WB transcript	231763_at:POLR3A	56.8347	1.32544	-5.25706	1.16077e-06	7.00882e-06
WB transcript	204294_at:AMT	56.8199	2.09201	-5.28454	1.03836e-06	6.41722e-06
WB transcript	212674_s_at:DHX30	56.8069	1.3658	-4.91975	4.46395e-06	1.99071e-05
WB transcript	225183_at:C16orf72	56.8058	1.70638	6.13165	2.99789e-08	4.59933e-07
WB transcript	212264_s_at:WAPAL	56.7814	1.44239	5.5721	3.18815e-07	2.58176e-06
WB transcript	235898_at:LOC105374567	56.774	2.0897	3.4631	0.000855182	0.00136972
WB transcript	225658_at:SPOPL	56.7692	1.50415	5.98808	5.54009e-08	7.26737e-07
WB transcript	206662_at:GLRX	56.7585	1.61558	6.20954	2.14421e-08	3.58938e-07
WB transcript	207500_at:CASP5	56.7492	1.46348	5.33854	8.33514e-07	5.40372e-06
WB transcript	218248_at:FAM111A	56.6951	1.42365	5.64515	2.35261e-07	2.05126e-06
WB transcript	235670_at:STX11	56.6913	1.29323	4.96382	3.75233e-06	1.74446e-05
WB transcript	201472_at:VBP1	56.6881	1.51577	6.33303	1.25705e-08	2.46279e-07
WB transcript	201134_x_at:COX7C	56.6702	1.34779	4.73114	9.30721e-06	3.58103e-05
WB transcript	210192_at:ATP8A1	56.6554	2.38141	4.53764	1.94854e-05	6.49631e-05
WB transcript	200732_s_at:PTP4A1	56.6536	1.85077	5.65134	2.29265e-07	2.00496e-06
WB transcript	204083_s_at:TPM2	56.6267	2.14247	-3.92075	0.000183585	0.000395778
WB transcript	227013_at:LATS2	56.6181	1.12764	3.95191	0.000164654	0.000363347
WB transcript	224575_at:BRK1	56.6058	1.66428	3.5205	0.000709626	0.00117692
WB transcript	224837_at:FOXP1	56.602	1.16065	-5.10075	2.17769e-06	1.12781e-05
WB transcript	227007_at:TMCO4	56.6017	1.03048	-1.45049	0.150778	0.0895225
WB transcript	209154_at:TAX1BP3	56.5963	1.37096	-4.65521	1.24606e-05	4.53012e-05
WB transcript	213060_s_at:CHI3L2	56.5957	2.399	2.3744	0.019939	0.0176887
WB transcript	224377_s_at:RAB18	56.5887	1.69497	5.89355	8.27863e-08	9.64682e-07
WB transcript	1554453_at:HNRNPLL	56.5865	3.394	2.54983	0.0126595	0.0122454
WB transcript	201603_at:PPP1R12A	56.5833	1.80261	6.29369	1.4907e-08	2.70757e-07
WB transcript	57539_at:ZGPAT	56.5748	2.21363	-4.21531	6.43396e-05	0.000170292
WB transcript	226777_at:ADAM12	56.5694	2.68197	-3.5517	0.000640693	0.00108819
WB transcript	223334_at:TMEM126A	56.56	1.19025	5.3576	7.71117e-07	5.10127e-06
WB transcript	205878_at:POU6F1	56.5422	1.54922	-5.00688	3.16457e-06	1.5226e-05
WB transcript	218269_at:DROSHA	56.5297	1.0971	-4.32674	4.28018e-05	0.000122187
WB transcript	203119_at:CCDC86	56.4988	1.5219	-5.13559	1.89412e-06	1.01767e-05
WB transcript	201238_s_at:CAPZA2	56.4949	1.73939	7.02669	5.94771e-10	2.75083e-08
WB transcript	203123_s_at:SLC11A2	56.4912	1.51379	-3.4143	0.00100069	0.00155989
WB transcript	238520_at:TRERF1	56.4812	1.51265	-1.3682	0.175027	0.100617
WB transcript	214170_x_at:FH	56.4774	1.3281	-4.37651	3.56124e-05	0.000105596
WB transcript	204744_s_at:IARS	56.473	1.30405	-4.44767	2.73249e-05	8.47182e-05
WB transcript	202789_at:PLCG1	56.467	1.87236	-5.13341	1.91073e-06	1.01927e-05
WB transcript	242551_at:LDLRAD4	56.456	1.69216	-5.43476	5.62132e-07	3.9466e-06
WB transcript	219956_at:GALNT6	56.4558	2.93518	-3.54958	0.000645155	0.00109437
WB transcript	218830_at:RPL26L1	56.4434	1.27844	5.40357	6.38898e-07	4.3894e-06
WB transcript	222895_s_at:BCL11B	56.4422	1.23878	-5.5852	3.01939e-07	2.47187e-06
WB transcript	1555844_s_at:HNRNPM	56.4331	1.34592	-4.25707	5.52639e-05	0.000150443
WB transcript	226884_at:LRRN1	56.4329	1.645	4.38973	3.39078e-05	0.000101616
WB transcript	214572_s_at:INSL3	56.4321	3.09703	1.78916	0.0773204	0.0530318
WB transcript	240757_at:LOC105373990	56.3979	1.87539	2.8296	0.00587166	0.00654458
WB transcript	225898_at:WDR54	56.3897	1.15222	-4.50136	2.23416e-05	7.25782e-05
WB transcript	225436_at:ABHD17C	56.3805	2.46206	2.79422	0.0064897	0.00709402
WB transcript	201298_s_at:MOB1A	56.3637	1.43283	6.0417	4.40703e-08	6.10221e-07
WB transcript	202491_s_at:IKBKAP	56.3608	1.47281	-4.71881	9.76023e-06	3.71708e-05
WB transcript	213074_at:PHIP	56.3563	2.10645	6.33302	1.25712e-08	2.46279e-07
WB transcript	209682_at:CBLB	56.3529	1.33021	-5.23274	1.28089e-06	7.55114e-06
WB transcript	223328_at:ARMC10	56.3467	1.50517	5.08133	2.3534e-06	1.19155e-05
WB transcript	224673_at:LENG8	56.3449	2.14068	-5.80689	1.194e-07	1.28765e-06
WB transcript	201797_s_at:VARS	56.3359	1.21515	-5.68392	2.0009e-07	1.82452e-06
WB transcript	225032_at:FNDC3B	56.3301	1.27699	5.08895	2.28289e-06	1.16781e-05
WB transcript	233375_at:EFCAB2	56.3251	1.74676	3.02783	0.00330146	0.00411196
WB transcript	226939_at:CPEB2	56.3111	1.94275	6.2957	1.47778e-08	2.70601e-07
WB transcript	208807_s_at:CHD3	56.3094	0.917447	-3.9289	0.000178442	0.00038767
WB transcript	203956_at:MORC2	56.2962	1.2969	-5.4447	5.39629e-07	3.86113e-06
WB transcript	243547_at:LINC00921	56.2773	1.38161	3.65995	0.000447484	0.000810798
WB transcript	204178_s_at:RBM14	56.2741	1.07303	-4.43199	2.89726e-05	8.90269e-05
WB transcript	200673_at:LAPTM4A	56.2666	1.4039	5.77748	1.35143e-07	1.41183e-06
WB transcript	217782_s_at:GPS1	56.25	1.66606	-4.58185	1.64816e-05	5.70531e-05
WB transcript	203651_at:ZFYVE16	56.2472	1.59019	6.43805	7.96298e-09	1.75938e-07
WB transcript	235347_at:LRCH3	56.2464	1.78164	-3.73272	0.000350275	0.000667275
WB transcript	235882_at:VPS53	56.2282	2.70411	-2.2265	0.0287532	0.023857
WB transcript	201170_s_at:BHLHE40	56.2247	1.0312	-3.88767	0.000205961	0.000435881
WB transcript	224702_at:TMEM167A	56.22	1.68924	5.68528	1.9896e-07	1.8179e-06
WB transcript	214833_at:TMEM63A	56.2131	1.81355	-5.75226	1.50257e-07	1.4895e-06
WB transcript	218304_s_at:OSBPL11	56.2101	1.43869	5.53252	3.75641e-07	2.93084e-06
WB transcript	202651_at:LPGAT1	56.2087	1.47089	6.28338	1.55872e-08	2.78599e-07
WB transcript	208999_at:SEPT8	56.2057	2.31588	-3.58638	0.00057151	0.000997647
WB transcript	201847_at:LIPA	56.1991	1.55379	-2.43958	0.0168849	0.0154498
WB transcript	218519_at:SLC35A5	56.1895	1.52118	5.17235	1.63412e-06	9.08441e-06
WB transcript	229390_at:FAM26F	56.1786	2.00916	4.8285	6.38053e-06	2.65536e-05
WB transcript	208818_s_at:COMT	56.1603	1.83373	-2.42591	0.0174884	0.0158854
WB transcript	209420_s_at:SMPD1	56.1597	1.40696	-6.12481	3.08712e-08	4.67807e-07
WB transcript	1553780_at:LINC00638	56.1528	2.87286	-2.1095	0.0379838	0.0298359
WB transcript	235620_x_at:ZMYM5	56.1442	1.16079	4.08443	0.000103068	0.000249239
WB transcript	201825_s_at:SCCPDH	56.1426	1.59134	5.54619	3.5497e-07	2.8136e-06
WB transcript	218646_at:C4orf27	56.1409	1.53163	4.12947	8.77199e-05	0.000218753
WB transcript	243109_at:MCTP2	56.1332	1.0364	3.50026	0.000758054	0.00123847
WB transcript	213762_x_at:RBMX	56.1245	1.44175	-3.35038	0.00122676	0.00184128
WB transcript	203152_at:MRPL40	56.1244	0.830043	4.8077	6.91863e-06	2.83202e-05
WB transcript	225367_at:PGM2	56.1116	1.26294	4.39869	3.2797e-05	9.87551e-05
WB transcript	226204_at:C22orf29	56.0996	2.22413	-4.1721	7.52385e-05	0.000194324
WB transcript	203051_at:BAHD1	56.0985	0.930485	-3.90962	0.000190841	0.000409257
WB transcript	233862_at:COMMD1	56.0973	1.88691	-4.59995	1.53856e-05	5.3841e-05
WB transcript	207551_s_at:MSL3	56.0914	1.5249	5.07202	2.44247e-06	1.22843e-05
WB transcript	1557820_at:AFG3L2	56.0848	2.15624	-3.78765	0.000290603	0.000574834
WB transcript	228737_at:TOX2	56.0786	2.75417	-1.07801	0.284225	0.146086
WB transcript	224511_s_at:TXNDC17	56.0736	1.41426	5.74859	1.5259e-07	1.50453e-06
WB transcript	235461_at:TET2	56.051	1.83283	-2.7653	0.00703848	0.00758142
WB transcript	45526_g_at:NAA60	56.051	1.45238	-5.51336	4.0661e-07	3.09706e-06
WB transcript	228738_at:D2HGDH	56.051	2.11426	-5.26002	1.14695e-06	6.95345e-06
WB transcript	200011_s_at:ARF3	56.0385	1.77084	-4.77048	7.99387e-06	3.18214e-05
WB transcript	214934_at:ATP9B	56.0376	1.70718	-4.33141	4.20726e-05	0.000120607
WB transcript	214429_at:MTMR6	56.033	1.6936	6.6213	3.57244e-09	9.8325e-08
WB transcript	208716_s_at:TMCO1	56.0217	1.49944	6.06564	3.97827e-08	5.66591e-07
WB transcript	221492_s_at:ATG3	56.0203	1.46289	6.88334	1.12432e-09	4.34829e-08
WB transcript	217947_at:CMTM6	56.02	1.09185	4.85151	5.83258e-06	2.47088e-05
WB transcript	218168_s_at:ADCK3	55.9519	1.70161	-4.81231	6.79567e-06	2.80214e-05
WB transcript	222584_at:MSTO1	55.9352	1.23411	-4.87093	5.40613e-06	2.32312e-05
WB transcript	218505_at:WDR59	55.9251	1.78958	-4.10642	9.52782e-05	0.000233576
WB transcript	1552770_s_at:ZNF563	55.9234	2.53328	-2.97497	0.00385894	0.00464916
WB transcript	217912_at:DUS1L	55.9167	1.51707	-5.06486	2.51316e-06	1.25975e-05
WB transcript	241798_at:PDS5A	55.9164	1.69946	-5.15554	1.7484e-06	9.56564e-06
WB transcript	225363_at:PTEN	55.9156	1.47877	4.73437	9.19175e-06	3.55829e-05
WB transcript	200986_at:SERPING1	55.9146	1.59036	3.50554	0.000745138	0.00122151
WB transcript	243754_at:LOC105373098	55.9133	1.60518	4.14653	8.25026e-05	0.000208549
WB transcript	203420_at:FAM8A1	55.9117	1.52742	6.47093	6.89955e-09	1.58735e-07
WB transcript	227420_at:TNFAIP8L1	55.9045	1.14347	-5.30424	9.58476e-07	5.9972e-06
WB transcript	203885_at:RAB21	55.8962	1.33593	4.52068	2.07732e-05	6.85253e-05
WB transcript	202530_at:MAPK14	55.8742	1.556	4.01629	0.000131284	0.000300631
WB transcript	222702_x_at:CRIPT	55.8713	1.42127	6.31321	1.36982e-08	2.57601e-07
WB transcript	212256_at:GALNT10	55.8673	0.900592	-4.33618	4.13383e-05	0.000119187
WB transcript	227466_at:FAM200B	55.8672	1.41014	5.00672	3.16651e-06	1.5226e-05
WB transcript	224578_at:RCC2	55.8599	1.66502	-4.31992	4.38912e-05	0.000124783
WB transcript	208783_s_at:CD46	55.8382	1.36311	5.4688	4.88679e-07	3.5648e-06
WB transcript	225207_at:PDK4	55.8351	2.34436	4.26819	5.30639e-05	0.000145959
WB transcript	1555868_at:LOC100507477	55.7978	3.80703	1.88442	0.0630897	0.0450698
WB transcript	205807_s_at:TUFT1	55.7754	2.07615	2.02556	0.0460968	0.034927
WB transcript	202283_at:SERPINF1	55.7748	2.17463	-1.38849	0.168788	0.0975686
WB transcript	200881_s_at:DNAJA1	55.7715	1.43556	4.94318	4.07058e-06	1.85965e-05
WB transcript	223342_at:RRM2B	55.7553	1.6146	6.62812	3.467e-09	9.66082e-08
WB transcript	230243_at:TRMT10A	55.742	1.56906	4.9295	4.29593e-06	1.9292e-05
WB transcript	1558369_at:MPHOSPH9	55.7351	1.28755	-4.65023	1.27004e-05	4.60983e-05
WB transcript	206765_at:KCNJ2	55.704	1.22314	5.78206	1.32561e-07	1.3895e-06
WB transcript	220066_at:NOD2	55.7028	1.63919	4.64185	1.31136e-05	4.74042e-05
WB transcript	205178_s_at:RBBP6	55.7019	1.42266	-2.77992	0.00675591	0.00732713
WB transcript	222662_at:PPP1R3B	55.6987	1.16975	4.74441	8.84239e-06	3.46458e-05
WB transcript	210293_s_at:SEC23B	55.6895	1.51475	-3.14944	0.00229024	0.00304886
WB transcript	201818_at:LPCAT1	55.6887	1.57589	-3.66618	0.000438259	0.000797952
WB transcript	231124_x_at:LY9	55.6845	1.22152	-3.27446	0.00155757	0.00223678
WB transcript	213355_at:ST3GAL6	55.6794	1.49579	5.76641	1.41584e-07	1.45441e-06
WB transcript	1554503_a_at:OSCAR	55.6648	1.62117	3.20596	0.00192624	0.00265162
WB transcript	213044_at:ROCK1	55.6631	1.2902	4.94812	3.99212e-06	1.82939e-05
WB transcript	212203_x_at:IFITM3	55.6536	1.77369	3.40955	0.00101605	0.00158118
WB transcript	225701_at:AKNA	55.6459	1.5297	-5.15562	1.74781e-06	9.56564e-06
WB transcript	226650_at:ZFAND2A	55.6443	1.4013	5.03616	2.81731e-06	1.38741e-05
WB transcript	235730_at:NUTM2B-AS1	55.6103	2.1188	-4.13444	8.61704e-05	0.000215608
WB transcript	200793_s_at:ACO2	55.6029	1.58226	-5.21662	1.36709e-06	7.91377e-06
WB transcript	227352_at:SWSAP1	55.6024	1.14788	3.73816	0.00034388	0.000657948
WB transcript	239285_at:KDM4C	55.5964	1.24497	-3.74945	0.000330971	0.000636719
WB transcript	219362_at:NAA35	55.5878	1.50646	-2.01141	0.0476021	0.0358737
WB transcript	219364_at:DHX58	55.5857	1.94431	2.37356	0.0199811	0.0177226
WB transcript	1558410_s_at:IMMP2L	55.5795	1.17476	-4.00529	0.000136484	0.000310972
WB transcript	1553993_s_at:MED25	55.5789	1.11597	-5.15987	1.71824e-06	9.42362e-06
WB transcript	229460_at:FAM126B	55.5662	2.02143	5.75885	1.46154e-07	1.47376e-06
WB transcript	218357_s_at:TIMM8B	55.5586	1.29468	5.36676	7.42793e-07	4.95889e-06
WB transcript	226845_s_at:MYEOV2	55.5581	0.779512	3.70505	0.000384606	0.000719837
WB transcript	219821_s_at:GFOD1	55.5572	2.42427	-4.32769	4.26525e-05	0.000122029
WB transcript	232528_at:UBE2E3	55.5545	1.74901	-5.22476	1.32283e-06	7.70728e-06
WB transcript	219242_at:CEP63	55.5392	1.46165	5.36247	7.55936e-07	5.02421e-06
WB transcript	201960_s_at:MYCBP2	55.5227	1.54985	-4.3566	3.83357e-05	0.00011167
WB transcript	212043_at:TGOLN2	55.5176	1.8928	-3.22742	0.00180277	0.00251798
WB transcript	242521_at:CARD8-AS1	55.5064	1.37464	5.58209	3.05862e-07	2.49942e-06
WB transcript	220404_at:ADGRG3	55.5048	1.60753	3.42891	0.000954845	0.00150305
WB transcript	223542_at:ANKRD32	55.5037	2.12207	5.94022	6.79109e-08	8.3926e-07
WB transcript	213916_at:ZNF20	55.4934	1.59673	5.69236	1.93146e-07	1.78923e-06
WB transcript	202377_at:LEPROT	55.4777	1.43782	5.61945	2.61852e-07	2.22068e-06
WB transcript	210907_s_at:PDCD10	55.4776	1.60619	5.83343	1.06753e-07	1.17961e-06
WB transcript	201771_at:SCAMP3	55.4752	1.36774	-5.27058	1.09889e-06	6.71649e-06
WB transcript	228408_s_at:SDAD1	55.4646	1.33794	-3.30972	0.00139468	0.00204208
WB transcript	226238_at:MCEE	55.4459	1.49951	4.93095	4.27144e-06	1.92013e-05
WB transcript	218915_at:NF2	55.441	1.19823	-5.09416	2.23581e-06	1.14634e-05
WB transcript	200786_at:PSMB7	55.4259	1.42361	3.51494	0.000722643	0.0011941
WB transcript	202715_at:CAD	55.4242	1.38449	-5.88769	8.48639e-08	9.81246e-07
WB transcript	240574_at:DNAJC3-AS1	55.422	1.14105	5.51944	3.96529e-07	3.05202e-06
WB transcript	223566_s_at:BCOR	55.4182	0.832212	-3.25367	0.0016618	0.00235351
WB transcript	222416_at:ALDH18A1	55.4171	0.944701	-4.36826	3.6717e-05	0.000108086
WB transcript	204211_x_at:EIF2AK2	55.4114	1.79442	3.79978	0.0002788	0.000556147
WB transcript	209732_at:CLEC2B	55.4105	1.2036	6.08795	3.61581e-08	5.24969e-07
WB transcript	231968_at:UGGT1	55.3918	1.72145	-4.36755	3.68139e-05	0.000108298
WB transcript	203045_at:NINJ1	55.3845	1.86296	2.34695	0.0213661	0.0187582
WB transcript	212629_s_at:PKN2	55.373	1.14873	5.20483	1.43369e-06	8.20397e-06
WB transcript	226459_at:PIK3AP1	55.3621	1.56807	5.5241	3.88961e-07	3.01901e-06
WB transcript	235651_at:TTC22	55.35	1.60503	-4.83248	6.28216e-06	2.62661e-05
WB transcript	222281_s_at:LOC100505650	55.3195	3.2614	-3.44496	0.000906766	0.0014392
WB transcript	227647_at:KCNE3	55.3192	1.11256	4.86062	5.62868e-06	2.40162e-05
WB transcript	202061_s_at:SEL1L	55.3046	1.3304	4.70426	1.03227e-05	3.90146e-05
WB transcript	227592_at:ALDH16A1	55.3025	1.56417	-4.46194	2.59035e-05	8.11525e-05
WB transcript	218953_s_at:PCYOX1L	55.2904	1.88431	-3.75475	0.000325066	0.00062812
WB transcript	226465_s_at:SON	55.2873	1.37764	-4.57488	1.69229e-05	5.82216e-05
WB transcript	239795_at:AXIN1	55.2762	1.26326	-4.80242	7.06193e-06	2.87922e-05
WB transcript	243916_x_at:UBLCP1	55.2719	1.46747	2.95375	0.00410629	0.00488776
WB transcript	212126_at:CBX5	55.2645	1.46733	-3.41341	0.00100354	0.00156325
WB transcript	1560741_at:SNURF	55.2605	1.29367	-5.48841	4.50738e-07	3.34791e-06
WB transcript	226063_at:VAV2	55.2562	1.66958	-3.64908	0.000464047	0.000837764
WB transcript	209815_at:PTCH1	55.2483	1.50376	-3.99118	0.000143443	0.000324195
WB transcript	226941_at:ATF6	55.2432	0.895813	2.97304	0.00388086	0.00466898
WB transcript	214696_at:MIR22HG	55.2424	1.24108	4.02738	0.000126235	0.000290572
WB transcript	218632_at:HECTD3	55.2399	1.72112	-4.47836	2.43573e-05	7.78303e-05
WB transcript	214022_s_at:IFITM1	55.2392	1.71632	4.2048	6.68432e-05	0.000175984
WB transcript	218979_at:RMI1	55.2385	1.81516	5.99432	5.39478e-08	7.0975e-07
WB transcript	223971_at:OR2A20P	55.238	1.65082	-2.84273	0.00565644	0.00635681
WB transcript	204912_at:IL10RA	55.2318	1.00038	-3.85168	0.000233265	0.00048404
WB transcript	203737_s_at:PPRC1	55.2268	1.32895	-5.18289	1.56629e-06	8.80551e-06
WB transcript	212232_at:FNBP4	55.2169	1.59947	-2.99672	0.00361971	0.00442589
WB transcript	219798_s_at:MEPCE	55.2115	1.3164	-5.11964	2.0192e-06	1.06699e-05
WB transcript	202973_x_at:FAM13A	55.2067	2.10981	3.47637	0.000819224	0.00132251
WB transcript	200976_s_at:TAX1BP1	55.205	1.6893	5.18072	1.57999e-06	8.83124e-06
WB transcript	208895_s_at:DDX18	55.2034	1.1341	-4.03487	0.000122927	0.000285447
WB transcript	218404_at:SNX10	55.2023	1.27147	4.55682	1.81216e-05	6.13112e-05
WB transcript	221014_s_at:RAB33B	55.201	1.41353	5.38517	6.8891e-07	4.64759e-06
WB transcript	207387_s_at:GK	55.198	1.30741	5.90122	8.01381e-08	9.43627e-07
WB transcript	217671_at:RFX3	55.1936	1.3184	-4.15669	7.95409e-05	0.000202637
WB transcript	203534_at:LSM1	55.1906	1.42015	5.56539	3.27818e-07	2.63563e-06
WB transcript	228828_at:BZRAP1-AS1	55.1878	1.17754	-5.36191	7.57655e-07	5.02818e-06
WB transcript	204220_at:GMFG	55.1835	1.32491	4.88183	5.18018e-06	2.24756e-05
WB transcript	209445_x_at:COA1	55.1831	1.72199	5.38645	6.85324e-07	4.63035e-06
WB transcript	209157_at:DNAJA2	55.1687	1.20342	5.59732	2.87106e-07	2.37645e-06
WB transcript	217916_s_at:FAM49B	55.1643	1.41621	5.43745	5.55968e-07	3.92792e-06
WB transcript	219020_at:HS1BP3	55.1492	1.6634	2.46777	0.0156989	0.0145246
WB transcript	226748_at:LYSMD2	55.1492	1.58979	4.80001	7.12846e-06	2.89153e-05
WB transcript	225612_s_at:B3GNT5	55.1409	1.26202	4.96978	3.665e-06	1.71499e-05
WB transcript	221267_s_at:ABHD17A	55.1311	1.20417	-5.25408	1.1749e-06	7.07212e-06
WB transcript	218669_at:RAP2C	55.1251	1.81526	5.9555	6.36415e-08	7.95303e-07
WB transcript	224866_at:FAR1	55.1192	1.35436	5.49954	4.30502e-07	3.23905e-06
WB transcript	227031_at:SNX13	55.1124	1.66192	6.40021	9.38921e-09	1.97759e-07
WB transcript	219132_at:PELI2	55.1098	1.57991	4.90901	4.65637e-06	2.06625e-05
WB transcript	218351_at:COMMD8	55.1086	1.6602	6.25888	1.73292e-08	3.03896e-07
WB transcript	210149_s_at:ATP5H	55.0961	1.77974	3.30623	0.00141008	0.00206261
WB transcript	225950_at:SAMD8	55.0913	1.54212	5.8687	9.19705e-08	1.04193e-06
WB transcript	222030_at:SIVA1	55.0786	2.02613	-3.13028	0.00242756	0.0031947
WB transcript	212572_at:STK38L	55.0766	1.53169	5.98618	5.58517e-08	7.30515e-07
WB transcript	203600_s_at:FAM193A	55.0747	1.53502	-4.42496	2.97418e-05	9.11408e-05
WB transcript	240263_at:TFB1M	55.0745	0.925455	-2.51688	0.0138094	0.0131312
WB transcript	217743_s_at:TMEM30A	55.0712	1.34984	5.01783	3.03001e-06	1.46957e-05
WB transcript	204852_s_at:PTPN7	55.0695	1.78787	-4.72985	9.35368e-06	3.58967e-05
WB transcript	221702_s_at:TM2D3	55.0614	1.25204	5.17156	1.63935e-06	9.10223e-06
WB transcript	226981_at:KMT2A	55.027	1.00055	-4.58238	1.64482e-05	5.70258e-05
WB transcript	240314_at:NCOR1	55.0114	1.40666	-5.17102	1.64291e-06	9.10583e-06
WB transcript	230836_at:ST8SIA4	55.0108	1.51413	6.06711	3.9533e-08	5.64829e-07
WB transcript	205854_at:TULP3	55.0094	1.21987	-5.21285	1.38803e-06	7.98344e-06
WB transcript	202506_at:SSFA2	55.0052	1.4676	5.12729	1.9582e-06	1.03965e-05
WB transcript	212120_at:RHOQ	54.9907	1.2	3.73835	0.000343663	0.000657948
WB transcript	227134_at:SYTL1	54.9865	1.47671	-5.247	1.20907e-06	7.21306e-06
WB transcript	201746_at:TP53	54.9844	1.78958	-5.18983	1.52306e-06	8.62735e-06
WB transcript	47560_at:ADGRL1	54.9735	1.12941	-5.39144	6.71456e-07	4.57107e-06
WB transcript	241681_at:MBNL1	54.9706	1.3388	-5.05182	2.64712e-06	1.3166e-05
WB transcript	224903_at:CIRH1A	54.958	1.21867	-4.6477	1.28237e-05	4.65082e-05
WB transcript	228755_at:GIGYF1	54.9546	1.89455	-4.01355	0.000132562	0.000302805
WB transcript	201795_at:LBR	54.9521	1.411	5.66517	2.16401e-07	1.91864e-06
WB transcript	215245_x_at:FMR1	54.9404	1.47858	6.2208	2.04259e-08	3.45519e-07
WB transcript	225002_s_at:SUMF2	54.936	1.47398	-5.18656	1.5433e-06	8.70901e-06
WB transcript	202653_s_at:MARCH7	54.927	1.6588	5.75416	1.49062e-07	1.48278e-06
WB transcript	232583_at:NCK2	54.9185	1.13932	-4.02349	0.000127981	0.000294061
WB transcript	212830_at:MEGF9	54.9051	1.10495	4.87807	5.25701e-06	2.27869e-05
WB transcript	202641_at:ARL3	54.9025	1.40565	4.74246	8.90908e-06	3.48159e-05
WB transcript	231837_at:USP28	54.8951	1.45964	-4.51617	2.11296e-05	6.94455e-05
WB transcript	218967_s_at:PTER	54.891	1.94322	-1.90143	0.0607962	0.0437658
WB transcript	214100_x_at:NSUN5P1	54.8857	1.3199	-5.21662	1.36709e-06	7.91377e-06
WB transcript	225494_at:DYNLL2	54.8769	1.27215	-5.47547	4.75441e-07	3.48523e-06
WB transcript	224831_at:CPEB4	54.8761	1.65494	5.55455	3.42889e-07	2.73232e-06
WB transcript	221519_at:FBXW4	54.8636	0.991917	-4.43523	2.86241e-05	8.81975e-05
WB transcript	222845_x_at:TMBIM4	54.8584	1.50158	5.90436	7.90773e-08	9.36049e-07
WB transcript	229026_at:LOC105379173	54.8564	1.75295	2.29587	0.0242637	0.0207935
WB transcript	229174_at:C3orf38	54.856	1.33877	5.55857	3.37216e-07	2.69669e-06
WB transcript	218314_s_at:C11orf57	54.8539	1.65327	4.61944	1.42849e-05	5.07011e-05
WB transcript	202652_at:APBB1	54.8491	1.72648	-4.75992	8.32752e-06	3.2887e-05
WB transcript	1559050_at:HCG27	54.8367	2.10328	4.79288	7.32879e-06	2.95409e-05
WB transcript	205495_s_at:GNLY	54.8284	1.32973	-4.67211	1.16794e-05	4.294e-05
WB transcript	226294_x_at:FAM91A1	54.8261	1.6784	6.4463	7.68188e-09	1.72315e-07
WB transcript	225124_at:PPP1R9B	54.8206	1.80517	-4.29281	4.84876e-05	0.000135532
WB transcript	229114_at:GAB1	54.8179	1.46189	5.74259	1.56482e-07	1.52766e-06
WB transcript	219157_at:KLHL2	54.8147	1.24529	4.45615	2.64717e-05	8.25657e-05
WB transcript	230880_at:TXNRD2	54.8141	1.98221	-3.93329	0.00017573	0.000382706
WB transcript	218520_at:TBK1	54.8132	1.5944	6.46671	7.02773e-09	1.60859e-07
WB transcript	205565_s_at:FXN	54.8053	1.73632	-4.06914	0.000108838	0.000259721
WB transcript	224707_at:CYSTM1	54.8029	1.42886	4.66456	1.20225e-05	4.3958e-05
WB transcript	201115_at:POLD2	54.7995	1.24364	-5.12661	1.96356e-06	1.04126e-05
WB transcript	223301_s_at:CCDC82	54.7927	1.36846	4.83584	6.20046e-06	2.60058e-05
WB transcript	211487_x_at:RPS17	54.7879	1.3603	4.70387	1.03382e-05	3.90404e-05
WB transcript	218379_at:RBM7	54.7851	1.57416	5.69115	1.94133e-07	1.78968e-06
WB transcript	225065_x_at:LRRC75A-AS1	54.7819	1.56019	4.20026	6.79516e-05	0.000178429
WB transcript	204346_s_at:RASSF1	54.7647	1.47546	-3.97232	0.000153278	0.000342455
WB transcript	213397_x_at:RNASE4	54.7588	1.68349	3.72957	0.000354037	0.000673298
WB transcript	230637_at:SFXN4	54.7587	1.89909	-4.42067	3.02217e-05	9.22334e-05
WB transcript	218084_x_at:FXYD5	54.7534	1.62637	-5.48668	4.53954e-07	3.35513e-06
WB transcript	219694_at:FAM105A	54.7528	1.23776	4.2976	4.76439e-05	0.00013359
WB transcript	225584_at:HCG18	54.7461	1.53038	-4.34383	4.01882e-05	0.000116245
WB transcript	203708_at:PDE4B	54.7358	1.29057	4.9849	3.45233e-06	1.63204e-05
WB transcript	222230_s_at:ACTR10	54.7353	1.71248	6.08328	3.68883e-08	5.33843e-07
WB transcript	201570_at:SAMM50	54.7271	1.4936	-4.49978	2.2474e-05	7.27977e-05
WB transcript	223218_s_at:NFKBIZ	54.7261	1.33174	5.46337	4.99738e-07	3.63365e-06
WB transcript	204766_s_at:NUDT1	54.7237	1.25039	2.7168	0.00805469	0.00844952
WB transcript	213330_s_at:STIP1	54.7227	1.48745	-4.72751	9.43827e-06	3.61595e-05
WB transcript	1554479_a_at:CARD8	54.716	1.08103	4.74023	8.98628e-06	3.5026e-05
WB transcript	211275_s_at:GYG1	54.7155	1.8724	4.43916	2.82077e-05	8.71541e-05
WB transcript	215868_x_at:SOX5	54.7106	2.80035	1.72191	0.0888966	0.0591538
WB transcript	218476_at:POMT1	54.7085	1.18674	-4.93727	4.16653e-06	1.89193e-05
WB transcript	224160_s_at:ACAD9	54.6992	2.70447	-3.97574	0.000151449	0.000339284
WB transcript	225958_at:PHC1	54.6896	1.46234	-4.83575	6.20251e-06	2.60058e-05
WB transcript	236330_at:LOC105371029	54.6784	1.37723	-4.52975	2.00742e-05	6.65128e-05
WB transcript	202919_at:MOB4	54.6623	1.59877	6.11511	3.2184e-08	4.79689e-07
WB transcript	228295_at:WDR59	54.6616	1.60463	-2.95695	0.00406811	0.00485907
WB transcript	218095_s_at:TMEM165	54.6609	1.4977	6.57667	4.34485e-09	1.12024e-07
WB transcript	226505_x_at:USP32	54.6531	1.20841	3.84273	0.000240573	0.000496677
WB transcript	207641_at:TNFRSF13B	54.6428	2.73127	-2.88787	0.0049706	0.00570904
WB transcript	203518_at:LYST	54.6268	1.51127	5.76456	1.42686e-07	1.45938e-06
WB transcript	222872_x_at:NABP1	54.6173	1.5507	6.37891	1.03005e-08	2.11977e-07
WB transcript	233727_at:DTNB	54.6163	2.17826	-4.81605	6.6973e-06	2.76921e-05
WB transcript	200670_at:XBP1	54.6153	1.14568	-3.72603	0.000358302	0.000679968
WB transcript	1555961_a_at:HINT1	54.6088	1.26632	4.58647	1.61944e-05	5.61892e-05
WB transcript	228170_at:OLIG1	54.6077	2.76352	-2.21573	0.0295117	0.0243506
WB transcript	208870_x_at:ATP5C1	54.5999	1.50278	5.51659	4.01222e-07	3.06121e-06
WB transcript	213639_s_at:ZNF500	54.5805	1.38559	-5.08763	2.29496e-06	1.17131e-05
WB transcript	203362_s_at:MAD2L1	54.5571	1.92101	4.38509	3.44962e-05	0.000102899
WB transcript	218103_at:FTSJ3	54.5534	1.75683	-4.50352	2.21601e-05	7.2332e-05
WB transcript	209191_at:TUBB6	54.5527	2.0544	-2.01303	0.0474276	0.0357603
WB transcript	1554250_s_at:TRIM74	54.5483	1.24192	-4.88269	5.16289e-06	2.24223e-05
WB transcript	226541_at:FBXO30	54.5447	1.73556	6.0761	3.80398e-08	5.46979e-07
WB transcript	209748_at:SPAST	54.5305	1.58023	5.60357	2.79736e-07	2.33474e-06
WB transcript	202902_s_at:CTSS	54.5302	1.2619	5.61817	2.63253e-07	2.22835e-06
WB transcript	208688_x_at:EIF3B	54.527	1.93949	-5.5236	3.89759e-07	3.01998e-06
WB transcript	230004_at:USP24	54.5239	1.23385	-3.9784	0.000150042	0.000337071
WB transcript	202379_s_at:NKTR	54.5175	1.28081	-5.57514	3.14813e-07	2.55859e-06
WB transcript	209933_s_at:CD300A	54.5096	2.16177	2.9332	0.00435971	0.00511076
WB transcript	225810_at:MTMR10	54.5058	1.76327	5.42946	5.74516e-07	4.02059e-06
WB transcript	217943_s_at:MAP7D1	54.5029	1.22429	-4.45579	2.65066e-05	8.25806e-05
WB transcript	37170_at:BMP2K	54.5025	2.38623	3.49442	0.000772603	0.00125812
WB transcript	218667_at:PJA1	54.502	1.20283	-4.08973	0.000101135	0.000245122
WB transcript	206247_at:MICB	54.4985	2.1531	3.3332	0.00129527	0.00192671
WB transcript	217838_s_at:EVL	54.4971	1.06548	-3.93805	0.000172829	0.000376938
WB transcript	244313_at:CR1	54.4966	1.10536	4.64577	1.29188e-05	4.67775e-05
WB transcript	236487_at:SCLT1	54.489	1.28201	4.68358	1.11767e-05	4.13711e-05
WB transcript	228385_at:DDX59	54.4874	2.15027	5.56302	3.31045e-07	2.65207e-06
WB transcript	203765_at:GCA	54.4735	1.37609	5.30752	9.45748e-07	5.94811e-06
WB transcript	219649_at:ALG6	54.4721	1.73913	4.41859	3.04571e-05	9.26994e-05
WB transcript	1560060_s_at:VPS37C	54.4707	1.28458	-3.17019	0.00214975	0.00290056
WB transcript	205698_s_at:MAP2K6	54.4681	1.74056	5.50755	4.16496e-07	3.14749e-06
WB transcript	222065_s_at:FLII	54.4675	1.39524	-4.26686	5.33217e-05	0.00014631
WB transcript	210145_at:PLA2G4A	54.4661	1.07644	5.04789	2.68884e-06	1.33587e-05
WB transcript	225147_at:CYTH3	54.4568	1.15942	-3.62733	0.000498934	0.000891421
WB transcript	214106_s_at:GMDS	54.4556	2.60196	2.1628	0.0335005	0.0269197
WB transcript	225640_at:EBLN3	54.4492	1.45573	-3.37607	0.00113065	0.00172473
WB transcript	1569476_at:DKFZP434L187	54.4405	2.07737	-3.68866	0.000406411	0.000751644
WB transcript	222870_s_at:B3GNT2	54.4046	1.586	5.28135	1.05187e-06	6.49101e-06
WB transcript	211005_at:LAT	54.3943	1.21724	-4.76838	8.05907e-06	3.20525e-05
WB transcript	223886_s_at:RNF146	54.3928	1.31593	5.14688	1.81028e-06	9.80848e-06
WB transcript	235764_at:PRDM5	54.3877	1.71863	5.59339	2.91834e-07	2.40671e-06
WB transcript	220948_s_at:ATP1A1	54.387	1.06526	-4.27827	5.11415e-05	0.000141452
WB transcript	213628_at:CLCC1	54.3824	2.26568	-2.91838	0.00455137	0.00529944
WB transcript	225624_at:SNX29	54.3812	1.18283	-3.5619	0.000619557	0.00106454
WB transcript	226312_at:RICTOR	54.381	1.3918	5.45248	5.22649e-07	3.7516e-06
WB transcript	202381_at:ADAM9	54.3785	1.09809	4.07165	0.000107871	0.000257551
WB transcript	216645_at:TCF3	54.371	1.65048	-3.68266	0.000414682	0.000763389
WB transcript	214080_x_at:PRKCSH	54.3545	0.83307	-5.00222	3.22357e-06	1.53957e-05
WB transcript	222045_s_at:PCIF1	54.3495	1.54867	3.70475	0.000384994	0.000720262
WB transcript	1554078_s_at:DNAJA3	54.3344	1.00585	-4.41007	3.14381e-05	9.51091e-05
WB transcript	204674_at:LRMP	54.3336	1.51323	5.45738	5.12215e-07	3.71234e-06
WB transcript	211725_s_at:BID	54.3173	1.33615	5.40395	6.37894e-07	4.38922e-06
WB transcript	204811_s_at:CACNA2D2	54.314	1.98628	-4.74523	8.81426e-06	3.45658e-05
WB transcript	222613_at:C12orf4	54.3091	1.03026	4.92805	4.32051e-06	1.9383e-05
WB transcript	203179_at:GALT	54.3013	1.36235	-5.16251	1.70009e-06	9.35839e-06
WB transcript	239957_at:SETD5	54.2891	2.17274	-1.84127	0.0692367	0.0484731
WB transcript	201132_at:HNRNPH2	54.2538	1.35992	5.05304	2.63435e-06	1.3117e-05
WB transcript	242827_x_at:TNFAIP8	54.2523	1.45834	-6.04246	4.3927e-08	6.1012e-07
WB transcript	219947_at:CLEC4A	54.2508	1.65214	5.66015	2.20981e-07	1.94771e-06
WB transcript	203880_at:COX17	54.2387	1.38724	4.89432	4.93281e-06	2.15692e-05
WB transcript	200821_at:LAMP2	54.2379	1.18536	5.11366	2.06811e-06	1.08516e-05
WB transcript	209042_s_at:UBE2G2	54.2211	1.24629	-4.66329	1.20812e-05	4.41365e-05
WB transcript	203073_at:COG2	54.211	1.07598	-4.25863	5.49499e-05	0.00014986
WB transcript	219384_s_at:ADAT1	54.2048	1.464	-5.11877	2.02625e-06	1.06945e-05
WB transcript	200025_s_at:RPL27	54.1928	1.36291	4.23004	6.09855e-05	0.000162953
WB transcript	220690_s_at:DHRS7B	54.1918	1.70768	4.20299	6.72822e-05	0.000176933
WB transcript	208683_at:CAPN2	54.1731	1.45869	-3.077	0.00285089	0.00365008
WB transcript	201180_s_at:GNAI3	54.1615	1.73031	6.11733	3.18784e-08	4.77579e-07
WB transcript	228613_at:RAB11FIP3	54.1588	1.63218	-5.6724	2.09961e-07	1.88766e-06
WB transcript	223035_s_at:FARSB	54.1528	1.27101	-4.54909	1.86598e-05	6.28948e-05
WB transcript	228087_at:CCDC126	54.1426	1.56184	6.15861	2.66991e-08	4.29202e-07
WB transcript	1552347_at:CRYZL1	54.1389	1.56582	-4.28824	4.93078e-05	0.0001372
WB transcript	218035_s_at:RBM47	54.1295	1.41679	4.59956	1.54086e-05	5.38755e-05
WB transcript	225049_at:BLOC1S2	54.1256	1.60551	6.15976	2.65676e-08	4.2874e-07
WB transcript	212657_s_at:IL1RN	54.1092	1.70546	3.89351	0.000201831	0.000428931
WB transcript	224603_at:SNHG16	54.0947	3.49967	-5.01114	3.11149e-06	1.50097e-05
WB transcript	218196_at:OSTM1	54.0726	1.53379	5.8239	1.11134e-07	1.21902e-06
WB transcript	221488_s_at:CUTA	54.0621	1.16609	-4.83903	6.12364e-06	2.57469e-05
WB transcript	228131_at:ERCC1	54.0558	1.96343	-3.98286	0.000147707	0.000332659
WB transcript	204984_at:GPC4	54.0426	1.0489	2.57729	0.0117676	0.0115462
WB transcript	210889_s_at:FCGR2B	54.0405	2.02322	4.2905	4.89011e-05	0.000136247
WB transcript	204787_at:VSIG4	54.031	2.09649	-3.59467	0.000556056	0.000975224
WB transcript	242585_at:CKMT2-AS1	54.0219	1.07012	-3.7547	0.000325122	0.00062812
WB transcript	210296_s_at:PEX2	53.9944	1.50329	6.00682	5.11471e-08	6.84957e-07
WB transcript	216348_at:RPS17P5	53.9937	1.34192	4.38608	3.437e-05	0.00010259
WB transcript	225351_at:FAM45A	53.9862	1.25906	4.22618	6.18493e-05	0.000165064
WB transcript	226102_at:ZKSCAN8	53.9783	1.00299	-3.91868	0.000184917	0.000397885
WB transcript	213620_s_at:ICAM2	53.9667	1.10905	-3.95323	0.000163895	0.000362111
WB transcript	212064_x_at:MAZ	53.9658	1.59083	-5.364	7.5123e-07	5.00034e-06
WB transcript	205062_x_at:ARID4A	53.9622	1.27788	4.96217	3.77683e-06	1.75041e-05
WB transcript	212982_at:ZDHHC17	53.9613	1.41526	5.59561	2.89156e-07	2.38901e-06
WB transcript	226353_at:SPPL2A	53.9605	1.25761	4.89087	5.00002e-06	2.18417e-05
WB transcript	213485_s_at:ABCC10	53.9518	1.07643	-4.80788	6.91376e-06	2.83202e-05
WB transcript	231332_at:AMN1	53.9509	1.22741	2.64478	0.00981216	0.00992786
WB transcript	215842_s_at:ATP11A	53.9387	2.79226	-1.41055	0.1622	0.0946877
WB transcript	208795_s_at:MCM7	53.9323	1.03715	-3.99931	0.00013939	0.00031647
WB transcript	212867_at:NCOA2	53.9291	1.57498	5.23509	1.26877e-06	7.48954e-06
WB transcript	225447_at:GPD2	53.9243	2.22823	4.17625	7.41203e-05	0.0001921
WB transcript	209048_s_at:ZMYND8	53.9217	0.869026	-3.33673	0.00128089	0.00190847
WB transcript	206483_at:LRRC6	53.9197	2.54695	3.63987	0.000478532	0.000858732
WB transcript	200001_at:CAPNS1	53.9189	1.73294	-4.57747	1.67573e-05	5.77847e-05
WB transcript	236521_at:LOC105369889	53.9163	1.34542	3.2727	0.00156614	0.00224837
WB transcript	224562_at:WASF2	53.9145	1.50075	-4.96971	3.66601e-06	1.71499e-05
WB transcript	227624_at:TET2	53.9102	1.16627	4.01382	0.000132436	0.000302671
WB transcript	212368_at:ZNF292	53.9073	1.0888	3.83819	0.000244367	0.000502198
WB transcript	218016_s_at:POLR3E	53.9049	1.65056	-3.55137	0.000641374	0.00108868
WB transcript	227699_at:L3HYPDH	53.9003	2.22795	3.00056	0.00357897	0.00438336
WB transcript	236561_at:TGFBR1	53.8984	1.41721	-2.59708	0.0111607	0.0110408
WB transcript	204024_at:OSGIN2	53.8907	1.37244	4.89803	4.86152e-06	2.13616e-05
WB transcript	225543_at:GTF3C4	53.8774	1.65218	3.2942	0.00146432	0.00212807
WB transcript	202033_s_at:RB1CC1	53.8654	1.74303	6.1451	2.82954e-08	4.40855e-07
WB transcript	209670_at:TRAC	53.8636	1.16701	-4.7356	9.14817e-06	3.55028e-05
WB transcript	231435_at:C7orf34	53.8564	1.53401	1.7818	0.0785241	0.0536278
WB transcript	226851_at:LYPLAL1	53.8448	1.57503	5.47631	4.73785e-07	3.47877e-06
WB transcript	218303_x_at:KRCC1	53.8429	1.55723	5.44391	5.41388e-07	3.86228e-06
WB transcript	207734_at:LAX1	53.8395	1.68264	-4.68925	1.09361e-05	4.08512e-05
WB transcript	227038_at:SGMS2	53.8388	0.971661	2.22345	0.0289657	0.023989
WB transcript	218149_s_at:ZNF395	53.8379	1.11177	-4.98076	3.5093e-06	1.65549e-05
WB transcript	212212_s_at:INTS1	53.8369	2.42768	-4.53788	1.94676e-05	6.49631e-05
WB transcript	204417_at:GALC	53.8054	1.20726	3.87988	0.000211602	0.000445475
WB transcript	205652_s_at:TTLL1	53.7998	1.78594	-3.35699	0.00120131	0.00180975
WB transcript	223310_x_at:PNPLA8	53.7993	1.60708	5.72839	1.6609e-07	1.58538e-06
WB transcript	228570_at:BTBD11	53.788	2.54469	-3.59278	0.000559539	0.000980816
WB transcript	219129_s_at:SAP30L	53.7705	1.28818	6.16021	2.65161e-08	4.2874e-07
WB transcript	242052_at:BICD1	53.7681	1.22528	-5.15257	1.76938e-06	9.62293e-06
WB transcript	225541_at:RPL22L1	53.7665	1.44464	5.03556	2.824e-06	1.38917e-05
WB transcript	227295_at:IKBIP	53.7589	1.46955	4.47422	2.47389e-05	7.82141e-05
WB transcript	226387_at:RSBN1L	53.7563	1.1225	3.53148	0.000684608	0.00114517
WB transcript	212795_at:KIAA1033	53.752	1.54777	5.87945	8.78799e-08	1.00575e-06
WB transcript	226859_at:DNAJC25	53.7515	1.01888	2.70215	0.00838704	0.00874021
WB transcript	222139_at:TMEM140	53.7485	2.27083	4.2797	5.08743e-05	0.00014106
WB transcript	225523_at:MRPL53	53.7466	1.79287	3.2687	0.00158584	0.00227011
WB transcript	208660_at:CS	53.7421	1.57996	-4.34894	3.9436e-05	0.000114586
WB transcript	228877_at:RGL3	53.7357	2.16429	2.47298	0.0154876	0.0143676
WB transcript	1553551_s_at:ND2	53.7085	1.73593	-4.87718	5.27539e-06	2.28251e-05
WB transcript	212103_at:KPNA6	53.7071	1.30346	-5.56427	3.29335e-07	2.64309e-06
WB transcript	217853_at:TNS3	53.6938	2.43595	-2.68436	0.00880737	0.00907494
WB transcript	225827_at:AGO2	53.688	1.16747	-3.97117	0.000153898	0.000343669
WB transcript	222691_at:SLC35B3	53.6758	1.33758	5.61482	2.66948e-07	2.24691e-06
WB transcript	212115_at:HN1L	53.6713	1.28819	-3.81489	0.000264731	0.000535222
WB transcript	220529_at:MSI2	53.6707	2.57028	-2.95523	0.00408853	0.00487309
WB transcript	210038_at:PRKCQ	53.6675	1.31024	-4.25771	5.51355e-05	0.000150184
WB transcript	218452_at:SMARCAL1	53.663	1.3002	-3.92694	0.000179669	0.00038965
WB transcript	219027_s_at:MYO9A	53.6596	0.994747	-5.08728	2.29817e-06	1.17162e-05
WB transcript	214733_s_at:YIPF1	53.645	2.06921	3.13238	0.0024122	0.00317706
WB transcript	218074_at:FAM96B	53.6446	1.27505	3.50139	0.000755267	0.00123482
WB transcript	224365_s_at:TIGD7	53.6362	1.60004	4.83306	6.26795e-06	2.62311e-05
WB transcript	219396_s_at:NEIL1	53.6317	1.53934	-4.26632	5.34276e-05	0.000146421
WB transcript	203899_s_at:CRCP	53.6218	1.22172	-2.69403	0.00857665	0.00889853
WB transcript	205255_x_at:TCF7	53.6177	1.40051	-5.04437	2.72678e-06	1.35172e-05
WB transcript	1554806_a_at:FBXO8	53.6141	1.69489	5.13435	1.90359e-06	1.01788e-05
WB transcript	205191_at:RP2	53.61	1.25805	4.61806	1.43605e-05	5.08889e-05
WB transcript	231950_at:ZNF658	53.6084	1.34661	3.84596	0.000237914	0.000491867
WB transcript	225121_at:TBC1D23	53.5966	1.76189	6.07335	3.84907e-08	5.51693e-07
WB transcript	212553_at:RPRD2	53.5901	1.22557	-5.10005	2.18378e-06	1.12797e-05
WB transcript	201675_at:AKAP1	53.5881	1.33524	-4.08423	0.000103141	0.000249239
WB transcript	209513_s_at:HSDL2	53.5878	1.26247	4.45708	2.63798e-05	8.24194e-05
WB transcript	208593_x_at:CRHR1	53.5869	3.22964	1.47691	0.143571	0.0861904
WB transcript	218854_at:DSE	53.5843	1.36357	3.76603	0.000312833	0.000610198
WB transcript	226620_x_at:DAZAP1	53.5841	1.18919	-4.2642	5.38427e-05	0.000147199
WB transcript	235601_at:MAP2K5	53.5693	1.49117	-3.50311	0.000751062	0.00122929
WB transcript	235023_at:VPS13C	53.5636	1.15277	-3.25247	0.00166804	0.00235917
WB transcript	212908_at:DNAJC16	53.5578	1.34071	-4.6219	1.41517e-05	5.03478e-05
WB transcript	201717_at:MRPL49	53.5271	0.886889	-3.70795	0.000380854	0.000714305
WB transcript	202929_s_at:DDT	53.5229	1.70153	1.66407	0.0999564	0.0646407
WB transcript	216309_x_at:JRK	53.5122	1.54421	-4.85312	5.79598e-06	2.45769e-05
WB transcript	209666_s_at:CHUK	53.5086	1.45341	5.51071	4.11086e-07	3.12056e-06
WB transcript	225506_at:KIAA1468	53.4948	1.22413	3.8676	0.000220787	0.000460918
WB transcript	213118_at:UHRF1BP1L	53.493	1.15472	4.08696	0.000102138	0.00024742
WB transcript	212718_at:PAPOLA	53.4917	1.35381	4.55379	1.83313e-05	6.19271e-05
WB transcript	214779_s_at:SGSM3	53.4872	1.38791	-4.89438	4.93164e-06	2.15692e-05
WB transcript	208944_at:TGFBR2	53.4807	2.15219	3.3481	0.00123565	0.00185277
WB transcript	232352_at:ISL2	53.48	2.22322	1.88158	0.0634793	0.0452688
WB transcript	229873_at:KCTD21	53.4742	2.41833	2.28609	0.0248568	0.0211736
WB transcript	213168_at:SP3	53.4603	1.51999	5.72491	1.68531e-07	1.59847e-06
WB transcript	236267_at:ZNF346	53.4574	1.42938	-4.17131	7.54546e-05	0.000194658
WB transcript	222498_at:AZI2	53.4252	1.68352	6.48842	6.39236e-09	1.50146e-07
WB transcript	219505_at:CECR1	53.4188	1.93018	-4.36015	3.78355e-05	0.00011058
WB transcript	227111_at:ZBTB34	53.4141	1.45496	4.95962	3.81501e-06	1.76471e-05
WB transcript	202503_s_at:KIAA0101	53.4141	1.80857	5.40865	6.25731e-07	4.31878e-06
WB transcript	230264_s_at:AP1S2	53.4112	1.42765	4.86436	5.54684e-06	2.37903e-05
WB transcript	227948_at:FGD4	53.3913	1.24369	5.00369	3.20485e-06	1.53282e-05
WB transcript	201133_s_at:PJA2	53.3899	1.42598	5.96425	6.13165e-08	7.74882e-07
WB transcript	1552497_a_at:SLAMF6	53.3876	0.903836	-2.77544	0.00684142	0.00740471
WB transcript	224662_at:KIF5B	53.3839	1.62525	6.31955	1.33272e-08	2.54423e-07
WB transcript	223013_at:TBL1XR1	53.3783	1.56774	4.95388	3.90238e-06	1.7993e-05
WB transcript	217911_s_at:BAG3	53.3694	0.867836	-3.26049	0.00162691	0.00231854
WB transcript	222468_at:KIAA0319L	53.3625	1.2537	2.82443	0.00595857	0.00661842
WB transcript	233955_x_at:CXXC5	53.3541	2.46654	-4.79096	7.38356e-06	2.9735e-05
WB transcript	213941_x_at:RPS7	53.3525	1.37873	4.89448	4.92968e-06	2.15692e-05
WB transcript	222786_at:CHST12	53.3417	1.24383	-4.96815	3.68864e-06	1.72378e-05
WB transcript	215051_x_at:AIF1	53.3342	1.51908	3.96082	0.000159593	0.000353744
WB transcript	213379_at:COQ2	53.3238	1.29644	6.04937	4.26484e-08	5.96051e-07
WB transcript	225014_at:SMIM20	53.3235	1.23253	4.81864	6.63023e-06	2.74401e-05
WB transcript	215928_at:ABLIM2	53.3107	3.05063	2.00679	0.0481021	0.0361353
WB transcript	205790_at:SKAP1	53.308	0.97885	-2.97777	0.00382738	0.0046195
WB transcript	38918_at:SOX13	53.3079	1.41452	-4.17175	7.53335e-05	0.000194458
WB transcript	201317_s_at:PSMA2	53.3063	1.40323	5.438	5.54698e-07	3.92513e-06
WB transcript	224129_s_at:DPY30	53.3059	1.23378	4.97465	3.59521e-06	1.68715e-05
WB transcript	202635_s_at:POLR2K	53.2997	1.32688	5.47795	4.70601e-07	3.46674e-06
WB transcript	226441_at:MAP3K2	53.2944	1.44268	5.57337	3.17136e-07	2.5728e-06
WB transcript	224480_s_at:AGPAT9	53.2843	1.21625	4.9626	3.7704e-06	1.74923e-05
WB transcript	1554149_at:CLDND1	53.2739	1.76215	4.76318	8.22318e-06	3.25322e-05
WB transcript	239207_at:KDM5C	53.2732	2.41108	-3.6915	0.000402552	0.000746264
WB transcript	212919_at:DCP2	53.2677	1.27266	4.59305	1.5795e-05	5.5059e-05
WB transcript	217993_s_at:MAT2B	53.2556	1.19463	4.23607	5.96618e-05	0.000160179
WB transcript	203206_at:FAM53B	53.251	0.637269	-5.00566	3.17992e-06	1.52741e-05
WB transcript	205036_at:LSM6	53.2294	1.28901	4.41498	3.08688e-05	9.38251e-05
WB transcript	206875_s_at:SLK	53.2285	1.35316	5.50927	4.1354e-07	3.13388e-06
WB transcript	201841_s_at:HSPB1	53.2065	1.89244	-4.53305	1.98261e-05	6.58857e-05
WB transcript	227580_s_at:TECPR1	53.2063	1.39448	-5.21362	1.38374e-06	7.97926e-06
WB transcript	225756_at:CSNK1E	53.204	2.95559	-3.03005	0.00327978	0.00409405
WB transcript	228497_at:SLC22A15	53.1948	1.29116	4.94157	4.09643e-06	1.86766e-05
WB transcript	228019_s_at:MRPS18C	53.1921	1.24375	5.3494	7.97368e-07	5.22985e-06
WB transcript	230252_at:LPAR5	53.1823	1.29568	-4.67582	1.15143e-05	4.24458e-05
WB transcript	223543_at:PDZD4	53.1708	1.28211	-4.69061	1.08787e-05	4.07047e-05
WB transcript	227820_at:TBC1D25	53.1678	1.82847	-3.81357	0.000265937	0.000536738
WB transcript	201023_at:TAF7	53.1615	1.44942	5.87353	9.01083e-08	1.02602e-06
WB transcript	221613_s_at:ZFAND6	53.1513	1.49583	6.02894	4.65402e-08	6.32704e-07
WB transcript	238549_at:LOC105372595	53.1403	1.14432	-4.8388	6.12928e-06	2.57469e-05
WB transcript	226128_at:BROX	53.1322	1.4344	5.08107	2.35586e-06	1.19155e-05
WB transcript	212071_s_at:SPTBN1	53.1243	0.945958	-4.62728	1.38643e-05	4.94822e-05
WB transcript	216565_x_at:LOC391020	53.1242	2.23266	3.70087	0.000390049	0.000728505
WB transcript	202926_at:NBAS	53.1102	1.23284	-5.13593	1.89159e-06	1.01753e-05
WB transcript	223805_at:OSBPL6	53.1091	2.22657	3.12412	0.00247338	0.00324737
WB transcript	202422_s_at:ACSL4	53.1086	1.38194	5.98254	5.67226e-08	7.37604e-07
WB transcript	205664_at:KIN	53.0967	1.52702	5.67806	2.0505e-07	1.85934e-06
WB transcript	200007_at:SRP14	53.0887	1.20275	5.01419	3.07412e-06	1.48774e-05
WB transcript	239383_at:RNF115	53.0839	1.0224	-3.12261	0.00248469	0.0032583
WB transcript	225904_at:CCSAP	53.0823	1.40333	5.48084	4.65031e-07	3.43135e-06
WB transcript	231810_at:BRI3BP	53.078	1.88212	-4.21835	6.3635e-05	0.000168926
WB transcript	223268_at:C11orf54	53.0715	1.43988	5.75827	1.46513e-07	1.47376e-06
WB transcript	226099_at:ELL2	53.0677	1.5311	4.15027	8.14001e-05	0.000206669
WB transcript	223076_s_at:NSUN2	53.0623	1.9213	-2.85738	0.0054249	0.00614276
WB transcript	241723_at:IQGAP2	53.0448	2.2582	-3.15496	0.0022521	0.0030079
WB transcript	216336_x_at:RNF19B	53.0445	1.74582	2.87497	0.00515842	0.00588857
WB transcript	223526_at:C18orf21	53.0297	1.11566	5.04171	2.75582e-06	1.3616e-05
WB transcript	201541_s_at:ZNHIT1	53.0254	1.68411	3.30809	0.00140188	0.00205194
WB transcript	203938_s_at:TAF1C	53.0065	1.5449	-4.61459	1.45517e-05	5.13635e-05
WB transcript	226015_at:ZNF12	53.0034	1.60649	4.96428	3.74555e-06	1.74311e-05
WB transcript	238653_at:LOC102723919	52.9986	1.44894	-4.23227	6.04923e-05	0.000161924
WB transcript	201652_at:COPS5	52.9935	1.14855	5.63686	2.43529e-07	2.10508e-06
WB transcript	205238_at:TRMT2B	52.9645	1.2588	-4.80031	7.12016e-06	2.89077e-05
WB transcript	226243_at:PTRHD1	52.958	1.04307	4.05581	0.000114125	0.000269383
WB transcript	212286_at:ANKRD12	52.9548	0.861692	3.03542	0.00322781	0.00404165
WB transcript	203140_at:BCL6	52.9437	1.44769	4.21664	6.40309e-05	0.000169676
WB transcript	236172_at:LTB4R	52.9435	1.43968	3.82951	0.000251768	0.000514814
WB transcript	209510_at:RNF139	52.9431	1.91419	5.29182	1.00809e-06	6.24665e-06
WB transcript	242364_x_at:TNRC6C-AS1	52.9335	1.86207	-5.22955	1.29748e-06	7.59913e-06
WB transcript	207719_x_at:CEP170	52.9306	1.19607	4.34927	3.9389e-05	0.000114524
WB transcript	224356_x_at:MS4A6A	52.919	1.54047	4.41973	3.03277e-05	9.24938e-05
WB transcript	201256_at:COX7A2L	52.919	1.18574	4.89765	4.8687e-06	2.13722e-05
WB transcript	200824_at:GSTP1	52.9189	1.7241	-3.07444	0.0028728	0.00367498
WB transcript	202110_at:COX7B	52.9105	1.25924	4.94642	4.019e-06	1.83983e-05
WB transcript	239237_at:TRG-AS1	52.9064	1.56366	-4.33671	4.12574e-05	0.000119107
WB transcript	211023_at:PDHB	52.8929	1.28432	-2.47082	0.0155748	0.0144243
WB transcript	202748_at:GBP2	52.8923	1.49409	4.423	2.99602e-05	9.16224e-05
WB transcript	211458_s_at:GABARAPL1	52.8922	1.35544	3.87475	0.000215395	0.000451763
WB transcript	208926_at:NEU1	52.8879	1.43284	3.35358	0.00121437	0.00182574
WB transcript	202286_s_at:TACSTD2	52.879	1.96896	1.70563	0.0919029	0.0606304
WB transcript	226038_at:LONRF1	52.8786	1.23541	5.31739	9.08518e-07	5.75687e-06
WB transcript	235112_at:KIAA1958	52.8744	2.07417	3.24727	0.00169518	0.00239303
WB transcript	220367_s_at:SAP130	52.8722	1.1769	-3.9606	0.000159716	0.000353841
WB transcript	222743_s_at:C11orf71	52.8657	2.1619	3.27211	0.00156907	0.00225113
WB transcript	204793_at:GPRASP1	52.8644	1.38964	-3.23274	0.00177332	0.00248302
WB transcript	219155_at:PITPNC1	52.861	1.21247	-4.49925	2.25192e-05	7.28914e-05
WB transcript	203385_at:DGKA	52.8484	1.21732	-4.98752	3.41668e-06	1.62375e-05
WB transcript	223650_s_at:NRBF2	52.8418	1.6902	4.24537	5.76731e-05	0.000155866
WB transcript	222126_at:AGFG2	52.8416	0.990321	-4.19239	6.9916e-05	0.000182894
WB transcript	202467_s_at:COPS2	52.8324	1.554	5.54871	3.51284e-07	2.78931e-06
WB transcript	48117_at:CCDC101	52.8287	1.55296	-4.36517	3.71398e-05	0.000108973
WB transcript	213817_at:IRAK3	52.8268	0.997789	3.01129	0.0034673	0.00427343
WB transcript	218313_s_at:GALNT7	52.8206	1.28051	4.78746	7.48457e-06	3.01147e-05
WB transcript	219819_s_at:MRPS28	52.8096	1.43996	5.18923	1.52679e-06	8.63757e-06
WB transcript	232181_at:PPARGC1B	52.8076	2.03024	-1.24352	0.217259	0.11882
WB transcript	210788_s_at:DHRS7	52.8023	1.34837	3.90761	0.000192182	0.000411037
WB transcript	244218_at:LOC105375492	52.7971	1.35707	3.56564	0.000611966	0.00105432
WB transcript	220178_at:MFSD12	52.7911	1.73071	-3.26835	0.00158756	0.00227184
WB transcript	222005_s_at:GNG3	52.7881	1.1577	-2.32346	0.0226584	0.0196657
WB transcript	201807_at:VPS26A	52.7774	1.20764	4.58674	1.61782e-05	5.61892e-05
WB transcript	212820_at:DMXL2	52.7753	1.24003	5.10054	2.17956e-06	1.12781e-05
WB transcript	228149_at:C7orf60	52.7728	1.41623	5.35515	7.78865e-07	5.131e-06
WB transcript	225921_at:NIN	52.7652	1.48658	5.25732	1.15956e-06	7.00882e-06
WB transcript	220964_s_at:RAB1B	52.7631	0.949878	-4.92111	4.44001e-06	1.98398e-05
WB transcript	222479_s_at:DYNC1LI1	52.7593	1.23833	3.36153	0.00118413	0.00179108
WB transcript	227368_at:AKIRIN2	52.7564	1.64338	5.89528	8.21796e-08	9.64472e-07
WB transcript	204415_at:IFI6	52.7533	1.63799	4.18428	7.2e-05	0.000187145
WB transcript	218614_at:KIAA1551	52.7473	1.32788	5.01708	3.0391e-06	1.47238e-05
WB transcript	220005_at:P2RY13	52.7448	1.22616	4.06515	0.000110397	0.000262604
WB transcript	219489_s_at:NXN	52.7441	1.69041	-3.9469	0.000167563	0.000368136
WB transcript	239862_at:TPD52	52.74	1.28739	-3.42494	0.000967111	0.00151799
WB transcript	235647_at:AP4S1	52.7374	1.31169	-4.50331	2.21782e-05	7.2332e-05
WB transcript	221760_at:MAN1A1	52.7339	1.96014	4.84496	5.98374e-06	2.51827e-05
WB transcript	223640_at:HCST	52.7267	1.45525	-4.57268	1.7065e-05	5.8548e-05
WB transcript	201952_at:ALCAM	52.7134	1.37524	3.77796	0.000300367	0.000591281
WB transcript	228065_at:BCL9L	52.7052	1.5318	-4.88463	5.12377e-06	2.22739e-05
WB transcript	228365_at:CPNE8	52.7023	1.08637	3.24181	0.00172418	0.0024271
WB transcript	226406_at:C18orf25	52.6997	1.50852	5.43597	5.59347e-07	3.93321e-06
WB transcript	202466_at:PAPD7	52.6945	0.902346	-3.55569	0.000632334	0.0010787
WB transcript	212451_at:SECISBP2L	52.6875	2.07679	-3.31232	0.00138336	0.00202882
WB transcript	218857_s_at:ASRGL1	52.681	2.57749	-1.47435	0.144258	0.0864984
WB transcript	219810_at:VCPIP1	52.6772	1.27802	5.29272	1.00443e-06	6.23259e-06
WB transcript	202325_s_at:ATP5J	52.675	1.06766	5.27246	1.09055e-06	6.67461e-06
WB transcript	205436_s_at:H2AFX	52.6648	1.57491	-3.48737	0.000790496	0.0012826
WB transcript	218732_at:PTRH2	52.656	1.23939	5.16526	1.68143e-06	9.30131e-06
WB transcript	202047_s_at:CBX6	52.6536	1.39965	-4.74123	8.95138e-06	3.49358e-05
WB transcript	221538_s_at:PLXNA1	52.6503	1.55423	-4.57126	1.71572e-05	5.87572e-05
WB transcript	224414_s_at:CARD6	52.647	1.25025	4.80138	7.09069e-06	2.88403e-05
WB transcript	200887_s_at:STAT1	52.6449	1.78851	4.73162	9.29002e-06	3.5803e-05
WB transcript	220575_at:FAM106A	52.638	2.63014	-2.72075	0.00796725	0.00837669
WB transcript	213256_at:MARCH3	52.634	1.66739	2.2658	0.0261276	0.0220787
WB transcript	203732_at:TRIP4	52.6323	1.53571	5.10642	2.12892e-06	1.10929e-05
WB transcript	213524_s_at:G0S2	52.6247	1.79835	4.98317	3.4761e-06	1.64155e-05
WB transcript	229342_at:C17orf85	52.6238	1.44256	-2.73578	0.00764214	0.00810706
WB transcript	219442_at:CLUHP3	52.6116	1.61301	-4.48639	2.36347e-05	7.57912e-05
WB transcript	212544_at:ZNHIT3	52.5999	1.70064	5.0606	2.55614e-06	1.27648e-05
WB transcript	243904_at:STXBP5	52.5941	1.1299	4.18139	7.27564e-05	0.000188892
WB transcript	224854_s_at:SLAIN2	52.593	1.88417	-2.61872	0.0105294	0.0105423
WB transcript	203310_at:STXBP3	52.5912	1.2998	3.9035	0.000194947	0.000415877
WB transcript	201661_s_at:ACSL3	52.5874	1.65678	5.65923	2.21833e-07	1.95138e-06
WB transcript	201935_s_at:EIF4G3	52.5837	1.91078	-2.56736	0.0120834	0.0117924
WB transcript	223223_at:ARV1	52.58	1.28992	4.87472	5.32653e-06	2.29772e-05
WB transcript	1558953_s_at:CEP164	52.5726	1.16822	-4.68241	1.12269e-05	4.15227e-05
WB transcript	1554985_at:ZNF396	52.5678	2.28223	2.98704	0.00372446	0.00452328
WB transcript	238439_at:ANKRD22	52.5676	1.29475	5.85686	9.66936e-08	1.0872e-06
WB transcript	202716_at:PTPN1	52.5666	1.22744	-4.14139	8.40423e-05	0.0002117
WB transcript	204748_at:PTGS2	52.5658	1.37855	4.57079	1.71877e-05	5.88168e-05
WB transcript	226338_at:TMEM55A	52.562	1.21245	4.50156	2.23242e-05	7.25743e-05
WB transcript	229797_at:MCOLN3	52.5616	2.33235	2.28607	0.0248583	0.0211736
WB transcript	210137_s_at:DCTD	52.5593	0.78124	-3.13592	0.00238638	0.00315067
WB transcript	233313_at:PTPRA	52.5521	1.28777	-3.59917	0.000547833	0.000964952
WB transcript	203713_s_at:LLGL2	52.5253	1.11485	-3.32514	0.00132862	0.00196848
WB transcript	202763_at:CASP3	52.5251	1.63813	5.86587	9.30792e-08	1.05184e-06
WB transcript	228439_at:BATF2	52.5218	1.91727	4.04715	0.000117688	0.000276575
WB transcript	239784_at:SMYD3	52.5158	1.20887	-3.80073	0.000277893	0.000555325
WB transcript	204194_at:BACH1	52.5122	1.13756	4.32936	4.23905e-05	0.000121363
WB transcript	213702_x_at:ASAH1	52.51	1.22778	4.08462	0.000102998	0.000249233
WB transcript	218277_s_at:DHX40	52.505	1.26895	4.36727	3.68525e-05	0.000108298
WB transcript	212400_at:FAM102A	52.5036	1.25094	-4.19033	7.04392e-05	0.000184048
WB transcript	229247_at:FBLN7	52.501	1.74376	1.13104	0.261369	0.137272
WB transcript	202193_at:LIMK2	52.5009	1.84135	3.55272	0.000638538	0.001086
WB transcript	209725_at:UTP20	52.4931	1.13081	-5.11405	2.06483e-06	1.08471e-05
WB transcript	219854_at:ZNF14	52.4888	1.20193	4.59937	1.54195e-05	5.38755e-05
WB transcript	218552_at:ECHDC2	52.485	0.978551	-4.15167	8.09919e-05	0.000205982
WB transcript	240594_at:CDYL	52.484	1.28881	-4.97638	3.57068e-06	1.67739e-05
WB transcript	233648_at:SIK2	52.4657	1.11105	-3.90531	0.000193724	0.00041366
WB transcript	243318_at:DCAF8	52.4635	1.05815	-4.07645	0.000106042	0.000254538
WB transcript	233359_at:TNRC6C	52.4581	1.21367	-2.72828	0.00780284	0.00823277
WB transcript	224995_at:SPIRE1	52.4543	2.59078	2.84326	0.00564793	0.00634884
WB transcript	231437_at:SLC35D2	52.4496	2.57553	-2.6679	0.00921319	0.0094174
WB transcript	225413_at:USMG5	52.4492	1.09964	4.4864	2.36338e-05	7.57912e-05
WB transcript	235521_at:HOXA3	52.4489	2.82731	2.40179	0.0186001	0.0167058
WB transcript	211395_x_at:FCGR2C	52.4479	1.12521	4.45706	2.63814e-05	8.24194e-05
WB transcript	210346_s_at:CLK4	52.4477	1.30127	4.69576	1.06658e-05	4.00753e-05
WB transcript	235053_at:COX11	52.4352	1.32448	-4.84837	5.90459e-06	2.49432e-05
WB transcript	208881_x_at:IDI1	52.4347	1.49009	5.63561	2.44802e-07	2.11082e-06
WB transcript	37462_i_at:SF3A2	52.4252	1.77675	-5.66436	2.17135e-07	1.92136e-06
WB transcript	237340_at:SLC26A8	52.424	1.88082	3.8169	0.000262912	0.000532505
WB transcript	236168_at:ACSL3	52.4202	1.61557	3.11707	0.00252673	0.00330332
WB transcript	226605_at:DGKQ	52.4199	2.85017	-3.80412	0.000274683	0.000550636
WB transcript	52164_at:C11orf24	52.4041	1.4567	-4.50004	2.24524e-05	7.278e-05
WB transcript	227929_at:LIN7A	52.4017	1.47385	4.95133	3.94196e-06	1.81196e-05
WB transcript	232322_x_at:STARD10	52.3983	2.1452	1.60924	0.111449	0.0704015
WB transcript	213065_at:ZFC3H1	52.3977	2.02195	3.72913	0.000354563	0.000673728
WB transcript	202603_at:ADAM10	52.3926	1.40186	5.11199	2.08195e-06	1.08987e-05
WB transcript	212197_x_at:MPRIP	52.3913	0.953281	-3.88237	0.000209785	0.000442479
WB transcript	204977_at:DDX10	52.3907	1.22826	-2.94212	0.00424796	0.00500938
WB transcript	226810_at:OGFRL1	52.3888	1.29459	3.32228	0.00134066	0.00198435
WB transcript	227767_at:CSNK1G3	52.3844	1.30145	5.32657	8.75174e-07	5.56919e-06
WB transcript	206991_s_at:CCR5	52.3771	1.44547	-2.83186	0.00583416	0.00651034
WB transcript	221216_s_at:SCMH1	52.3749	1.62241	-3.81383	0.000265697	0.00053669
WB transcript	200601_at:ACTN4	52.3706	1.56575	-4.5598	1.79184e-05	6.07153e-05
WB transcript	229090_at:ZEB1-AS1	52.3577	1.40427	4.38786	3.41439e-05	0.000102011
WB transcript	223239_at:GSKIP	52.3514	1.6454	5.69802	1.88629e-07	1.76668e-06
WB transcript	221601_s_at:FAIM3	52.341	1.16214	-4.4139	3.09934e-05	9.40766e-05
WB transcript	220444_at:ZNF557	52.3283	1.94819	3.55258	0.000638826	0.001086
WB transcript	202511_s_at:ATG5	52.3248	1.60744	5.45906	5.08684e-07	3.69271e-06
WB transcript	225876_at:NIPAL3	52.321	1.17296	-3.24758	0.00169355	0.00239149
WB transcript	203865_s_at:ADARB1	52.3165	1.03655	-4.9962	3.30128e-06	1.57224e-05
WB transcript	224512_s_at:NAA38	52.3067	1.3351	3.77814	0.000300185	0.000591183
WB transcript	220891_at:TRMT44	52.3049	2.29503	-2.3063	0.0236452	0.0203334
WB transcript	232024_at:GIMAP2	52.3027	1.08297	5.33554	8.43768e-07	5.42318e-06
WB transcript	209089_at:RAB5A	52.3022	1.05995	3.86144	0.000225535	0.000469737
WB transcript	212785_s_at:LARP7	52.302	1.15965	4.33243	4.19138e-05	0.000120228
WB transcript	206177_s_at:ARG1	52.2896	1.89426	4.24651	5.74348e-05	0.000155315
WB transcript	203306_s_at:SLC35A1	52.2883	1.44767	4.54808	1.8731e-05	6.30402e-05
WB transcript	212476_at:ACAP2	52.2847	1.25534	4.56377	1.76513e-05	5.99459e-05
WB transcript	225710_at:GNB4	52.2842	1.36396	5.92613	7.2101e-08	8.71618e-07
WB transcript	205842_s_at:JAK2	52.2808	1.3633	5.67698	2.05981e-07	1.85934e-06
WB transcript	224967_at:UGCG	52.2768	1.7603	4.81081	6.83545e-06	2.80822e-05
WB transcript	201614_s_at:RUVBL1	52.2757	0.703113	-2.6177	0.0105583	0.0105637
WB transcript	224800_at:WDFY1	52.2647	1.35233	5.8117	1.17001e-07	1.26561e-06
WB transcript	224779_s_at:FAM96A	52.2604	1.46649	5.53058	3.7867e-07	2.94934e-06
WB transcript	222122_s_at:THOC2	52.2531	1.43159	-3.64715	0.000467041	0.000842152
WB transcript	223175_s_at:FEM1A	52.2422	1.56981	-4.43329	2.88319e-05	8.8716e-05
WB transcript	204068_at:STK3	52.2356	1.31829	5.1846	1.55553e-06	8.76702e-06
WB transcript	201892_s_at:IMPDH2	52.2269	1.21384	-4.4289	2.93084e-05	8.99969e-05
WB transcript	209099_x_at:JAG1	52.2196	1.29311	4.34673	3.97602e-05	0.000115379
WB transcript	225120_at:PURB	52.218	1.58173	4.25273	5.61455e-05	0.000152311
WB transcript	200965_s_at:ABLIM1	52.2149	1.01021	-3.94627	0.000167932	0.000368768
WB transcript	225045_at:CCDC88A	52.2014	1.05111	4.03328	0.000123624	0.000286473
WB transcript	226716_at:PRR12	52.1929	1.83697	-5.22955	1.2975e-06	7.59913e-06
WB transcript	225232_at:MTMR12	52.1863	1.43143	-2.85468	0.00546699	0.00618034
WB transcript	217747_s_at:RPS9	52.1858	1.73494	3.75981	0.000319522	0.000620548
WB transcript	209362_at:MED21	52.1718	1.61705	5.6238	2.57149e-07	2.19742e-06
WB transcript	209960_at:HGF	52.1641	1.68973	5.90921	7.74676e-08	9.2186e-07
WB transcript	201699_at:PSMC6	52.1502	1.55316	5.83987	1.03891e-07	1.15941e-06
WB transcript	222934_s_at:CLEC4E	52.145	1.15313	3.98543	0.000146373	0.000330152
WB transcript	209022_at:STAG2	52.1422	1.65659	5.94304	6.71042e-08	8.31625e-07
WB transcript	203944_x_at:BTN2A1	52.1375	1.83726	4.76706	8.10057e-06	3.21606e-05
WB transcript	224855_at:PYCR2	52.1306	0.966771	-4.03199	0.00012419	0.00028734
WB transcript	223480_s_at:MRPL47	52.1063	1.27952	5.19523	1.49029e-06	8.47383e-06
WB transcript	202266_at:TDP2	52.1047	1.39572	5.16286	1.69766e-06	9.35839e-06
WB transcript	226297_at:HIPK3	52.0995	1.28226	4.78159	7.65692e-06	3.0753e-05
WB transcript	205202_at:PCMT1	52.0958	1.5966	5.88693	8.51389e-08	9.81894e-07
WB transcript	228189_at:BAG4	52.0918	1.64297	5.29354	1.00106e-06	6.22027e-06
WB transcript	225478_at:MFHAS1	52.0883	1.14192	-4.50088	2.23814e-05	7.26026e-05
WB transcript	212295_s_at:SLC7A1	52.0837	2.51396	-3.38545	0.00109737	0.00168426
WB transcript	219040_at:CORO7	52.0799	1.32987	-3.78448	0.00029376	0.000580313
WB transcript	212711_at:CAMSAP1	52.0777	1.68899	-2.07267	0.0413776	0.0319999
WB transcript	206683_at:ZNF165	52.0761	1.63171	2.42245	0.0176442	0.0159951
WB transcript	218592_s_at:CECR5	52.0724	2.54156	-2.36745	0.0202921	0.01794
WB transcript	207785_s_at:RBPJ	52.0709	1.71894	4.77633	7.81478e-06	3.1275e-05
WB transcript	209451_at:TANK	52.0536	1.37741	4.63108	1.36646e-05	4.89642e-05
WB transcript	209095_at:DLD	52.0458	1.288	4.64166	1.31236e-05	4.74042e-05
WB transcript	235389_at:PHF20	52.0439	1.46431	3.72497	0.00035958	0.000681817
WB transcript	230489_at:CD5	52.0367	1.1411	-4.49403	2.29653e-05	7.40812e-05
WB transcript	236699_at:MBNL2	52.0362	1.23257	-4.57328	1.70258e-05	5.85308e-05
WB transcript	222175_s_at:MED15	52.0319	1.47718	-3.05844	0.00301379	0.0038194
WB transcript	209628_at:NXT2	52.0295	1.60751	5.53364	3.73908e-07	2.9275e-06
WB transcript	228298_at:PCED1B	52.0194	0.988047	-3.06168	0.00298473	0.00379114
WB transcript	200666_s_at:DNAJB1	52.0171	0.794217	-3.83464	0.000247365	0.00050743
WB transcript	208671_at:SERINC1	52.0114	1.40836	5.27493	1.07964e-06	6.61689e-06
WB transcript	218069_at:DCTPP1	52.0046	1.26532	-3.18296	0.00206732	0.00281474
WB transcript	204484_at:PIK3C2B	51.9947	0.966995	-4.55816	1.803e-05	6.10474e-05
WB transcript	201770_at:SNRPA	51.9849	1.89793	-4.69613	1.06507e-05	4.00744e-05
WB transcript	201679_at:SRRT	51.9832	2.71708	-3.29094	0.00147934	0.00214712
WB transcript	209040_s_at:PSMB8	51.9811	1.41102	4.32666	4.28145e-05	0.000122187
WB transcript	208914_at:GGA2	51.9705	1.3719	-4.99889	3.26629e-06	1.55723e-05
WB transcript	227268_at:RNFT1	51.9694	1.35723	4.12463	8.92595e-05	0.000221852
WB transcript	201135_at:ECHS1	51.9665	1.6569	-4.23611	5.96534e-05	0.000160179
WB transcript	231920_s_at:CSNK1G1	51.9635	1.70562	-4.04673	0.000117866	0.000276703
WB transcript	209551_at:YIPF4	51.9609	1.44491	4.86007	5.64082e-06	2.40326e-05
WB transcript	223809_at:RGS18	51.9605	1.42088	4.52776	2.02256e-05	6.69158e-05
WB transcript	229099_at:UQCC3	51.9483	1.08245	2.71728	0.00804397	0.00844447
WB transcript	224821_at:ABHD14B	51.9447	1.22492	-4.40158	3.2447e-05	9.79584e-05
WB transcript	227234_at:IPO5P1	51.9429	1.01049	-4.47074	2.50633e-05	7.88505e-05
WB transcript	204805_s_at:H1FX	51.9316	0.88083	-1.77228	0.0801023	0.0545231
WB transcript	224867_at:MINOS1	51.9269	1.63574	4.28812	4.93289e-05	0.0001372
WB transcript	236285_at:KLHDC7B	51.9262	2.0292	1.79802	0.0758941	0.0522452
WB transcript	228077_at:MRI1	51.9243	0.912369	-3.54624	0.000652267	0.00110217
WB transcript	208614_s_at:FLNB	51.9242	1.49521	-4.8692	5.4428e-06	2.33664e-05
WB transcript	1557828_a_at:C5orf28	51.9159	1.19715	-4.38052	3.50867e-05	0.000104313
WB transcript	206405_x_at:USP6	51.9152	1.1308	3.40454	0.00103246	0.00160496
WB transcript	1559171_at:MGC57346	51.9127	1.35221	-4.85044	5.85691e-06	2.47884e-05
WB transcript	231843_at:DDX55	51.9092	1.90157	-2.5415	0.0129418	0.0124727
WB transcript	1562948_at:SMC5	51.9076	1.31539	-2.23883	0.0279054	0.0233218
WB transcript	227064_at:ANKRD40	51.8871	1.19278	-3.56759	0.00060806	0.0010492
WB transcript	220140_s_at:SNX11	51.8865	1.60379	3.42408	0.000969779	0.00152069
WB transcript	231832_at:GALNT4	51.8775	1.39874	5.18095	1.57853e-06	8.83124e-06
WB transcript	221688_s_at:IMP3	51.8751	1.04876	-3.7707	0.000307894	0.000602923
WB transcript	222488_s_at:DCTN4	51.8723	1.45739	5.22238	1.33566e-06	7.76183e-06
WB transcript	226321_at:LYSMD3	51.8722	1.46264	5.80508	1.20316e-07	1.29442e-06
WB transcript	229630_s_at:WTAP	51.8678	1.24085	5.34648	8.06934e-07	5.28487e-06
WB transcript	1552807_a_at:SIGLEC10	51.8599	2.44952	-3.08722	0.00276468	0.00355594
WB transcript	203482_at:FAM178A	51.8575	0.985126	-2.52503	0.0135167	0.0129075
WB transcript	225872_at:SLC35F5	51.8545	1.39635	4.56795	1.73734e-05	5.93617e-05
WB transcript	210547_x_at:ICA1	51.8481	2.27468	3.45499	0.00087791	0.00140212
WB transcript	220832_at:TLR8	51.8408	1.19088	4.117	9.17334e-05	0.000226361
WB transcript	203983_at:TSNAX	51.8385	1.43976	4.43278	2.88872e-05	8.88253e-05
WB transcript	225415_at:DTX3L	51.8301	1.42175	3.56441	0.000614458	0.00105699
WB transcript	244230_at:MEF2C	51.8099	2.471	-2.29388	0.0243836	0.0208605
WB transcript	225603_s_at:TRIQK	51.8059	1.1639	4.66847	1.18435e-05	4.34096e-05
WB transcript	226200_at:VARS2	51.7953	1.27247	-4.33625	4.13282e-05	0.000119187
WB transcript	226169_at:SBF2	51.7855	1.06229	4.47876	2.43208e-05	7.77691e-05
WB transcript	1553103_at:NFX1	51.7778	1.34272	-4.07659	0.000105988	0.000254538
WB transcript	202562_s_at:C14orf1	51.7776	1.16847	-4.28665	4.95963e-05	0.000137858
WB transcript	236961_at:ATN1	51.7757	1.45734	-4.3741	3.59317e-05	0.000106385
WB transcript	209057_x_at:CDC5L	51.7748	1.89392	4.18768	7.11191e-05	0.000185464
WB transcript	202544_at:GMFB	51.7688	1.54642	5.69721	1.89267e-07	1.76896e-06
WB transcript	201899_s_at:UBE2A	51.7607	1.55312	4.51766	2.10111e-05	6.91576e-05
WB transcript	221903_s_at:CYLD	51.759	1.54225	5.22348	1.32971e-06	7.73731e-06
WB transcript	210512_s_at:VEGFA	51.7567	0.85464	2.71537	0.00808676	0.00847477
WB transcript	224163_s_at:DMAP1	51.745	0.940376	-3.85097	0.00023384	0.000485008
WB transcript	226770_at:MAGI3	51.7391	2.22481	1.52716	0.13061	0.0798951
WB transcript	213241_at:PLXNC1	51.7374	1.26695	4.50431	2.20947e-05	7.22437e-05
WB transcript	238778_at:MPP7	51.7335	1.48298	4.97827	3.54414e-06	1.66842e-05
WB transcript	225439_at:NUDCD1	51.7271	1.85566	5.18326	1.56394e-06	8.80338e-06
WB transcript	1554041_at:TMEM239	51.7068	2.42838	2.22317	0.028986	0.0240014
WB transcript	228725_x_at:PRMT2	51.7052	2.37963	-1.97705	0.0514322	0.0382462
WB transcript	203266_s_at:MAP2K4	51.6951	1.7308	4.11841	9.12703e-05	0.000225476
WB transcript	208002_s_at:ACOT7	51.6884	1.25435	-4.38779	3.41531e-05	0.000102011
WB transcript	217754_at:DDX56	51.6846	1.2297	-3.48684	0.000791865	0.00128378
WB transcript	200812_at:CCT7	51.6798	1.12849	-3.2764	0.00154816	0.00222759
WB transcript	204759_at:RCBTB2	51.6751	1.13905	4.17517	7.44098e-05	0.000192627
WB transcript	240233_at:NUP50-AS1	51.6749	1.77213	5.13698	1.88358e-06	1.01444e-05
WB transcript	226130_at:RPS16	51.6676	1.86637	-2.4514	0.0163782	0.0150537
WB transcript	227577_at:EXOC8	51.6592	1.57035	5.26113	1.1418e-06	6.93687e-06
WB transcript	214467_at:GPR65	51.658	1.78887	5.83799	1.04717e-07	1.16573e-06
WB transcript	1554771_at:COPS7B	51.6528	0.938127	-4.1873	7.12155e-05	0.000185464
WB transcript	218807_at:VAV3	51.6524	1.39862	4.77667	7.80426e-06	3.12608e-05
WB transcript	209626_s_at:OSBPL3	51.6509	1.51419	-2.54097	0.0129598	0.012482
WB transcript	226923_at:SCFD2	51.6453	1.03608	-5.21557	1.3729e-06	7.93713e-06
WB transcript	216531_at:YY2	51.6359	2.87568	-2.03758	0.0448512	0.0341854
WB transcript	212447_at:KBTBD2	51.6355	1.95931	4.1367	8.54712e-05	0.000214097
WB transcript	228805_at:SIMC1	51.6222	1.30598	-3.4034	0.00103624	0.00160861
WB transcript	209115_at:UBA3	51.6219	1.49951	5.24511	1.21835e-06	7.24914e-06
WB transcript	225912_at:TP53INP1	51.6215	1.43558	5.296	9.91123e-07	6.17563e-06
WB transcript	218703_at:SEC22A	51.6133	2.44793	4.41149	3.12728e-05	9.47322e-05
WB transcript	202673_at:DPM1	51.6102	1.49887	5.53936	3.65148e-07	2.87901e-06
WB transcript	1565886_at:TRPM7	51.6091	1.48599	-4.93156	4.26122e-06	1.91746e-05
WB transcript	204735_at:PDE4A	51.5935	1.49857	-4.05575	0.000114147	0.000269383
WB transcript	201092_at:RBBP7	51.59	1.07531	-3.46126	0.000860294	0.00137692
WB transcript	215855_s_at:TMF1	51.5842	2.20821	1.30832	0.19446	0.109145
WB transcript	204112_s_at:HNMT	51.5788	1.60772	5.25591	1.16618e-06	7.03203e-06
WB transcript	205760_s_at:OGG1	51.5787	1.21839	-4.7981	7.18167e-06	2.90812e-05
WB transcript	231057_at:MTMR2	51.5692	0.900208	-2.96663	0.00395439	0.00474054
WB transcript	212601_at:ZZEF1	51.5622	1.61014	-3.89378	0.000201644	0.000428735
WB transcript	204297_at:PIK3C3	51.553	1.73745	4.71252	9.99954e-06	3.79854e-05
WB transcript	208966_x_at:IFI16	51.5392	1.28118	4.10182	9.68597e-05	0.000236163
WB transcript	216950_s_at:FCGR1A	51.5351	1.57435	5.65635	2.24514e-07	1.9711e-06
WB transcript	219799_s_at:DHRS9	51.5287	1.69358	4.07548	0.000106408	0.000255008
WB transcript	228764_s_at:MDP1	51.5136	1.43926	4.68494	1.11183e-05	4.12569e-05
WB transcript	222609_s_at:EXOSC1	51.5129	0.984787	3.50007	0.000758519	0.00123878
WB transcript	225915_at:CAB39L	51.5122	2.23815	1.8366	0.0699315	0.0488985
WB transcript	227002_at:FAM78A	51.5102	1.74445	-3.46954	0.00083757	0.00134777
WB transcript	224206_x_at:MYNN	51.5082	1.57596	5.69414	1.91715e-07	1.78441e-06
WB transcript	227431_at:APTR	51.5061	1.30168	5.0934	2.24261e-06	1.14851e-05
WB transcript	210187_at:FKBP1A	51.4984	2.0124	4.80568	6.97312e-06	2.84653e-05
WB transcript	207559_s_at:ZMYM3	51.4975	1.11347	-4.04246	0.000119663	0.000279751
WB transcript	232779_at:GMDS	51.4864	1.23759	-1.61586	0.110006	0.0696341
WB transcript	223204_at:FAM198B	51.4843	1.35494	5.06043	2.55791e-06	1.27648e-05
WB transcript	229618_at:SNX16	51.4709	1.6901	5.85065	9.92626e-08	1.1133e-06
WB transcript	225957_at:CREBRF	51.4616	1.60091	3.84226	0.000240967	0.000497032
WB transcript	201277_s_at:HNRNPAB	51.447	1.25739	-3.52799	0.00069247	0.0011553
WB transcript	218283_at:SS18L2	51.436	1.14876	4.60092	1.53291e-05	5.36852e-05
WB transcript	208898_at:ATP6V1D	51.4311	1.32209	5.08499	2.31925e-06	1.17924e-05
WB transcript	207543_s_at:P4HA1	51.431	1.59492	5.29509	9.94772e-07	6.18977e-06
WB transcript	227728_at:PPM1A	51.4222	1.428	5.12277	1.99399e-06	1.0549e-05
WB transcript	224825_at:DNTTIP1	51.4219	1.37092	3.76635	0.000312492	0.000609798
WB transcript	228254_at:STAM2	51.4114	1.54872	4.93357	4.22769e-06	1.90811e-05
WB transcript	220330_s_at:SAMSN1	51.4109	1.5102	5.43838	5.53848e-07	3.92513e-06
WB transcript	218740_s_at:CDK5RAP3	51.4018	2.25776	-3.31856	0.00135643	0.00200044
WB transcript	218178_s_at:CHMP1B	51.3983	0.991527	4.05682	0.000113715	0.000268786
WB transcript	221230_s_at:ARID4B	51.3967	1.44001	5.25218	1.18398e-06	7.10801e-06
WB transcript	201761_at:MTHFD2	51.3936	1.56625	5.99801	5.31044e-08	7.02777e-07
WB transcript	219172_at:UBTD1	51.3931	2.76865	2.39725	0.0188165	0.0168731
WB transcript	200910_at:CCT3	51.3864	0.955503	-3.1323	0.00241274	0.00317706
WB transcript	236685_at:HIVEP2	51.3762	1.12242	-3.29856	0.00144444	0.00210532
WB transcript	213036_x_at:ATP2A3	51.3679	1.25741	-5.66955	2.12477e-07	1.90266e-06
WB transcript	211961_s_at:RAB7A	51.3664	1.34365	2.60133	0.0110339	0.0109443
WB transcript	202304_at:FNDC3A	51.3592	1.79135	5.2637	1.12995e-06	6.88763e-06
WB transcript	208788_at:ELOVL5	51.3564	1.04381	3.46799	0.000841772	0.00135167
WB transcript	238722_x_at:NAPEPLD	51.353	1.72816	-4.42244	3.00232e-05	9.16899e-05
WB transcript	203276_at:LMNB1	51.3463	1.25557	5.00758	3.15571e-06	1.52067e-05
WB transcript	219526_at:C14orf169	51.341	0.858156	-3.14882	0.00229456	0.00305098
WB transcript	218383_at:HAUS4	51.3405	2.04672	3.84703	0.000237035	0.000490398
WB transcript	1552348_at:PRSS33	51.3339	2.19316	-2.42403	0.0175728	0.0159427
WB transcript	227990_at:SLU7	51.3268	1.28916	5.17282	1.63102e-06	9.07844e-06
WB transcript	219528_s_at:BCL11B	51.3258	0.989411	-4.04333	0.000119294	0.000279325
WB transcript	218052_s_at:ATP13A1	51.3232	1.40771	-4.12422	8.93887e-05	0.000221927
WB transcript	218970_s_at:CUTC	51.3036	1.39424	5.07882	2.37703e-06	1.1982e-05
WB transcript	225306_s_at:SLC25A29	51.3015	2.12693	-1.46519	0.146733	0.0877131
WB transcript	210142_x_at:FLOT1	51.2991	1.53375	3.15716	0.00223698	0.00299403
WB transcript	224793_s_at:TGFBR1	51.2973	1.49644	5.1044	2.14616e-06	1.11568e-05
WB transcript	226106_at:RNF141	51.2954	1.46606	4.81447	6.73884e-06	2.78382e-05
WB transcript	218604_at:LEMD3	51.289	1.90851	4.88888	5.03908e-06	2.19696e-05
WB transcript	225389_at:BTBD6	51.287	1.2791	-4.29055	4.88911e-05	0.000136247
WB transcript	222034_at:GNB2L1	51.2824	1.18585	-4.11394	9.27467e-05	0.00022862
WB transcript	244269_at:LOC102723526	51.2799	1.93738	3.2641	0.00160871	0.00229845
WB transcript	219421_at:TTC33	51.273	1.58649	5.78229	1.32432e-07	1.3895e-06
WB transcript	223412_at:KBTBD7	51.2694	1.78678	4.1465	8.25126e-05	0.000208549
WB transcript	202801_at:PRKACA	51.2679	1.48585	-3.31824	0.0013578	0.00200114
WB transcript	214017_s_at:DHX34	51.2664	1.94053	2.13051	0.0361577	0.0286394
WB transcript	219282_s_at:TRPV2	51.2659	1.23052	-4.51985	2.08381e-05	6.86889e-05
WB transcript	209045_at:XPNPEP1	51.261	1.5013	-4.77719	7.78858e-06	3.12259e-05
WB transcript	217627_at:ZNF573	51.2594	1.38205	-4.58035	1.65754e-05	5.72897e-05
WB transcript	209525_at:HDGFRP3	51.2583	1.0739	4.08254	0.000103762	0.000250272
WB transcript	201244_s_at:RAF1	51.2332	1.16767	3.21773	0.00185754	0.00257206
WB transcript	212579_at:SMCHD1	51.2269	1.46529	5.53764	3.67766e-07	2.89456e-06
WB transcript	218871_x_at:CSGALNACT2	51.2255	1.19704	4.3274	4.26985e-05	0.000122029
WB transcript	204662_at:CCP110	51.2178	1.92637	5.26812	1.10991e-06	6.77463e-06
WB transcript	208619_at:DDB1	51.2157	1.23396	-4.85853	5.67484e-06	2.41546e-05
WB transcript	223046_at:EGLN1	51.2091	1.33388	4.1402	8.44049e-05	0.000212137
WB transcript	41660_at:CELSR1	51.2057	1.72991	-3.5112	0.000731505	0.00120563
WB transcript	232469_x_at:SSBP3	51.17	1.79167	-4.47287	2.48644e-05	7.85001e-05
WB transcript	218447_at:CMC2	51.1679	1.42637	4.8285	6.38043e-06	2.65536e-05
WB transcript	208746_x_at:ATP5L	51.1606	0.974338	4.10544	9.5613e-05	0.000234141
WB transcript	224996_at:ASPH	51.1584	1.06601	4.18605	7.1539e-05	0.000186162
WB transcript	229514_at:GPATCH2L	51.1567	1.73872	0.567659	0.571834	0.244942
WB transcript	221547_at:PRPF18	51.1564	1.63848	4.84572	5.96585e-06	2.51546e-05
WB transcript	221763_at:JMJD1C	51.1563	1.04267	2.82976	0.00586909	0.00654334
WB transcript	201908_at:DVL3	51.1524	1.62753	-3.73157	0.000351641	0.000669308
WB transcript	232087_at:CXorf23	51.1497	1.31565	5.70034	1.86804e-07	1.75325e-06
WB transcript	226630_at:MIS18BP1	51.1472	1.37553	4.31276	4.50618e-05	0.000127626
WB transcript	214450_at:CTSW	51.1428	1.34476	-4.48993	2.33222e-05	7.49499e-05
WB transcript	212585_at:OSBPL8	51.1336	1.39071	5.14905	1.79454e-06	9.73497e-06
WB transcript	225731_at:ANKRD50	51.1269	0.648364	3.22146	0.00183627	0.00255071
WB transcript	202318_s_at:SENP6	51.1258	1.19676	3.55693	0.000629769	0.00107674
WB transcript	202829_s_at:VAMP7	51.1171	1.65946	5.76059	1.45091e-07	1.47376e-06
WB transcript	212530_at:NEK7	51.1133	1.3941	4.46747	2.53726e-05	7.97679e-05
WB transcript	218319_at:PELI1	51.1122	1.12567	3.58305	0.000577822	0.0010071
WB transcript	227964_at:FRMD8	51.1069	1.50482	-3.88005	0.000211472	0.000445409
WB transcript	204731_at:TGFBR3	51.1069	1.12978	-4.24445	5.7868e-05	0.000156299
WB transcript	212870_at:SOS2	51.1032	0.99921	4.28546	4.98119e-05	0.000138371
WB transcript	239577_at:FTX	51.0969	1.23876	4.77283	7.92129e-06	3.16429e-05
WB transcript	218589_at:LPAR6	51.0669	1.5922	5.69201	1.93429e-07	1.78923e-06
WB transcript	218434_s_at:AACS	51.0634	1.56987	-3.85477	0.000230795	0.000479579
WB transcript	203517_at:MTX2	51.0592	2.02794	4.62285	1.41004e-05	5.0205e-05
WB transcript	216250_s_at:LPXN	51.0562	1.10656	-3.41991	0.000982835	0.00153687
WB transcript	224586_x_at:SUB1	51.042	1.53338	5.26094	1.14267e-06	6.93687e-06
WB transcript	203799_at:CD302	51.0408	1.1048	3.27799	0.00154052	0.0022215
WB transcript	224929_at:TMEM173	51.0369	1.25407	-3.42485	0.000967378	0.00151799
WB transcript	222869_s_at:ELAC1	51.0354	1.62917	3.00929	0.00348785	0.00429403
WB transcript	220901_at:GPR157	51.0319	3.28322	-2.65888	0.00944291	0.00961715
WB transcript	217164_at:TIA1	51.0291	1.74688	-5.00204	3.22582e-06	1.53957e-05
WB transcript	218761_at:RNF111	51.0273	1.14089	3.68315	0.00041401	0.000762465
WB transcript	204655_at:CCL5	51.0119	1.39338	-4.58656	1.61892e-05	5.61892e-05
WB transcript	224879_at:TMEM261	51.0031	1.30615	3.92484	0.000180989	0.000391309
WB transcript	206074_s_at:HMGA1	50.999	1.26264	-4.41006	3.14396e-05	9.51091e-05
WB transcript	203376_at:CDC40	50.9946	1.67507	5.51733	3.99999e-07	3.05927e-06
WB transcript	205516_x_at:CIZ1	50.9926	1.80415	-4.73802	9.06326e-06	3.52954e-05
WB transcript	225706_at:GLCCI1	50.9907	1.05516	-3.48878	0.00078688	0.00127766
WB transcript	1557718_at:PPP2R5C	50.9825	1.34541	-2.94519	0.00421016	0.00497837
WB transcript	213624_at:SMPDL3A	50.9778	1.67399	4.26861	5.29814e-05	0.000145822
WB transcript	205251_at:PER2	50.9754	1.15189	-2.10908	0.0380214	0.0298573
WB transcript	201304_at:NDUFA5	50.9717	1.48777	3.82562	0.000255158	0.000520452
WB transcript	224826_at:GPCPD1	50.9668	1.26075	4.25011	5.66852e-05	0.000153566
WB transcript	223109_at:TRUB2	50.9615	1.08476	-4.57177	1.7124e-05	5.86884e-05
WB transcript	200603_at:PRKAR1A	50.9509	1.07027	3.90799	0.000191925	0.000410797
WB transcript	220465_at:CEBPA-AS1	50.9475	2.36063	-1.46579	0.14657	0.0876387
WB transcript	223006_s_at:TMEM245	50.9466	1.04633	-4.18876	7.08421e-05	0.000184885
WB transcript	221290_s_at:MUM1	50.9443	1.84413	-3.58993	0.000564837	0.000988307
WB transcript	234665_x_at:HHLA3	50.942	2.18207	1.17591	0.24307	0.129742
WB transcript	219863_at:HERC5	50.9412	1.7862	3.87754	0.000213325	0.000448261
WB transcript	36545_s_at:SFI1	50.9377	1.02971	-4.56771	1.73893e-05	5.93709e-05
WB transcript	238807_at:ANKRD46	50.9304	1.12232	-4.06407	0.000110822	0.000263475
WB transcript	221895_at:MOSPD2	50.9286	1.39427	4.23749	5.9355e-05	0.000159642
WB transcript	231858_x_at:AP5B1	50.9285	1.11087	3.04916	0.0030984	0.00390457
WB transcript	230921_s_at:MAP3K12	50.9204	1.9353	-3.43398	0.000939407	0.00148135
WB transcript	227208_at:CCDC84	50.9194	1.03933	-4.47523	2.4645e-05	7.80823e-05
WB transcript	202868_s_at:POP4	50.917	1.3621	3.02208	0.00335827	0.00417113
WB transcript	217873_at:CAB39	50.9121	1.18779	4.26984	5.27432e-05	0.000145255
WB transcript	203940_s_at:VASH1	50.8987	1.57191	-2.66269	0.00934518	0.00952843
WB transcript	1556186_s_at:EMC1	50.8958	1.74465	-4.03143	0.000124434	0.000287756
WB transcript	235162_at:MDM4	50.8666	2.63989	3.46984	0.00083675	0.00134741
WB transcript	218435_at:DNAJC15	50.8535	1.64477	4.30912	4.56688e-05	0.000128938
WB transcript	232814_x_at:APOPT1	50.8531	1.94276	-4.3924	3.35731e-05	0.000100815
WB transcript	200062_s_at:RPL30	50.8467	1.15538	3.87524	0.000215029	0.000451208
WB transcript	240661_at:LOC105378922	50.8347	1.85426	2.1747	0.0325645	0.0262835
WB transcript	201745_at:TWF1	50.8318	1.66573	5.68614	1.98239e-07	1.81501e-06
WB transcript	211758_x_at:TXNDC9	50.8239	1.44536	5.13283	1.91524e-06	1.02046e-05
WB transcript	213190_at:COG7	50.8206	1.22409	-2.95359	0.00410818	0.00488871
WB transcript	213280_at:RAP1GAP2	50.8152	1.371	-3.01505	0.00342896	0.00423782
WB transcript	202207_at:ARL4C	50.8013	1.36725	-4.12429	8.93668e-05	0.000221927
WB transcript	203919_at:TCEA2	50.7999	0.802695	-2.7771	0.00680963	0.00737743
WB transcript	225312_at:COMMD6	50.799	1.23645	4.56103	1.78352e-05	6.0479e-05
WB transcript	202309_at:MTHFD1	50.7932	1.65388	-3.57875	0.000586098	0.00101954
WB transcript	213246_at:TMEM251	50.7822	0.821199	4.40527	3.20049e-05	9.67541e-05
WB transcript	206776_x_at:ACRV1	50.7742	3.46398	-2.32596	0.0225174	0.0195622
WB transcript	220050_at:C9orf9	50.7566	3.11114	1.39371	0.167211	0.0968815
WB transcript	203138_at:HAT1	50.7527	1.47152	5.75068	1.51259e-07	1.49469e-06
WB transcript	210825_s_at:PEBP1	50.7488	0.982895	-3.59818	0.000549623	0.000967064
WB transcript	225416_at:RLIM	50.7456	1.77017	4.94997	3.96301e-06	1.81977e-05
WB transcript	219184_x_at:TIMM22	50.7431	1.03902	-4.90288	4.76974e-06	2.10614e-05
WB transcript	205140_at:FPGT	50.7409	1.66211	5.73309	1.62847e-07	1.57113e-06
WB transcript	204566_at:PPM1D	50.7368	1.04235	3.60172	0.000543219	0.000958706
WB transcript	221081_s_at:DENND2D	50.7363	1.10815	-3.52361	0.000702459	0.00116849
WB transcript	214773_x_at:TIPRL	50.7237	2.17173	4.11817	9.13495e-05	0.000225547
WB transcript	237033_at:FAM159A	50.7201	0.849374	-2.30321	0.023827	0.0204701
WB transcript	211139_s_at:NAB1	50.7193	1.4141	4.63192	1.36209e-05	4.88468e-05
WB transcript	241494_at:SERINC5	50.7134	2.29052	-2.68335	0.00883179	0.00909175
WB transcript	211069_s_at:SUMO1	50.6989	1.19413	4.84526	5.97666e-06	2.51765e-05
WB transcript	213387_at:ATAD2B	50.6987	1.37762	5.25385	1.17599e-06	7.07212e-06
WB transcript	236907_at:PABPC1	50.6916	1.14859	-2.49147	0.0147599	0.0138183
WB transcript	226110_at:PTAR1	50.6912	1.49716	4.59462	1.57009e-05	5.47733e-05
WB transcript	227091_at:CCDC146	50.6885	1.26345	5.13515	1.89746e-06	1.01788e-05
WB transcript	214220_s_at:ALMS1	50.6866	1.48422	-4.03129	0.000124498	0.000287756
WB transcript	226866_at:ESCO1	50.6841	1.70392	5.49476	4.39075e-07	3.27756e-06
WB transcript	215000_s_at:FEZ2	50.684	1.21952	5.04589	2.71037e-06	1.34507e-05
WB transcript	233198_at:GOLGA2P5	50.6761	1.13909	-4.76579	8.14057e-06	3.22908e-05
WB transcript	212192_at:KCTD12	50.6722	1.03094	2.97791	0.00382581	0.00461885
WB transcript	226222_at:RIC1	50.669	0.905055	1.63749	0.105402	0.0673741
WB transcript	225821_s_at:BOD1L1	50.6641	1.44806	4.62361	1.40596e-05	5.00997e-05
WB transcript	218195_at:ARMT1	50.6604	1.57691	5.38912	6.77858e-07	4.59375e-06
WB transcript	202246_s_at:CDK4	50.6511	1.17825	-3.90866	0.000191484	0.000410047
WB transcript	201409_s_at:PPP1CB	50.6494	1.53036	4.1258	8.88845e-05	0.000221288
WB transcript	217900_at:IARS2	50.6483	1.58621	-2.48494	0.0150135	0.0140118
WB transcript	200020_at:TARDBP	50.6435	1.2225	-3.10616	0.00261135	0.00339376
WB transcript	226586_at:ANKS6	50.6425	1.27448	-4.12217	9.00495e-05	0.000223197
WB transcript	203252_at:CDK2AP2	50.642	0.98648	-3.8333	0.000248511	0.000509168
WB transcript	1557580_at:CABIN1	50.6375	1.25104	-2.97093	0.00390495	0.00469545
WB transcript	205003_at:DOCK4	50.6328	1.01697	5.35626	7.75335e-07	5.11525e-06
WB transcript	239264_at:EXOC4	50.628	1.34077	-3.49883	0.000761587	0.00124334
WB transcript	202832_at:GCC2	50.618	1.99977	4.04598	0.000118179	0.000277002
WB transcript	235349_at:RMDN2	50.601	1.71816	5.13376	1.90807e-06	1.01906e-05
WB transcript	212749_s_at:RCHY1	50.5921	1.35437	4.79807	7.18233e-06	2.90812e-05
WB transcript	201845_s_at:RYBP	50.5921	1.1599	3.65488	0.000455142	0.000823676
WB transcript	224628_at:ERLEC1	50.5884	1.32679	4.77262	7.92787e-06	3.16429e-05
WB transcript	235117_at:CHAC2	50.5828	1.57782	5.08144	2.35231e-06	1.19155e-05
WB transcript	1559437_at:LOC100289561	50.5803	2.8605	-3.77694	0.000301421	0.000592911
WB transcript	214096_s_at:SHMT2	50.5754	1.08513	-4.53139	1.9951e-05	6.62515e-05
WB transcript	1563345_at:ZNF426	50.5743	2.19607	-3.37552	0.00113265	0.00172718
WB transcript	213160_at:DOCK2	50.5736	1.34125	-3.32007	0.00135	0.00199357
[truncated: 10,488 more rows]

## Sheet: Protein
Supplementary Data 1. Variable importance statistics from PLSR models of the mRNA microarray, protein array and cell abundance.
Type	Name	PLSR_variable.importance	PLSR_variable.importance.SE	T.test[RA-HC]_t	T.test[RA-HC]_P.Value	T.test[RA-HC]_adj.P.Val
Serum protein	SL000051:CRP	100	0	11.2359	5.02703e-18	3.66295e-15
Serum protein	SL000456:C3	86.8082	1.02128	7.8004	2.18439e-11	7.95828e-09
Serum protein	SL000164:MB	84.6472	0.911199	-6.92126	1.07498e-09	1.30548e-07
Serum protein	SL000382:CKB CKM	83.5366	1.30525	-7.27339	2.27744e-10	4.14865e-08
Serum protein	SL003309:LBP	79.5055	0.779184	7.35584	1.58051e-10	3.83881e-08
Serum protein	SL007100:LTA4H	79.3339	1.21792	6.70662	2.74711e-09	2.22409e-07
Serum protein	SL004208:ANXA1	75.6345	1.28562	6.80713	1.77185e-09	1.84437e-07
Serum protein	SL004891:HNRNPA2B1	74.7298	1.16498	6.98008	8.30348e-10	1.21007e-07
Serum protein	SL000474:IL16	73.8889	1.22956	6.71108	2.69422e-09	2.22409e-07
Serum protein	SL000573:APCS	73.6079	0.660719	5.46995	5.16785e-07	2.09198e-05
Serum protein	SL000539:GPI	73.2232	1.16188	6.54363	5.57573e-09	4.06276e-07
Serum protein	SL005172:IGFBP6	71.5469	0.982194	-4.42922	3.01885e-05	0.00038591
Serum protein	SL004008:PRTN3	71.1242	1.31018	6.13684	3.19644e-08	2.11735e-06
Serum protein	SL004639:NTRK3	69.3403	0.855105	-5.3313	9.07888e-07	2.64897e-05
Serum protein	SL004876:SERPINA4	69.2393	0.893073	-6.06785	4.28412e-08	2.40125e-06
Serum protein	SL000424:FGA FGB FGG	68.7779	0.882666	6.07918	4.08322e-08	2.40125e-06
Serum protein	SL000254:ALB	68.7343	0.81011	-5.68194	2.16018e-07	9.83759e-06
Serum protein	SL003167:CXCL13	68.5669	1.67253	5.37348	7.65346e-07	2.53486e-05
Serum protein	SL009791:HNRNPAB	68.5334	0.810171	5.8137	1.24844e-07	6.06452e-06
Serum protein	SL005629:NAGK	68.3962	1.27237	5.60268	2.99745e-07	1.28476e-05
Serum protein	SL000311:C1S	68.1536	1.12308	4.87824	5.47972e-06	0.000120994
Serum protein	SL000124:MMP2	67.981	1.51925	-4.88639	5.30877e-06	0.000120883
Serum protein	SL003328:CFI	67.6587	0.939092	5.39027	7.14907e-07	2.48056e-05
Serum protein	SL000383:CKM	67.3011	1.42506	-5.08399	2.44335e-06	6.5939e-05
Serum protein	SL000325:C9	66.9044	1.59315	5.85056	1.07007e-07	5.56932e-06
Serum protein	SL004853:ICOSLG	66.7414	0.696471	5.45316	5.53468e-07	2.12255e-05
Serum protein	SL004149:IL13RA1	66.4599	2.06932	4.29136	5.01182e-05	0.00058901
Serum protein	SL005059:TGFBR3	65.8197	1.29565	-4.1909	7.21198e-05	0.000821095
Serum protein	SL010288:CA6	65.7647	1.7791	-4.20015	6.97584e-05	0.000806817
Serum protein	SL004673:CTSS	65.4703	1.47194	4.69794	1.0979e-05	0.000183425
Serum protein	SL004872:EDAR	64.7767	1.36152	-5.33103	9.0886e-07	2.64897e-05
Serum protein	SL000250:SERPINF2	64.7697	1.01709	-5.35239	8.33634e-07	2.64099e-05
Serum protein	SL001796:MPO	64.5475	1.45219	4.86259	5.82343e-06	0.000124801
Serum protein	SL002763:KLK11	64.3735	1.26658	-4.77627	8.13036e-06	0.000160113
Serum protein	SL004855:CNTN1	64.3248	1.07784	-3.98782	0.00014834	0.00147851
Serum protein	SL014735:IMPDH1	64.2953	1.21226	5.26622	1.18033e-06	3.30788e-05
Serum protein	SL005488:SPARCL1	64.1958	1.2724	-4.89851	5.06406e-06	0.00011903
Serum protein	SL004820:PGAM1	63.9998	2.01373	-4.58942	1.65778e-05	0.000251654
Serum protein	SL000550:SERPINA5	63.9457	0.694156	-4.50768	2.25393e-05	0.000315832
Serum protein	SL011509:PYY	63.7376	1.02057	-4.44731	2.82286e-05	0.000379048
Serum protein	SL005170:ICOS	63.6405	0.832281	4.81629	6.9673e-06	0.00014102
Serum protein	SL004742:AFM	62.8349	1.20045	-5.41712	6.41006e-07	2.33535e-05
Serum protein	SL000409:MAPK3	62.5355	1.09095	4.90031	5.02863e-06	0.00011903
Serum protein	SL010469:HFE2	62.3717	1.00879	-4.44368	2.86113e-05	0.000379048
Serum protein	SL000592:TIMP2	62.2042	1.64922	-4.52495	2.11272e-05	0.000307888
Serum protein	SL003733:DIABLO	62.1639	1.4646	-5.07181	2.56407e-06	6.67255e-05
Serum protein	SL000320:C5	62.0095	0.994922	4.7026	1.07851e-05	0.000183425
Serum protein	SL013490:BOC	61.8274	2.63164	-4.04931	0.000119491	0.0012804
Serum protein	SL004645:SPINT1	61.1499	1.71554	-4.03532	0.000125541	0.00132573
Serum protein	SL017612:HSP90AA1 HSP90AB1	60.7154	0.936395	4.97925	3.69299e-06	9.27896e-05
Serum protein	SL005256:HIST1H1C	60.4235	1.18092	4.75929	8.67928e-06	0.000162158
Serum protein	SL011808:CPNE1	60.3367	1.37003	4.85309	6.04197e-06	0.000125785
Serum protein	SL005764:CD163	60.3175	1.41505	4.61813	1.48724e-05	0.00023057
Serum protein	SL001897:SPINT2	60.2406	1.78091	-3.38326	0.001119	0.0067088
Serum protein	SL004484:SFTPD	59.511	0.995756	4.76795	8.39483e-06	0.000160971
Serum protein	SL006920:MAPK14	59.139	1.06328	4.70756	1.05828e-05	0.000183425
Serum protein	SL004301:XRCC6	59.0503	1.22132	4.69563	1.10762e-05	0.000183425
Serum protein	SL000321:C5 C6	59.0248	1.49866	4.34599	4.10379e-05	0.000498371
Serum protein	SL000414:CFB	58.9297	1.105	4.43515	2.95315e-05	0.000384253
Serum protein	SL003323:CCL18	58.6995	0.471983	4.47665	2.53087e-05	0.000347948
Serum protein	SL000415:CFH	58.5671	1.41987	3.98051	0.000152183	0.00147851
Serum protein	SL000426:FN1	58.502	1.1429	-4.70113	1.08458e-05	0.000183425
Serum protein	SL003685:NAMPT	58.4959	2.13141	4.68546	1.15146e-05	0.000186448
Serum protein	SL011528:RPS7	58.4926	3.035	4.51526	2.19086e-05	0.000313014
Serum protein	SL006544:TGFBI	58.1638	1.46116	-4.35647	3.94882e-05	0.000487679
Serum protein	SL002528:PLA2G2A	57.6624	0.859506	3.79799	0.000285739	0.00247862
Serum protein	SL003764:NCAM1	57.422	1.53098	-3.94326	0.000173304	0.00166155
Serum protein	SL004642:ADAM9	57.3547	1.29147	-4.15855	8.1008e-05	0.000901923
Serum protein	SL000440:HPX	57.2917	1.54861	4.54406	1.96653e-05	0.000292431
Serum protein	SL005084:POSTN	57.0761	1.85139	-3.6405	0.000485233	0.00354429
Serum protein	SL000251:AHSG	57.0613	0.910996	-4.63634	1.38803e-05	0.000219868
Serum protein	SL000070:GPC3	56.9427	1.47482	-3.91275	0.000192666	0.00179982
Serum protein	SL010516:SRC	56.5602	1.41731	-3.48253	0.000814164	0.0053931
Serum protein	SL000357:F9	56.4504	1.49467	3.68539	0.000417824	0.00328042
Serum protein	SL003915:KLK8	56.2412	1.19867	-3.6654	0.00044666	0.00342589
Serum protein	SL000318:C4A C4B	55.9477	0.939041	4.38726	3.52567e-05	0.000442928
Serum protein	SL006830:CFHR5	55.9043	0.890322	3.99253	0.000145913	0.00147666
Serum protein	SL004400:F9	55.3309	1.46076	3.66003	0.000454729	0.00345145
Serum protein	SL007173:GRN	55.2828	1.32132	3.80481	0.000279177	0.00245383
Serum protein	SL004511:BPI	55.1679	1.442	4.02368	0.000130791	0.00136145
Serum protein	SL006705:PFDN5	55.1189	1.18012	4.29298	4.98221e-05	0.00058901
Serum protein	SL005214:SEMA6A	55.0751	1.69486	-3.47757	0.000827318	0.00543086
Serum protein	SL003647:ANXA6	54.3382	1.23775	-3.68278	0.000421478	0.00328042
Serum protein	SL004152:IL18R1	54.1235	1.65594	3.09761	0.00270457	0.0133155
Serum protein	SL004078:BMP7	53.956	1.65088	-4.15619	8.16947e-05	0.000901923
Serum protein	SL000478:IL2	53.9558	1.32015	4.06552	0.000112837	0.00122715
Serum protein	SL010468:RGMB	53.6051	0.754906	-3.51967	0.000721813	0.0048699
Serum protein	SL003326:CXCL11	53.5866	0.929351	3.92967	0.000181685	0.00171928
Serum protein	SL012822:PRSS22	52.8227	1.82444	-3.58741	0.000578318	0.00413129
Serum protein	SL016550:CSNK2A1 CSNK2B	52.4741	1.47693	3.98304	0.000150841	0.00147851
Serum protein	SL004644:EDA	52.3025	0.881652	-3.85341	0.000236415	0.00218056
Serum protein	SL004160:NTRK2	52.2403	1.36369	-2.64284	0.00991774	0.0345769
Serum protein	SL002706:FCER2	52.1889	1.55293	3.68157	0.000423193	0.00328042
Serum protein	SL008936:CHL1	52.1176	2.01902	-3.63977	0.000486418	0.00354429
Serum protein	SL007327:OLR1	52.1014	1.48911	3.7476	0.000338979	0.00280678
Serum protein	SL000601:TF	51.5948	1.20146	-3.64032	0.000485523	0.00354429
Serum protein	SL004739:ITIH4	51.4918	1.22097	3.54944	0.000655016	0.0045455
Serum protein	SL003793:MAP2K1	51.2671	0.996655	3.75726	0.000328088	0.00274783
Serum protein	SL000022:FGA FGB FGG	51.0622	0.711241	3.2199	0.00186476	0.01014
Serum protein	SL005152:RARRES2	51.0281	0.752309	3.38205	0.00112327	0.0067088
Serum protein	SL000319:C5	50.9718	1.39824	3.71265	0.000381333	0.00308732
Serum protein	SL000524:MMP3	50.9292	0.523493	3.46619	0.000858276	0.00558378
Serum protein	SL006918:MAPK1	50.801	1.88658	4.01712	0.000133848	0.00137364
Serum protein	SL002755:PAPPA	50.701	1.32485	3.38232	0.00112234	0.0067088
Serum protein	SL004589:AZU1	50.6059	1.33724	3.73935	0.000348553	0.00285363
Serum protein	SL002792:ADRBK1	50.5597	1.32944	3.34846	0.00124924	0.0071385
Serum protein	SL010250:STIP1	50.0005	1.10053	3.83667	0.000250382	0.00228051
Serum protein	SL003341:FGG	49.9386	0.788329	3.24915	0.00170381	0.00933443
Serum protein	SL004759:EIF5	49.9166	1.13871	3.55849	0.000635915	0.00445538
Serum protein	SL002654:EPHA2	49.3959	1.8911	-2.91009	0.00469707	0.0200148
Serum protein	SL011549:ARID3A	48.978	1.09412	3.80446	0.000279513	0.00245383
Serum protein	SL009412:DKK3	48.7956	1.17359	-3.07053	0.00293299	0.0139577
Serum protein	SL000527:MMP9	48.579	1.36116	3.38642	0.00110779	0.0067088
Serum protein	SL000337:CAPN1 CAPNS1	48.4917	1.51006	3.83054	0.00025569	0.00230011
Serum protein	SL004355:CCL3L1	48.2909	0.883305	2.68037	0.00895512	0.0324634
Serum protein	SL004366:TNFRSF12A	48.2885	2.02652	2.81389	0.00618045	0.0240823
Serum protein	SL001815:SOD2	48.1936	2.26535	-3.34726	0.001254	0.0071385
Serum protein	SL004010:KIT	48.1563	0.895779	-3.45923	0.000877703	0.00565964
Serum protein	SL006915:IL27 EBI3	47.8564	1.29394	1.64537	0.103883	0.181088
Serum protein	SL004354:IL19	47.8208	1.09477	-3.08591	0.0028012	0.0136073
Serum protein	SL004305:TOP1	47.8192	2.61308	3.65182	0.000467322	0.00351046
Serum protein	SL004477:S100A9	47.562	1.02471	3.70309	0.000393768	0.00315296
Serum protein	SL003761:PTEN	47.3673	2.11067	2.90047	0.0048291	0.0203394
Serum protein	SL004306:UBE2I	47.3459	1.87658	3.37923	0.00113339	0.00671419
Serum protein	SL005102:SHBG	47.2101	1.11068	-2.64927	0.00974653	0.0342449
Serum protein	SL003080:MIF	47.1889	0.842214	3.61396	0.000529838	0.00382244
Serum protein	SL000605:RPS27A	47.1335	1.55735	3.39171	0.00108936	0.0067088
Serum protein	SL010464:LRIG3	47.0765	1.18738	-3.10729	0.00262699	0.0130417
Serum protein	SL004668:APOE	46.9879	0.636805	-3.78141	0.000302311	0.00258276
Serum protein	SL000396:CYCS	46.9581	1.055	-3.09279	0.00274397	0.0134188
Serum protein	SL004588:IL1RAP	46.84	0.943782	-2.80843	0.00627635	0.0243259
Serum protein	SL000603:PRSS1	46.7608	1.10724	-3.14825	0.00232123	0.0121681
Serum protein	SL005156:NBL1	46.5427	2.22333	-2.51846	0.0138163	0.0421224
Serum protein	SL000553:PRKCB	46.5192	1.74773	3.45329	0.000894654	0.00571834
Serum protein	SL004141:EFNA5	46.5087	1.46233	-2.84861	0.00560159	0.0225503
Serum protein	SL004669:APOE	46.2709	0.621785	-3.77896	0.000304834	0.00258276
Serum protein	SL007261:METAP2	46.0386	0.93601	3.37188	0.00116011	0.00676253
Serum protein	SL004438:CST6	46.0309	1.62472	-2.94713	0.00421934	0.0184097
Serum protein	SL000554:PRKCD	45.7785	1.96942	-3.32302	0.00135337	0.00764443
Serum protein	SL004676:IGFBP5	45.7589	2.05324	-3.13585	0.0024101	0.0124308
Serum protein	SL005209:NOTCH3	45.5081	1.153	-2.76428	0.00710338	0.0266798
Serum protein	SL004260:RETN	45.3833	1.80736	3.19968	0.00198428	0.0106312
Serum protein	SL010454:CNTN4	45.2991	1.69277	-2.81584	0.00614652	0.0240788
Serum protein	SL006480:PRSS3	45.2873	1.19757	2.66128	0.00943368	0.0336954
Serum protein	SL001947:MIA	45.2455	1.93056	-2.25089	0.0271841	0.0690165
Serum protein	SL010349:FN1	45.2103	1.61937	-3.39909	0.00106406	0.00662676
Serum protein	SL000433:GCG	45.1911	1.44697	-2.87297	0.00522558	0.0212716
Serum protein	SL011535:RBM39	45.1886	2.2292	3.36524	0.00118476	0.00685141
Serum protein	SL005191:LILRB2	45.1676	1.09381	3.56367	0.00062521	0.00442291
Serum protein	SL000572:SAA1	45.1068	0.459395	2.83605	0.00580498	0.0230604
Serum protein	SL000277:APOE	44.778	0.83196	-3.51407	0.000735075	0.00491388
Serum protein	SL004338:FGF20	44.6491	0.950509	-2.83494	0.00582326	0.0230604
Serum protein	SL010465:MATN2	44.6461	1.28222	-2.84323	0.00568791	0.022772
Serum protein	SL003304:IGF1R	44.5776	1.69782	-2.54185	0.0129915	0.0406369
Serum protein	SL004652:WIF1	44.4828	1.39308	-3.13219	0.00243694	0.0124308
Serum protein	SL008331:PA2G4	44.2838	1.82356	3.17279	0.00215428	0.0113747
Serum protein	SL017610:CXCL3 CXCL2	43.9968	1.59881	2.69506	0.00860206	0.0313395
Serum protein	SL007336:SET	43.8834	1.29528	-2.97909	0.00384365	0.0170773
Serum protein	SL005675:ATP5B	43.8103	1.13112	-3.11078	0.00259957	0.0130417
Serum protein	SL004760:PAFAH1B2	43.7254	1.16388	3.53032	0.000697196	0.00474778
Serum protein	SL001973:SCGB2A1	43.6329	1.7388	-2.87514	0.00519321	0.0212586
Serum protein	SL004183:CDH3	43.6317	0.895403	-3.53417	0.000688513	0.00473288
Serum protein	SL004812:TPI1	43.3962	1.45787	3.25369	0.00168002	0.00933443
Serum protein	SL006993:MAPK13	43.1514	2.17963	3.01067	0.0035031	0.0158543
Serum protein	SL004556:CD55	43.0292	1.87445	-2.72768	0.00786321	0.0287916
Serum protein	SL010457:DLL4	42.9565	2.82607	3.08002	0.00285097	0.0137573
Serum protein	SL003648:GDI2	42.9479	1.58457	3.41993	0.000995624	0.00630837
Serum protein	SL000496:LTF	42.9313	1.69016	2.81642	0.00613649	0.0240788
Serum protein	SL000048:PROC	42.8834	1.59333	-3.25013	0.00169865	0.00933443
Serum protein	SL004145:TNFRSF14	42.8359	2.22606	2.34833	0.0213703	0.0581026
Serum protein	SL005703:NOTCH1	42.7325	1.69185	-2.24036	0.0278894	0.0700745
Serum protein	SL003193:CCL21	42.7238	0.879142	3.13983	0.00238126	0.0123936
Serum protein	SL003655:TKT	42.359	1.49402	3.29403	0.00148196	0.00830638
Serum protein	SL000322:C6	42.3157	1.36148	2.91346	0.00465169	0.019938
Serum protein	SL001720:VCAM1	42.3125	1.99223	2.73951	0.00760971	0.0280337
Serum protein	SL014268:CD200	42.2748	2.68025	-2.41894	0.0178753	0.0506804
Serum protein	SL004146:IL1RL1	42.2569	1.2043	2.55946	0.0124002	0.0396291
Serum protein	SL000249:SERPINA1	42.2029	1.18801	2.87698	0.00516601	0.0212586
Serum protein	SL005157:CD209	42.1755	1.45689	-2.63687	0.0100792	0.0348068
Serum protein	SL008143:UBE2N	42.1444	1.71561	2.99214	0.00369933	0.0165369
Serum protein	SL014009:HDGFRP2	41.9678	1.54861	2.54307	0.0129498	0.0406369
Serum protein	SL011202:NAPA	41.9258	1.65287	3.10678	0.00263107	0.0130417
Serum protein	SL005034:RAN	41.8041	1.77926	3.05281	0.00309207	0.0143505
Serum protein	SL005572:GSN	41.6509	1.64916	-2.45956	0.0161048	0.0465665
Serum protein	SL002684:CSF1	41.6283	1.16597	-2.54177	0.0129944	0.0406369
Serum protein	SL002644:EGFR	41.5389	1.51726	-2.35401	0.0210683	0.057496
Serum protein	SL000563:CCL5	41.3301	2.20386	2.52786	0.0134792	0.0417942
Serum protein	SL011709:PDXP	41.2569	1.80171	3.05877	0.00303773	0.0142803
Serum protein	SL010384:SPOCK1	41.0433	1.14117	-2.88023	0.00511807	0.0212586
Serum protein	SL010613:IL17RD	41.0358	1.00543	-2.57621	0.0118608	0.0389295
Serum protein	SL003197:CCL25	40.9512	1.48026	-2.77344	0.00692401	0.0261409
Serum protein	SL010927:KPNB1	40.864	1.60441	3.02888	0.0033196	0.015309
Serum protein	SL007804:BGN	40.8371	2.34181	-3.37631	0.00114393	0.00672197
Serum protein	SL005218:SIGLEC7	40.7961	1.53512	2.46096	0.0160465	0.0465665
Serum protein	SL012538:CDNF	40.7545	3.01218	-2.61572	0.0106707	0.0359964
Serum protein	SL000338:CAST	40.4355	1.38808	-2.27944	0.0253511	0.065504
Serum protein	SL011769:ANP32B	40.3777	1.85813	1.83502	0.0702831	0.137666
Serum protein	SL008516:CST2	40.3075	1.41681	-2.62164	0.010502	0.0355922
Serum protein	SL003183:CXCL10	40.0552	0.996572	3.20969	0.00192426	0.010386
Serum protein	SL003307:IL2RG	40.0334	2.14552	2.88206	0.00509127	0.0212586
Serum protein	SL002519:ERBB3	40.0222	1.53778	-2.93993	0.00430859	0.0186873
Serum protein	SL001992:TNFRSF1A	39.9682	0.958638	3.0686	0.00294995	0.0139577
Serum protein	SL004938:CAMKK1	39.8646	1.22429	2.87816	0.00514859	0.0212586
Serum protein	SL000542:ITGA2B ITGB3	39.8464	1.35534	-2.7922	0.00656948	0.0252571
Serum protein	SL008759:GP6	39.8387	1.81305	-2.31756	0.0230742	0.0613614
Serum protein	SL003041:PF4	39.814	1.60535	-3.02392	0.00336868	0.0154377
Serum protein	SL000136:AREG	39.8138	1.24955	3.05395	0.00308162	0.0143505
Serum protein	SL000613:PLAU	39.8024	1.28312	-2.36011	0.0207478	0.0568343
Serum protein	SL014113:NLGN4X	39.5891	2.15704	-2.6233	0.0104553	0.0355922
Serum protein	SL004337:FGF19	39.5431	1.25355	-2.4953	0.0146786	0.0438342
Serum protein	SL006132:LMNB1	39.4081	1.26639	3.0138	0.00347089	0.0158067
Serum protein	SL002650:PKM2	39.4053	1.55349	2.37357	0.020057	0.0557806
Serum protein	SL010375:ASAH2	39.3629	1.10256	-2.58928	0.0114543	0.0381103
Serum protein	SL000441:HGF	39.2569	2.10459	2.62464	0.0104176	0.0355922
Serum protein	SL008380:CTSZ	39.2047	1.00248	-2.48275	0.0151659	0.044559
Serum protein	SL000002:VEGFA	39.1967	2.43112	2.74398	0.00751599	0.0279415
Serum protein	SL006512:HGFAC	39.1466	1.41041	-2.32012	0.0229279	0.0611958
Serum protein	SL004866:CA1	39.1078	1.45093	3.1805	0.00210418	0.0111913
Serum protein	SL004136:TYRO3	39.0768	1.60471	-2.10069	0.0388719	0.0899175
Serum protein	SL008728:NRXN3	39.0642	2.33682	-2.30636	0.0237236	0.0626312
Serum protein	SL005250:CMA1	39.049	0.97222	2.52347	0.0136356	0.0421
Serum protein	SL003951:BDNF	38.8967	0.961807	-3.40082	0.00105822	0.00662676
Serum protein	SL008099:CAPG	38.8733	1.73534	2.96848	0.00396478	0.0175087
Serum protein	SL007059:LY86	38.8679	1.05696	-2.78999	0.00661034	0.0252571
Serum protein	SL000316:C4A C4B	38.8602	2.08141	-2.64845	0.00976803	0.0342449
Serum protein	SL004154:L1CAM	38.8033	1.7097	-2.50159	0.0144399	0.0434777
Serum protein	SL001800:TNFRSF1B	38.736	1.27796	3.13183	0.00243959	0.0124308
Serum protein	SL005153:CNTFR	38.6634	1.45322	-1.7455	0.0848022	0.159256
Serum protein	SL010451:CFC1	38.6465	1.10092	3.07067	0.0029318	0.0139577
Serum protein	SL008703:CPE	38.6116	2.92795	-2.78544	0.00669535	0.0254092
Serum protein	SL000451:HSPA1A	38.5668	1.53132	2.95915	0.00407427	0.0178838
Serum protein	SL007328:JAG1	38.5352	1.54081	-2.05332	0.043365	0.0987436
Serum protein	SL014228:SLAMF6	38.5308	2.36274	2.64011	0.00999126	0.0346673
Serum protein	SL001945:SELE	38.4058	2.13764	2.22356	0.0290471	0.072236
Serum protein	SL008639:IDS	38.1176	0.937276	-2.38567	0.0194529	0.0543081
Serum protein	SL001998:TFPI	38.0161	1.95576	2.20248	0.0305595	0.0747222
Serum protein	SL003542:EHMT2	37.7413	0.945649	2.86024	0.00541902	0.0219365
Serum protein	SL009792:ADSL	37.741	1.28094	3.00272	0.00358602	0.0161294
Serum protein	SL004466:SERPIND1	37.6539	1.611	1.78128	0.078727	0.150959
Serum protein	SL005194:JAM3	37.5895	1.91001	2.61293	0.010751	0.0361
Serum protein	SL005236:NOV	37.5251	1.67983	1.74723	0.0844996	0.159197
Serum protein	SL008822:EMR2	37.4834	1.31522	-2.10274	0.0386862	0.089773
Serum protein	SL005694:PRDX6	37.473	1.35728	3.11624	0.0025572	0.0129396
Serum protein	SL004345:GDF11	37.2162	1.73644	-2.3456	0.0215166	0.0582827
Serum protein	SL001766:CGA CGB	37.1788	1.11976	2.58573	0.0115636	0.0381763
Serum protein	SL016148:Human-virus	37.1262	1.62121	-2.62206	0.0104903	0.0355922
Serum protein	SL005230:UNC5C	37.0927	1.6587	-1.6943	0.0941636	0.171103
Serum protein	SL006924:AGRP	36.5935	2.53279	-1.84595	0.0686611	0.135501
Serum protein	SL004672:TNFRSF17	36.5772	1.26888	2.91647	0.00461138	0.0198821
Serum protein	SL008623:CNTN2	36.5591	1.10395	-2.56308	0.0122819	0.0395633
Serum protein	SL003190:CCL15	36.4346	1.8854	-2.43959	0.0169547	0.0486381
Serum protein	SL005087:IGFBP7	36.39	1.48625	-2.67305	0.0091359	0.0329548
Serum protein	SL008157:UBE2L3	36.2629	1.82208	2.51861	0.0138106	0.0421224
Serum protein	SL004919:PRDX1	36.0708	1.1591	2.59291	0.0113439	0.0379161
Serum protein	SL003184:LEPR	35.9267	1.01726	-2.56175	0.0123254	0.0395633
Serum protein	SL004119:DDR1	35.9259	0.902193	2.46777	0.0157667	0.0459538
Serum protein	SL005685:EEF1B2	35.7637	1.4348	2.15806	0.033974	0.0806357
Serum protein	SL004070:RPS27A	35.5558	1.96195	2.56245	0.0123026	0.0395633
Serum protein	SL005789:STC1	35.535	1.1282	-2.65784	0.0095222	0.0338456
Serum protein	SL006448:HRG	35.5175	1.65618	-1.87641	0.0643075	0.131137
Serum protein	SL007153:LPO	35.509	1.94887	-2.28688	0.0248917	0.0650083
Serum protein	SL002621:MDK	35.4248	1.37016	2.27271	0.0257732	0.0658934
Serum protein	SL010388:PRSS2	35.3337	1.30261	-2.5543	0.0125711	0.0399997
Serum protein	SL004334:FGF16	35.3011	1.16677	2.58523	0.0115789	0.0381763
Serum protein	SL014070:SLITRK5	35.2835	1.29754	-1.91238	0.0594678	0.1267
Serum protein	SL004860:HTRA2	35.2815	1.19225	-2.48596	0.0150401	0.0444047
Serum protein	SL010391:WFIKKN2	35.2421	1.43203	-1.89014	0.0624224	0.130723
Serum protein	SL000017:VWF	35.2147	2.93429	-2.12303	0.0368959	0.0866065
Serum protein	SL007423:IL11RA	35.2012	1.55531	-1.62581	0.10799	0.186021
Serum protein	SL000045:IGFBP3	35.1718	1.67106	-2.39812	0.0188489	0.0530281
Serum protein	SL005228:ULBP2	35.1645	1.36578	2.43209	0.0172841	0.0493885
Serum protein	SL008709:DSC3	35.0868	1.20553	-2.27447	0.0256624	0.0658934
Serum protein	SL003735:TNFSF9	35.0735	1.11742	1.72959	0.0876257	0.162464
Serum protein	SL005210:NRCAM	35.0701	1.49454	-1.66308	0.100277	0.177522
Serum protein	SL014468:SH2D1A	35.0662	1.16232	2.51922	0.0137887	0.0421224
Serum protein	SL004016:CXCL16	34.8857	1.9195	-2.2108	0.0299545	0.0734893
Serum protein	SL004335:FGF17	34.8251	1.60544	-2.36662	0.0204109	0.0564449
Serum protein	SL005793:PPIF	34.7324	1.92628	-2.03364	0.04536	0.102327
Serum protein	SL004692:CRLF1 CLCF1	34.7002	1.17745	2.56338	0.012272	0.0395633
Serum protein	SL000087:IL6	34.6444	1.85514	1.95938	0.0536109	0.117661
Serum protein	SL008177:C1QBP	34.5002	1.61463	-2.50864	0.014176	0.0430389
Serum protein	SL000312:C3	34.3925	1.91752	2.28423	0.0250546	0.0651585
Serum protein	SL006610:ADAMTS13	34.3804	2.0583	-2.18826	0.0316179	0.0767213
Serum protein	SL010368:IDUA	34.1168	1.36111	-2.56898	0.0120909	0.0395071
Serum protein	SL007049:CST7	34.0763	2.9096	1.90103	0.0609614	0.128752
Serum protein	SL004147:IL10RB	34.0585	1.78544	-1.90897	0.0599131	0.12701
Serum protein	SL000497:LAMA1 LAMB1 LAMC1	33.9904	1.94972	-1.86638	0.0657155	0.132275
Serum protein	SL013969:KYNU	33.9769	1.33314	2.4745	0.0154942	0.0453407
Serum protein	SL005181:IL20RA	33.8745	1.30981	-2.48564	0.0150524	0.0444047
Serum protein	SL004081:DCN	33.8071	1.89689	-2.49696	0.0146154	0.0438253
Serum protein	SL009790:SNRPF	33.763	0.960999	-2.66309	0.00938734	0.033695
Serum protein	SL004921:NME2	33.3799	1.75047	2.21205	0.0298643	0.0734893
Serum protein	SL005201:AMH	33.3545	1.10134	-2.90192	0.00480898	0.0203394
Serum protein	SL008574:OMD	33.3541	1.68836	-1.68369	0.0962062	0.173947
Serum protein	SL005183:IL22RA2	33.2667	2.62757	1.93812	0.0561973	0.121148
Serum protein	SL010510:PAK7	33.2355	1.89842	-2.53218	0.0133269	0.0414986
Serum protein	SL010617:TPSB2	33.0719	1.96517	1.53566	0.128634	0.210627
Serum protein	SL004852:CD274	33.0616	1.62875	2.27303	0.0257528	0.0658934
Serum protein	SL000515:CCL8	33.0468	1.94107	-1.88226	0.0634983	0.131137
Serum protein	SL000346:CTSH	33.0153	1.7529	1.86495	0.0659177	0.132317
Serum protein	SL004850:IL17RA	32.9655	1.63643	-1.85003	0.0680645	0.135411
Serum protein	SL006713:COLEC11	32.798	1.45073	-2.73913	0.00761774	0.0280337
Serum protein	SL004258:ADIPOQ	32.7732	1.54692	-1.45705	0.149083	0.230478
Serum protein	SL004415:ACE2	32.7576	0.73869	2.29885	0.0241684	0.0635752
Serum protein	SL000009:ERBB2	32.6218	1.5533	-0.97781	0.331166	0.390047
Serum protein	SL002077:ALPL	32.5619	2.00852	1.81366	0.0735435	0.1429
Serum protein	SL007228:PRKCI	32.5223	1.41822	1.93012	0.0571965	0.122577
Serum protein	SL000522:MMP12	32.5121	1.42196	2.78944	0.00662061	0.0252571
Serum protein	SL009216:DDC	32.5044	1.93475	-1.96298	0.053183	0.117075
Serum protein	SL000384:CTLA4	32.4282	1.21583	1.67587	0.0977345	0.174974
Serum protein	SL000506:CGA LHB	32.3378	0.810785	2.10342	0.0386255	0.089773
Serum protein	SL003060:FGFR1	32.3054	1.31258	-1.54791	0.125657	0.20715
Serum protein	SL008611:NAAA	32.2882	0.566643	-2.48805	0.0149583	0.0444047
Serum protein	SL000020:APOB	32.2839	0.981208	-2.34047	0.0217947	0.0586005
Serum protein	SL003785:GAPDH	32.1575	1.48218	1.84371	0.0689918	0.135501
Serum protein	SL005187:IL3RA	32.1047	1.02822	2.17215	0.0328567	0.0790134
Serum protein	SL011770:LCMT1	32.0928	1.27179	2.15024	0.0346081	0.081874
Serum protein	SL000342:CAT	32.0638	1.76939	2.7444	0.00750723	0.0279415
Serum protein	SL006694:CNDP1	31.917	1.71287	-2.30962	0.0235331	0.0623542
Serum protein	SL000398:CYP3A4	31.9155	0.767143	-2.45483	0.0163028	0.0469527
Serum protein	SL003166:ALCAM	31.822	1.32305	-1.31952	0.190822	0.272632
Serum protein	SL004861:IL18RAP	31.8173	1.45294	2.16403	0.0334964	0.0800236
Serum protein	SL001938:INHBA	31.5467	2.12733	-1.71734	0.0898511	0.164912
Serum protein	SL009341:BSG	31.5308	1.0911	-2.24777	0.0273917	0.0693019
Serum protein	SL004712:CXCL12	31.4302	1.48869	-1.58824	0.116244	0.19698
Serum protein	SL000310:C1R	31.3136	1.48633	2.32276	0.0227778	0.0610185
Serum protein	SL005231:UNC5D	31.2648	1.94846	-1.50635	0.135983	0.216813
Serum protein	SL004134:CD27	31.2615	1.46461	-2.40564	0.0184916	0.0522245
Serum protein	SL009400:CHRDL1	31.1977	1.15461	-1.61229	0.110904	0.190141
Serum protein	SL000519:CCL3	31.1454	1.99307	2.19041	0.0314562	0.0766575
Serum protein	SL003332:MMP17	31.0809	1.60434	-2.02818	0.0459275	0.10299
Serum protein	SL005200:MICB	31.0577	1.76705	2.03658	0.0450569	0.101959
Serum protein	SL000276:APOE	30.9552	0.794752	-2.64817	0.00977551	0.0342449
Serum protein	SL004515:PGLYRP1	30.8812	2.22386	2.1811	0.0321636	0.0776027
Serum protein	SL017188:GSK3A GSK3B	30.8526	1.47638	1.78249	0.0785272	0.150959
Serum protein	SL002524:CD4	30.7419	1.52941	-1.48846	0.140628	0.221314
Serum protein	SL003173:CXCL1	30.729	0.774531	1.65365	0.102185	0.178984
Serum protein	SL003930:HPGD	30.671	1.2812	-2.28304	0.025128	0.0651585
Serum protein	SL003310:VEGFA	30.6638	2.49413	2.22741	0.0287784	0.0718129
Serum protein	SL007403:DMP1	30.6368	1.08506	-2.34127	0.0217508	0.0586005
Serum protein	SL007756:GDF2	30.6191	1.15839	-1.85598	0.0672012	0.134522
Serum protein	SL000401:ELANE	30.5791	1.76525	1.88095	0.0636792	0.131137
Serum protein	SL008378:EIF4EBP2	30.5701	1.4316	-2.39204	0.0191417	0.0536445
Serum protein	SL003189:CCL19	30.5501	1.63161	2.23342	0.0283626	0.0710186
Serum protein	SL010456:CST1	30.5276	1.22658	-1.88841	0.0626576	0.130723
Serum protein	SL005190:LILRB1	30.5016	1.56009	1.95239	0.0544498	0.118432
Serum protein	SL008416:MRC2	30.3784	1.51676	-1.5168	0.133325	0.215405
Serum protein	SL000521:MMP1	30.3619	1.07468	1.78749	0.0777106	0.149799
Serum protein	SL003179:ITGA1 ITGB1	30.2392	1.75486	2.08377	0.0404276	0.0929263
Serum protein	SL006913:FYN	30.2101	1.67753	-1.54449	0.126483	0.207571
Serum protein	SL004875:IL1RL2	30.2028	1.53949	-1.8972	0.061471	0.129454
Serum protein	SL005199:MICA	30.1877	2.24336	-2.505	0.0143116	0.0432704
Serum protein	SL004336:FGF18	30.183	2.36171	-2.05051	0.0436454	0.0990725
Serum protein	SL010348:FN1	30.0648	2.30369	-2.29492	0.0244038	0.0639634
Serum protein	SL004805:CADM1	29.983	1.43588	-1.11031	0.270249	0.34366
Serum protein	SL000323:C7	29.8682	1.76464	-1.72276	0.0888617	0.164338
Serum protein	SL004724:KAT6A	29.7571	0.840113	-2.36585	0.0204507	0.0564449
Serum protein	SL004925:AGR2	29.723	0.953548	-2.16218	0.0336434	0.080112
Serum protein	SL000308:SERPING1	29.7022	1.79544	1.87756	0.0641476	0.131137
Serum protein	SL004685:PSPN	29.6989	1.73384	-1.44266	0.153088	0.233852
Serum protein	SL000540:PLG	29.5297	1.03547	-1.94412	0.0554561	0.119905
Serum protein	SL005220:SHH	29.5295	1.71414	-1.62895	0.107322	0.185309
Serum protein	SL000668:CD36	29.5134	1.41906	-1.71824	0.0896869	0.164912
Serum protein	SL000479:IL3	29.1364	1.65761	-2.12559	0.0366755	0.0864842
Serum protein	SL003302:CCL23	29.0479	1.3617	2.01104	0.0477473	0.106395
Serum protein	SL003171:FGF4	28.9826	1.66354	-1.32751	0.188181	0.270985
Serum protein	SL004837:INHBA INHBB	28.9104	0.868232	2.12223	0.0369651	0.0866065
Serum protein	SL010512:PIK3CA PIK3R1	28.8961	1.92221	1.57372	0.119567	0.200282
Serum protein	SL005174:IL17RB	28.8505	0.677097	-1.96381	0.0530848	0.117075
Serum protein	SL016130:BRF1	28.8205	1.5902	-2.18727	0.031693	0.0767213
Serum protein	SL003770:SFRP1	28.8027	1.90727	-1.84781	0.0683886	0.135411
Serum protein	SL004723:HDAC8	28.5944	1.36695	1.23906	0.219007	0.299962
Serum protein	SL010515:RPS6KA3	28.5032	1.91451	1.5258	0.131071	0.212345
Serum protein	SL008039:AKR1A1	28.3115	1.16543	2.25751	0.0267491	0.0681495
Serum protein	SL000131:PCNA	28.3022	2.07732	-1.87553	0.0644301	0.131137
Serum protein	SL007502:CHST15	28.1783	1.74489	1.55972	0.122841	0.203892
Serum protein	SL000283:B2M	28.1272	1.46727	2.54583	0.0128556	0.0406369
Serum protein	SL017189:KNG1	28.1076	2.23541	-1.72014	0.0893397	0.164804
Serum protein	SL010369:CA4	28.1008	1.60885	-2.02809	0.0459364	0.10299
Serum protein	SL004899:HSPA8	28.0625	1.91811	-1.87851	0.0640161	0.131137
Serum protein	SL008023:HAPLN1	27.9743	2.02665	-1.27003	0.207817	0.290645
Serum protein	SL008808:SKP1	27.8567	0.791412	1.66787	0.0993185	0.177092
Serum protein	SL004359:NTF3	27.8427	2.10732	-1.65513	0.101884	0.178886
Serum protein	SL000498:LEP	27.7584	3.03147	1.00439	0.318268	0.380799
Serum protein	SL003643:GSTP1	27.7345	1.65936	2.08554	0.0402625	0.0928395
Serum protein	SL014270:CD300C	27.4475	1.11994	1.67853	0.0972119	0.174556
Serum protein	SL006197:DNAJC19	27.4249	1.59988	1.2612	0.210963	0.292032
Serum protein	SL000427:CX3CL1	27.342	2.44292	-1.56381	0.121876	0.203216
Serum protein	SL010455:CNTN5	27.2828	2.29511	-1.66699	0.0994939	0.177092
Serum protein	SL005171:IGFBP4	27.2222	1.34984	-1.92759	0.0575155	0.122899
Serum protein	SL004296:AK1	27.1421	2.1975	1.86737	0.0655748	0.132275
Serum protein	SL011631:NACA	27.1284	1.75419	2.07058	0.041679	0.0955015
Serum protein	SL004605:RPSA	27.0305	1.08596	-2.16861	0.0331337	0.0794174
Serum protein	SL004814:COTL1	27.0286	0.854211	-2.21542	0.029623	0.073169
Serum protein	SL005687:EIF5A	27.0085	2.14333	1.73138	0.0873048	0.162282
Serum protein	SL004920:CFL1	26.9933	1.86753	1.3737	0.173437	0.256338
Serum protein	SL004155:PDGFRB	26.7764	1.19823	-1.74693	0.0845524	0.159197
Serum protein	SL008904:LYVE1	26.7653	1.58526	-1.70655	0.091851	0.167738
Serum protein	SL010378:RET	26.7113	1.27363	1.49081	0.140012	0.220822
Serum protein	SL000047:IGF1	26.6989	1.59024	-1.55212	0.124648	0.205953
Serum protein	SL000271:AGT	26.6907	1.8517	-2.11032	0.0380089	0.0887666
Serum protein	SL007024:GREM1	26.6695	1.82231	-1.74054	0.085674	0.160068
Serum protein	SL012457:NXPH1	26.6428	1.43201	-1.66258	0.100376	0.177522
Serum protein	SL005212:PRLR	26.5885	1.37418	-2.24074	0.0278635	0.0700745
Serum protein	SL005161:FGF12	26.5764	1.46458	1.35961	0.177839	0.261783
Serum protein	SL000645:MMP10	26.5406	1.06992	-1.67828	0.0972618	0.174556
Serum protein	SL006921:PDK1	26.4497	1.41517	-1.45949	0.148414	0.230478
Serum protein	SL004716:MAPK9	26.4018	1.4984	-1.95434	0.0542147	0.118274
Serum protein	SL006378:ESD	26.3006	1.08528	1.75526	0.0831082	0.158526
Serum protein	SL000449:DNAJB1	26.1805	0.899562	1.77249	0.0801851	0.153351
Serum protein	SL006919:RPS6KA5	26.1751	1.98564	1.8486	0.0682733	0.135411
Serum protein	SL005361:APOD	26.1527	0.94706	-2.22036	0.0292723	0.0725485
Serum protein	SL003305:IL2RA	26.1368	1.62541	1.33631	0.185301	0.267896
Serum protein	SL011772:PES1	26.1126	0.869286	-1.41539	0.160903	0.242045
Serum protein	SL010466:MFRP	26.0543	1.25876	1.5919	0.115417	0.196035
Serum protein	SL005160:ESAM	26.0285	0.978871	-1.8211	0.0723938	0.14142
Serum protein	SL005725:GRAP2	25.9183	1.0794	-1.87164	0.0649736	0.131508
Serum protein	SL004704:COMMD7	25.8893	1.4297	-1.75027	0.083971	0.158923
Serum protein	SL004142:EFNB3	25.7559	1.94459	-2.01559	0.0472581	0.105628
Serum protein	SL004304:STX1A	25.6718	1.50276	1.52739	0.130676	0.212345
Serum protein	SL007179:EPHB2	25.6143	1.33031	1.65112	0.102701	0.179455
Serum protein	SL000638:CDH2	25.6139	1.58627	1.93599	0.056462	0.12136
Serum protein	SL003653:PGK1	25.603	1.71238	-2.0635	0.0423636	0.0967656
Serum protein	SL010462:FCN1	25.5752	1.32478	-1.70024	0.093037	0.169479
Serum protein	SL005227:ULBP1	25.5666	2.64558	1.58479	0.117026	0.197491
Serum protein	SL004580:MSR1	25.5089	1.69046	-1.87213	0.0649055	0.131508
Serum protein	SL014292:SIGLEC14	25.5072	1.70994	1.30733	0.194909	0.277927
Serum protein	SL002081:CDH5	25.3908	1.19229	-1.02032	0.310704	0.376697
Serum protein	SL000523:MMP13	25.3764	2.29363	1.64145	0.104698	0.182072
Serum protein	SL006029:CHIT1	25.3417	1.6083	1.63435	0.106182	0.183775
Serum protein	SL004516:MBL2	25.3237	1.73308	1.88401	0.0632587	0.131137
Serum protein	SL002704:PTN	25.2963	1.69464	1.88743	0.0627914	0.130723
Serum protein	SL000590:SERPINA7	25.1897	1.44382	1.67874	0.0971707	0.174556
Serum protein	SL005574:ACY1	25.1424	1.36897	-1.97269	0.0520446	0.115265
Serum protein	SL000589:CGA TSHB	25.1014	1.39804	-0.925096	0.357745	0.407314
Serum protein	SL000516:CCL7	25.0798	1.69839	-1.22246	0.225183	0.306119
Serum protein	SL000462:IGFBP1	25.0763	1.76347	-0.893684	0.374217	0.420793
Serum protein	SL000597:LTA	25.0643	1.91526	-1.61533	0.110243	0.189454
Serum protein	SL004579:MRC1	24.9595	1.43989	1.51065	0.134885	0.216485
Serum protein	SL004126:TNFRSF9	24.8946	2.66045	1.94638	0.0551802	0.119664
Serum protein	SL002705:THBS1	24.8941	1.83275	-2.4231	0.0176863	0.0503403
Serum protein	SL004125:INSR	24.8761	1.4336	-1.01086	0.315183	0.378974
Serum protein	SL000466:IGFBP2	24.7337	1.80968	-0.982931	0.328655	0.388316
Serum protein	SL004939:PTPN1	24.6843	1.39358	1.38053	0.171333	0.254261
Serum protein	SL005205:NCR3	24.6704	1.23105	1.36808	0.175182	0.258393
Serum protein	SL003703:BCL2A1	24.6647	1.29922	-1.71076	0.0910659	0.166722
Serum protein	SL014008:FUT5	24.5684	2.28772	1.22001	0.226107	0.306232
Serum protein	SL005630:PSMA6	24.5482	1.06053	1.42017	0.159509	0.240875
Serum protein	SL005493:PON1	24.4815	1.46647	-0.63228	0.529038	0.509225
Serum protein	SL000541:PLG	24.4565	1.91988	-1.4199	0.159589	0.240875
Serum protein	SL002922:ICAM1	24.384	2.12403	1.39419	0.167187	0.249123
Serum protein	SL004360:NTF4	24.3358	2.24481	-1.13786	0.258634	0.333958
Serum protein	SL009628:ING1	24.2097	1.44745	1.44342	0.152874	0.233852
Serum protein	SL003994:BMP1	24.1919	1.44592	-1.79513	0.0764745	0.147807
Serum protein	SL005679:TPT1	24.061	2.30513	1.47367	0.144561	0.225556
Serum protein	SL009868:SSRP1	23.9464	2.54135	1.33718	0.185016	0.267896
Serum protein	SL000468:IGHM IGJ IGK@ IGL@	23.9376	2.1162	1.85017	0.0680445	0.135411
Serum protein	SL003872:IL6ST	23.9339	1.57454	-0.944611	0.34775	0.401566
Serum protein	SL000586:F2	23.9068	2.08817	-1.2563	0.212725	0.293503
Serum protein	SL011448:TNFRSF4	23.8656	1.07915	-1.45836	0.148723	0.230478
Serum protein	SL004299:BIRC7	23.8615	1.44516	-0.0149189	0.988135	0.677941
Serum protein	SL004144:GFRA3	23.8238	1.12536	-1.98521	0.0506065	0.112422
Serum protein	SL004536:HAMP	23.7996	1.86707	1.9086	0.0599623	0.12701
Serum protein	SL000545:KLKB1	23.7977	1.48433	-1.84391	0.0689614	0.135501
Serum protein	SL000557:PRKCZ	23.7445	1.7411	-1.63753	0.105514	0.183054
Serum protein	SL014071:FLRT1	23.6573	0.983036	1.58373	0.117268	0.197491
Serum protein	SL016563:SLC25A18	23.6354	1.64675	-1.54579	0.126168	0.207523
Serum protein	SL004156:TNFRSF10A	23.5909	0.910749	-1.34773	0.181613	0.264392
Serum protein	SL004635:TNFSF8	23.5562	1.55359	1.74072	0.0856428	0.160068
Serum protein	SL016128:TXNDC12	23.5208	2.62677	1.47928	0.143059	0.224654
Serum protein	SL000428:CGA FSHB	23.356	0.87072	1.3325	0.186543	0.269158
Serum protein	SL006550:ECM1	23.3472	2.04047	-1.02917	0.306556	0.373532
Serum protein	SL009324:FSTL3	23.3257	1.82248	-1.44433	0.152617	0.233852
Serum protein	SL014308:FGF8	23.2052	1.57195	1.43614	0.154926	0.236166
Serum protein	SL006922:RAD51	23.0639	1.58719	-1.53044	0.129919	0.211882
Serum protein	SL004648:TNFSF14	23.0516	1.78172	0.707969	0.481057	0.484627
Serum protein	SL006803:ANGPTL3	23.0154	1.48653	-1.51115	0.134758	0.216485
Serum protein	SL010520:AURKB	22.8575	2.1954	-1.66622	0.0996468	0.177092
Serum protein	SL001716:IL12A IL12B	22.8434	1.22867	-2.36063	0.0207208	0.0568343
Serum protein	SL005189:IL7R	22.7884	1.60795	-1.35225	0.180172	0.264392
Serum protein	SL000027:PTGS2	22.7816	2.25633	0.253504	0.80054	0.621158
Serum protein	SL001902:BCAM	22.7156	3.1785	-1.01711	0.312219	0.377772
Serum protein	SL008178:DPT	22.7108	1.2193	-1.00506	0.317949	0.380799
Serum protein	SL005233:EDA2R	22.7078	2.11184	-1.23732	0.219649	0.300276
Serum protein	SL003322:FLT4	22.7045	1.15987	1.60056	0.113484	0.193653
Serum protein	SL003200:TEK	22.6949	1.37037	-0.262705	0.793465	0.620342
Serum protein	SL003717:CASP10	22.5369	1.36309	1.56199	0.122304	0.203463
Serum protein	SL008309:RTN4	22.4917	1.77068	1.87786	0.0641068	0.131137
Serum protein	SL001718:IL13	22.4747	3.4927	1.19324	0.236362	0.317174
Serum protein	SL014088:FCRL3	22.473	1.71153	1.35	0.180887	0.264392
Serum protein	SL011768:NUDCD3	22.4351	2.23005	1.65713	0.101478	0.178886
Serum protein	SL011809:DCTPP1	22.3624	1.36512	1.52552	0.13114	0.212345
Serum protein	SL000248:SERPINA3	22.3391	1.48893	-1.16846	0.246152	0.324627
Serum protein	SL004708:PPBP	22.3326	1.29856	-1.95515	0.0541178	0.118274
Serum protein	SL002561:PTHLH	22.3259	1.40265	-1.27103	0.207463	0.290645
Serum protein	SL000622:F5	22.1344	1.99766	-1.56419	0.121786	0.203216
Serum protein	SL006372:YES1	22.1172	2.5734	1.01307	0.314135	0.378964
Serum protein	SL002508:IL18BP	21.9694	1.5357	1.88973	0.0624781	0.130723
Serum protein	SL003974:PROC	21.9644	1.11831	1.11713	0.267341	0.340556
Serum protein	SL004180:TNFRSF8	21.9617	1.68157	-1.49172	0.139772	0.220822
Serum protein	SL002823:SELL	21.7741	1.22466	-1.23454	0.220676	0.300553
Serum protein	SL003753:DYNLL1	21.5775	2.40763	-1.03541	0.30365	0.371233
Serum protein	SL004869:CA13	21.4276	2.01028	-1.03578	0.303477	0.371233
Serum protein	SL004757:VTA1	21.3096	2.39366	1.2605	0.211214	0.292032
Serum protein	SL003440:PLA2G7	21.2922	1.18748	-1.41962	0.159669	0.240875
Serum protein	SL004636:FLT3	21.2396	1.34064	0.95697	0.341514	0.39625
Serum protein	SL003738:CD80	21.2395	1.21913	1.16789	0.24638	0.324627
Serum protein	SL001721:PECAM1	21.2188	1.36549	-1.40694	0.163385	0.243956
Serum protein	SL003168:CCL27	21.1856	1.64391	-1.44529	0.152349	0.233852
Serum protein	SL001997:IL1R1	21.1849	1.29291	-1.06646	0.28948	0.3618
Serum protein	SL000406:CCL11	21.1777	1.82035	-1.16054	0.249338	0.326763
Serum protein	SL000306:NPPB	21.1214	1.90082	-1.5046	0.136431	0.216948
Serum protein	SL006088:SPHK1	21.0627	2.21949	-0.961774	0.339111	0.395349
Serum protein	SL003687:NME1	21.0363	1.8296	0.988488	0.325945	0.386807
Serum protein	SL010489:CAMK1	21.0195	1.79359	0.925686	0.35744	0.407314
Serum protein	SL004080:BMPR1A	21.0164	1.29138	-0.941767	0.349195	0.401961
Serum protein	SL004365:TNFSF12	20.9395	1.12799	-1.46017	0.148226	0.230478
Serum protein	SL004654:GZMH	20.9133	2.06128	-1.57963	0.118205	0.198457
Serum protein	SL003178:ICAM3	20.9078	0.705516	-1.2664	0.209107	0.29133
Serum protein	SL000467:IGHG1 IGHG2 IGHG3 IGHG4 IGK@ IGL@	20.8639	1.92072	1.50665	0.135907	0.216813
Serum protein	SL007022:SYNCRIP	20.8583	0.987517	1.09491	0.276899	0.350283
Serum protein	SL004901:P4HB	20.8283	1.20249	-1.41468	0.161109	0.242045
Serum protein	SL004064:PLA2G1B	20.828	1.86	-1.28957	0.200978	0.282707
Serum protein	SL003849:FGF9	20.6927	2.88237	-1.11761	0.267136	0.340556
Serum protein	SL000134:MET	20.6781	1.66158	-0.75679	0.451436	0.467908
Serum protein	SL000305:NGF	20.5803	1.50767	1.13709	0.258953	0.333958
Serum protein	SL004331:CNTF	20.5084	2.14992	-1.44977	0.151097	0.232763
Serum protein	SL004915:CLIC1	20.4841	2.49891	-0.591628	0.555796	0.513391
Serum protein	SL016551:CSNK2A2 CSNK2B	20.4176	1.85902	1.8063	0.0746957	0.144753
Serum protein	SL008382:CST5	20.335	1.84849	-1.11773	0.267087	0.340556
Serum protein	SL000678:GNLY	20.3026	2.29631	-0.612003	0.542301	0.51302
Serum protein	SL010503:MAPKAPK2	20.2895	2.00811	1.34847	0.181378	0.264392
Serum protein	SL001905:MSLN	20.2696	1.62864	1.75166	0.0837306	0.158881
Serum protein	SL005229:ULBP3	20.0529	1.09385	1.49139	0.13986	0.220822
Serum protein	SL000309:C1QA C1QB C1QC	20.0489	2.53583	1.41006	0.162463	0.243534
Serum protein	SL003220:C3	20.0148	1.31795	1.47609	0.143912	0.225509
Serum protein	SL004327:TNFSF13B	19.9989	2.15935	1.68398	0.0961508	0.173947
Serum protein	SL007250:PIK3CG	19.9783	1.00128	1.04176	0.300713	0.369502
Serum protein	SL003800:KLK4	19.9526	1.77534	-1.3867	0.16945	0.25198
Serum protein	SL002640:PGF	19.8346	1.32732	0.953335	0.343341	0.397736
Serum protein	SL000360:F10	19.7618	1.71454	-1.45627	0.149297	0.230478
Serum protein	SL010973:PSMA1	19.6683	1.53133	0.975139	0.332481	0.390746
Serum protein	SL004610:LRP8	19.6641	0.758821	-0.853376	0.396042	0.430069
Serum protein	SL004671:TNFRSF13C	19.6391	1.02443	-1.75272	0.0835461	0.158881
Serum protein	SL004782:TNFAIP6	19.6064	1.26878	-1.16989	0.245578	0.324627
Serum protein	SL000836:HBA1 HBB	19.602	2.12315	-0.604316	0.547373	0.513391
Serum protein	SL003522:ERP29	19.5645	1.73243	-1.15795	0.250387	0.327548
Serum protein	SL014093:ENTPD3	19.4462	2.60722	-1.29401	0.199448	0.281644
Serum protein	SL014091:SORCS2	19.4446	1.59716	1.07162	0.287168	0.359528
Serum protein	SL007195:CD70	19.4253	1.75944	-1.65632	0.101641	0.178886
Serum protein	SL005188:IL5RA	19.4103	1.63991	1.34589	0.182206	0.264471
Serum protein	SL005263:LRPAP1	19.4019	1.46688	0.860496	0.392131	0.427178
Serum protein	SL014294:EPHA10	19.3635	1.42881	-1.02933	0.306481	0.373532
Serum protein	SL004067:PLA2G10	19.2328	2.40585	-1.2757	0.205816	0.288956
Serum protein	SL000139:EREG	19.2008	1.33493	-1.20883	0.230349	0.311398
Serum protein	SL004120:DDR2	19.1074	1.40765	-1.50662	0.135915	0.216813
Serum protein	SL008916:DPP7	19.1049	2.18799	-1.42939	0.156853	0.238603
Serum protein	SL004591:CSF3R	19.0946	0.987278	-1.73897	0.0859521	0.160177
Serum protein	SL003658:AKR7A2	19.0576	1.28137	1.01625	0.312628	0.377772
Serum protein	SL010449:CA10	19.0234	1.95056	0.720385	0.473423	0.482213
Serum protein	SL005215:CD33	19.0209	1.62992	-1.14764	0.254595	0.329503
Serum protein	SL002646:MMP14	19.0101	1.36256	-1.02745	0.307357	0.373882
Serum protein	SL005261:PTPN2	18.9995	0.461523	1.30173	0.196809	0.280088
Serum protein	SL014069:PCSK7	18.9992	1.68605	-1.29515	0.199056	0.281635
Serum protein	SL003993:BMP6	18.8718	1.51761	-1.53019	0.129982	0.211882
Serum protein	SL010518:TEC	18.8533	1.27424	-1.40903	0.162768	0.243534
Serum protein	SL003680:AGER	18.8502	1.57143	-0.960648	0.339673	0.395372
Serum protein	SL006406:PLXNC1	18.7191	1.60143	-0.526054	0.600331	0.531306
Serum protein	SL011073:XPNPEP1	18.6875	1.26446	1.32059	0.190467	0.272632
Serum protein	SL010390:CCDC80	18.6446	1.59328	1.58333	0.117359	0.197491
Serum protein	SL006397:NRP1	18.6228	1.69538	1.34719	0.181789	0.264392
Serum protein	SL004845:EPHB4	18.6068	1.28255	-1.51214	0.134505	0.216485
Serum protein	SL010470:SEMA3E	18.535	0.946267	1.08998	0.279049	0.352391
Serum protein	SL006108:CD5L	18.5222	1.26535	1.8141	0.0734754	0.1429
Serum protein	SL016129:FAM107B	18.4246	2.23213	1.05992	0.292423	0.362988
Serum protein	SL004795:HSD17B10	18.417	2.03912	-1.19734	0.234772	0.315621
Serum protein	SL004649:TNFSF4	18.2199	1.27783	-1.26096	0.21105	0.292032
Serum protein	SL005358:PEBP1	18.1697	1.95133	1.15146	0.253032	0.329236
Serum protein	SL000006:SERPINE1	18.1474	1.28507	-1.16375	0.248044	0.325653
Serum protein	SL007464:AMHR2	18.0765	2.20306	-0.0745898	0.94073	0.668743
Serum protein	SL008609:FCGR3B	17.977	1.28301	1.19963	0.233885	0.31501
Serum protein	SL010619:TPSG1	17.9256	1.53127	1.3248	0.189073	0.271198
Serum protein	SL000460:IGHD IGK@ IGL@	17.9106	2.02037	-0.491417	0.6245	0.545614
Serum protein	SL005159:EPOR	17.7891	1.13549	1.1175	0.26718	0.340556
Serum protein	SL003918:KLK13	17.7726	1.49693	-0.675029	0.501637	0.492612
Serum protein	SL007642:ANGPTL4	17.7585	2.33448	0.474624	0.63637	0.547837
Serum protein	SL002756:HNRNPK	17.7571	2.28157	1.34758	0.181662	0.264392
Serum protein	SL014130:CHST6	17.7487	1.87807	-1.29754	0.198237	0.28157
Serum protein	SL000493:LDHB	17.6552	1.47559	-0.325393	0.745747	0.60043
Serum protein	SL004326:TNFSF18	17.6414	1.27644	-1.17598	0.243151	0.323898
Serum protein	SL004346:IL20	17.6292	1.77361	-1.17188	0.244782	0.324627
Serum protein	SL004871:TNFRSF21	17.61	1.66891	-0.627914	0.531879	0.510611
Serum protein	SL007673:NTN4	17.6099	2.08559	0.538027	0.592077	0.529499
Serum protein	SL002655:CTGF	17.5604	0.919427	1.00318	0.318848	0.380867
Serum protein	SL006629:SIRT2	17.5587	1.18109	-1.24395	0.217213	0.298065
Serum protein	SL000358:F7	17.4853	1.81307	-0.982605	0.328814	0.388316
Serum protein	SL010610:CD207	17.4738	1.32666	0.479464	0.632939	0.547837
Serum protein	SL005115:SPON1	17.314	2.16696	0.707956	0.481065	0.484627
Serum protein	SL005588:FER	17.2663	1.65186	-0.801774	0.425099	0.45224
Serum protein	SL005223:IL27RA	17.2021	2.29609	1.25309	0.213884	0.294051
Serum protein	SL004153:CSF1R	17.1682	1.39473	0.835599	0.405912	0.438174
Serum protein	SL010830:EPB41	17.1494	2.14695	-0.764421	0.446904	0.465861
Serum protein	SL005219:SIGLEC9	17.1019	2.0395	1.14904	0.254023	0.329503
Serum protein	SL008865:PSMA2	16.9837	1.90848	1.07981	0.283527	0.356193
Serum protein	SL011628:DBNL	16.8714	1.78476	1.18368	0.240105	0.321013
Serum protein	SL004867:CA3	16.8532	1.93305	0.0457817	0.9636	0.67374
Serum protein	SL005184:IL12B IL23A	16.8035	1.92391	-1.59913	0.1138	0.19374
Serum protein	SL000003:ANG	16.7579	1.98074	-1.10117	0.274181	0.348052
Serum protein	SL004066:PLA2G2E	16.6951	1.62824	-0.934512	0.3529	0.404946
Serum protein	SL000558:F2	16.6515	1.99021	-0.601392	0.549308	0.513391
Serum protein	SL007752:DAPK2	16.6376	2.55604	0.772208	0.442306	0.463721
Serum protein	SL007680:ROBO2	16.6077	1.66325	-0.319803	0.749966	0.600775
Serum protein	SL006476:NMT1	16.5859	1.43087	-0.904649	0.368414	0.41555
Serum protein	SL003172:CXCL6	16.559	1.19471	0.705419	0.482633	0.484627
Serum protein	SL004353:IL17D	16.5575	1.88904	-1.15377	0.252089	0.329184
Serum protein	SL004350:IL17B	16.4897	1.6614	-1.02387	0.309037	0.3753
Serum protein	SL004329:GDF5	16.4768	1.84502	-1.26125	0.210948	0.292032
Serum protein	SL006542:FCN2	16.3763	2.07568	0.846123	0.400051	0.433131
Serum protein	SL007429:GPNMB	16.3693	1.54364	-0.280583	0.779767	0.613583
Serum protein	SL006917:LYN	16.3692	1.81231	-0.398238	0.691533	0.572598
Serum protein	SL000674:FST	16.3546	1.46371	1.20127	0.23325	0.314737
Serum protein	SL010373:FCAR	16.3518	1.19433	-1.12621	0.263501	0.338029
Serum protein	SL003520:CALR	16.2876	2.26265	0.535152	0.594054	0.530463
Serum protein	SL004182:PLA2G5	16.2835	1.74877	0.888169	0.377158	0.421497
Serum protein	SL014269:KIR3DL2	16.2669	2.09262	0.717297	0.475316	0.482367
Serum protein	SL000617:GPT	16.26	1.69066	1.26789	0.208576	0.291148
Serum protein	SL000021:INS	16.1967	2.42199	0.593068	0.554837	0.513391
Serum protein	SL004457:SERPINE2	16.1862	1.6851	-0.594371	0.55397	0.513391
Serum protein	SL010493:CAMK2D	16.1647	2.23168	0.888924	0.376754	0.421497
Serum protein	SL012698:KIR2DL4	16.1354	2.86906	0.995516	0.322538	0.384016
Serum protein	SL000053:PLAT	16.0885	1.54524	-1.47415	0.144433	0.225556
Serum protein	SL005196:LSAMP	16.0837	1.69456	0.120431	0.904449	0.661677
Serum protein	SL010500:LYN	16.074	1.82864	-0.554781	0.580618	0.524901
Serum protein	SL008085:HIBADH	16.0563	2.41381	0.868025	0.388021	0.425695
Serum protein	SL005575:FUT3	16.0304	1.63699	1.08287	0.282177	0.355109
Serum protein	SL010471:SPOCK2	16.0038	0.921443	-0.0343288	0.972702	0.674367
Serum protein	SL005208:RTN4R	16.0037	1.41249	-0.479183	0.633138	0.547837
Serum protein	SL003739:TNFRSF6B	16.0019	1.36001	-0.812939	0.418707	0.447709
Serum protein	SL011529:SBDS	15.9993	1.82083	0.613706	0.541181	0.51302
Serum protein	SL005168:GHR	15.9947	1.70382	-0.972866	0.333602	0.390974
Serum protein	SL004133:BMPR2	15.9748	0.689821	-0.924188	0.358215	0.407314
Serum protein	SL013240:CRK	15.9373	1.8545	0.94241	0.348868	0.401961
Serum protein	SL000508:LTA LTB	15.8573	1.50164	0.253958	0.800191	0.621158
Serum protein	SL011533:SGTA	15.7359	1.86453	0.594143	0.554121	0.513391
Serum protein	SL010491:CAMK2A	15.7099	2.2284	0.93297	0.353691	0.405215
Serum protein	SL003863:KLK5	15.6137	1.49678	-0.467722	0.641276	0.547837
Serum protein	SL004298:GZMA	15.5803	1.51171	1.29634	0.19865	0.281607
Serum protein	SL013928:PPIE	15.55	1.54759	-0.61012	0.543541	0.51302
Serum protein	SL010498:EPHA3	15.5356	1.70976	1.05227	0.295897	0.365433
Serum protein	SL007869:PPIB	15.5201	1.40571	-1.60537	0.11242	0.192288
Serum protein	SL004725:HAT1	15.4808	1.58074	0.46202	0.645343	0.549333
Serum protein	SL010502:MAPK8	15.4796	3.18759	1.19142	0.237071	0.31754
Serum protein	SL000640:NID1	15.4507	1.88953	0.600723	0.549751	0.513391
Serum protein	SL005165:LGALS4	15.4189	1.67828	0.749811	0.455605	0.469558
Serum protein	SL004849:IL1RAPL2	15.3822	1.17581	-1.37645	0.172587	0.255601
Serum protein	SL005217:SIGLEC6	15.3471	1.57963	1.16933	0.245804	0.324627
Serum protein	SL004363:CLEC11A	15.3372	1.68769	0.765329	0.446366	0.465861
Serum protein	SL004347:IL22	15.2465	1.30927	-0.68076	0.498023	0.489723
Serum protein	SL008414:EPHB6	15.2284	2.24518	-0.707089	0.481601	0.484627
Serum protein	SL000517:CCL13	15.1654	2.73406	-0.814067	0.418064	0.447709
Serum protein	SL005213:RELT	15.1431	2.14221	-0.58743	0.558598	0.514282
Serum protein	SL000300:POMC	15.1325	1.46277	-0.863451	0.390515	0.427178
Serum protein	SL001943:IL6R	15.1134	1.76414	-0.616082	0.539619	0.51302
Serum protein	SL005204:KLRK1	15.0786	2.00569	0.634787	0.527409	0.508811
Serum protein	SL007266:PSMD7	15.0709	2.3449	-0.584726	0.560405	0.514282
Serum protein	SL003191:PPBP	15.0683	1.27237	-1.32622	0.188604	0.271058
Serum protein	SL010521:BTK	15.0407	1.81098	-0.412061	0.681416	0.568492
Serum protein	SL004823:PPIA	15.0323	1.27173	0.263172	0.793106	0.620342
Serum protein	SL011405:PDE5A	14.9791	1.44365	0.651652	0.516525	0.501938
Serum protein	SL006268:NSFL1C	14.8994	1.40607	0.0867881	0.93106	0.66631
Serum protein	SL001999:MDM2	14.8793	1.82081	-0.471371	0.638681	0.547837
Serum protein	SL003690:TNFRSF11A	14.8568	1.40169	-1.29002	0.200825	0.282707
Serum protein	SL007674:LY9	14.8493	1.31556	1.55809	0.123225	0.204064
Serum protein	SL004791:TNFRSF25	14.8345	1.51952	1.5037	0.136663	0.216948
Serum protein	SL004697:Human-virus	14.8046	1.28788	-1.15263	0.252552	0.329199
Serum protein	SL007280:CTSC	14.7998	1.09061	1.17283	0.244405	0.324627
Serum protein	SL006523:MFGE8	14.79	1.48326	-1.06413	0.290524	0.362483
Serum protein	SL004698:Human-virus	14.713	1.41859	-1.13496	0.259838	0.334507
Serum protein	SL010461:FCGR1A	14.7109	1.09833	-1.04044	0.301324	0.36963
Serum protein	SL004781:CSK	14.6758	2.15194	0.719711	0.473836	0.482213
Serum protein	SL011071:PDGFC	14.653	1.31748	-0.872574	0.385551	0.425161
Serum protein	SL000247:PGD	14.6521	1.39819	-0.00254481	0.997976	0.680185
Serum protein	SL004643:ANGPT4	14.5852	1.72946	-1.04457	0.299423	0.369162
Serum protein	SL011498:ADCYAP1	14.5666	1.53024	-1.1668	0.246817	0.324627
Serum protein	SL004932:PRDX5	14.5385	1.63226	1.043	0.300143	0.369425
Serum protein	SL009988:ADAM12	14.4651	1.86325	-0.528584	0.598582	0.531306
Serum protein	SL003301:CCL23	14.4108	1.73252	0.972538	0.333764	0.390974
Serum protein	SL010450:CD48	14.3995	1.77278	1.1485	0.254242	0.329503
Serum protein	SL004068:GZMB	14.3872	1.43123	0.958454	0.340771	0.396017
Serum protein	SL004362:CLEC11A	14.3691	1.90643	0.7294	0.467923	0.479539
Serum protein	SL007145:NR1D1	14.3269	1.71442	-0.877521	0.382876	0.423986
Serum protein	SL010467:RGMA	14.2544	1.26048	-0.889825	0.376273	0.421497
Serum protein	SL005392:ARSA	14.1765	1.73386	0.542847	0.58877	0.527684
Serum protein	SL010490:CAMK1D	14.1599	0.778938	-1.42796	0.157261	0.238725
Serum protein	SL010528:UFM1	14.1492	1.6653	0.566392	0.57274	0.520358
Serum protein	SL014094:GPR114	14.1439	1.11486	-0.241251	0.809988	0.622572
Serum protein	SL007774:JAG2	14.1281	1.77947	0.625785	0.533268	0.511271
Serum protein	SL006528:FAP	14.1268	1.22633	-0.202974	0.839679	0.633276
Serum protein	SL001717:IL10	14.1253	1.78454	0.00579007	0.995395	0.679916
Serum protein	SL002075:IFNA2	14.1016	1.391	-1.08538	0.281067	0.354325
Serum protein	SL010513:PRKACA	14.0457	1.33125	0.132405	0.895002	0.659218
Serum protein	SL010458:ESM1	14.0443	1.7555	-0.871909	0.385912	0.425161
Serum protein	SL011616:EIF4A3	14.0433	1.94414	-0.77903	0.438299	0.461513
Serum protein	SL001777:CST3	14.0144	1.77509	-0.594073	0.554168	0.513391
Serum protein	SL002803:UCHL1	13.9679	1.72115	-0.406528	0.685459	0.570139
Serum protein	SL002086:FCN3	13.9241	2.10077	0.427738	0.670011	0.56368
Serum protein	SL000130:CCNB1	13.9121	1.42565	0.760101	0.449466	0.467195
Serum protein	SL000658:GAS1	13.8318	1.64776	-0.801505	0.425254	0.45224
Serum protein	SL016549:PRKAA2 PRKAB2 PRKAG1	13.8093	1.6194	-0.105985	0.915864	0.663929
Serum protein	SL004857:DSG2	13.7942	1.38956	1.17966	0.24169	0.322541
Serum protein	SL010496:CDK5 CDK5R1	13.7513	1.5833	0.680902	0.497933	0.489723
Serum protein	SL010616:PTPN11	13.7467	1.90117	0.828685	0.40979	0.441054
Serum protein	SL003744:LGALS3	13.7441	1.81185	1.00906	0.31604	0.379378
Serum protein	SL004768:AIF1	13.7291	1.62082	0.426779	0.670706	0.56368
Serum protein	SL004858:GFRA1	13.6819	1.68648	-0.76753	0.445064	0.465861
Serum protein	SL000615:VIP	13.6732	1.38116	0.882085	0.380419	0.423618
Serum protein	SL010529:UFC1	13.5349	1.73587	0.808697	0.421129	0.449276
Serum protein	SL010374:METAP1	13.5167	1.67392	0.480667	0.632088	0.547837
Serum protein	SL003187:CCL22	13.5129	1.7064	0.629238	0.531017	0.510456
Serum protein	SL005234:GDF9	13.5044	1.97061	-0.624466	0.534129	0.511424
Serum protein	SL005197:SCARB2	13.4794	1.50784	-0.96269	0.338653	0.395349
Serum protein	SL009207:DCTN2	13.4545	2.27613	1.05271	0.295699	0.365433
Serum protein	SL006992:MATN3	13.4314	1.29509	-1.23616	0.220079	0.300301
Serum protein	SL005797:PIGR	13.3853	1.2847	-0.585707	0.559749	0.514282
Serum protein	SL003169:CXCL5	13.3564	2.05046	0.551561	0.582813	0.525114
Serum protein	SL000450:HSPD1	13.3535	2.13332	-0.988803	0.325791	0.386807
Serum protein	SL000461:IGHE IGK@ IGL@	13.2725	1.89723	0.729834	0.46766	0.479539
Serum protein	SL000507:LTA LTB	13.2668	2.90525	0.0263253	0.979065	0.676894
Serum protein	SL005258:PLK1	13.2618	1.37539	-0.878905	0.38213	0.423804
Serum protein	SL009213:CTSA	13.2503	1.21987	0.307915	0.758961	0.603731
Serum protein	SL011630:SEZ6L2	13.2398	2.09534	0.812345	0.419045	0.447709
Serum protein	SL004143:GFRA2	13.2364	1.75403	0.510315	0.61126	0.537267
Serum protein	SL010495:CDK2 CCNA2	13.1635	2.38264	-0.696385	0.488241	0.484682
Serum protein	SL004718:KPNA2	13.1475	1.67328	0.659228	0.511675	0.500446
Serum protein	SL014111:KIRREL3	13.1419	0.679886	-0.362418	0.718012	0.585041
Serum protein	SL007356:NOTCH2	13.1249	2.03984	-0.608296	0.544744	0.513391
Serum protein	SL008590:OLFM4	13.1118	0.839745	0.222876	0.82421	0.630021
Serum protein	SL004683:NOG	13.0531	1.42062	-1.25531	0.213083	0.293503
Serum protein	SL004063:FGFR3	13.0525	1.7964	-0.867129	0.388509	0.425695
Serum protein	SL011211:EIF4G2	13.0457	1.76052	0.478027	0.633957	0.547837
Serum protein	SL014096:LRRTM1	13.0264	1.6541	0.880296	0.381381	0.423618
Serum protein	SL004626:ADAMTS5	12.9963	1.81812	0.129712	0.897126	0.659628
Serum protein	SL011100:CD226	12.9738	1.54528	-0.743354	0.459482	0.472884
Serum protein	SL014469:SHC1	12.9358	1.04635	-0.0402948	0.96796	0.674288
Serum protein	SL001774:FABP3	12.912	1.06199	-0.29052	0.772183	0.610362
Serum protein	SL015728:GCKR	12.8967	3.34103	0.521617	0.603403	0.532288
Serum protein	SL008421:ADAMTS1	12.8841	1.05905	0.654618	0.514624	0.501938
Serum protein	SL001691:FGF7	12.8266	1.66694	-0.283706	0.777381	0.612366
Serum protein	SL010514:PTK6	12.8199	1.52964	-0.715949	0.476143	0.482534
Serum protein	SL008190:SPTAN1	12.7729	1.53952	-0.689381	0.492612	0.487031
Serum protein	SL011508:ADCYAP1	12.7621	1.0016	-0.888429	0.377019	0.421497
Serum protein	SL002783:CTF1	12.73	1.06973	0.264509	0.79208	0.620342
Serum protein	SL009202:AMICA1	12.6929	1.7312	-0.872497	0.385593	0.425161
Serum protein	SL004271:GFAP	12.6745	1.06922	-0.554777	0.580621	0.524901
Serum protein	SL005846:MSN	12.6001	1.19379	-0.517204	0.606465	0.533697
Serum protein	SL007295:CDH15	12.5507	1.42763	0.383849	0.702126	0.57757
Serum protein	SL008588:CD84	12.5215	1.27551	-0.202015	0.840427	0.633276
Serum protein	SL016554:PDE9A	12.5197	2.30789	-0.0227859	0.981879	0.676894
Serum protein	SL005437:MEPE	12.4803	1.30722	-0.698612	0.486855	0.484627
Serum protein	SL000345:CTSG	12.45	1.96786	0.623082	0.535033	0.511617
Serum protein	SL003362:C3	12.4007	1.78472	0.471602	0.638516	0.547837
Serum protein	SL008504:GNS	12.4005	2.81806	-0.599863	0.550322	0.513391
Serum protein	SL005372:SNX4	12.3825	1.48269	1.06091	0.291976	0.362988
Serum protein	SL000551:PRKCA	12.3733	1.58033	0.592129	0.555462	0.513391
Serum protein	SL004351:IL25	12.3604	1.81428	0.87009	0.386899	0.42521
Serum protein	SL008059:RPS3	12.3359	2.04688	0.346694	0.729747	0.590812
Serum protein	SL016553:PDE3A	12.3357	1.39912	-1.22049	0.225925	0.306232
Serum protein	SL018625:TLR4 LY96	12.3099	2.02491	0.504557	0.615281	0.5395
Serum protein	SL000565:REN	12.2963	1.47525	-0.312624	0.755394	0.602208
Serum protein	SL011530:DYNLRB1	12.2806	2.28384	0.693329	0.490145	0.485251
Serum protein	SL004752:FAM107A	12.2417	1.38322	-0.913145	0.363957	0.411797
Serum protein	SL007003:DHH	12.2372	1.13827	-0.534045	0.594816	0.530494
Serum protein	SL009045:ENPP7	12.231	1.23495	-0.78107	0.437106	0.460923
Serum protein	SL004940:PTPN6	12.1768	2.01099	0.467503	0.641433	0.547837
Serum protein	SL009054:NRXN1	12.1264	1.4813	-0.383181	0.702619	0.57757
Serum protein	SL000104:BCL2	12.125	1.30446	0.529422	0.598004	0.531306
Serum protein	SL012469:GPC5	12.04	1.66107	0.639628	0.524273	0.50732
Serum protein	SL004333:FGF10	12.0226	1.18215	0.00548746	0.995636	0.679916
Serum protein	SL016557:HMGCR	11.9986	1.46133	-1.07445	0.285904	0.358562
Serum protein	SL006114:ROR1	11.9862	1.32005	0.0929686	0.926165	0.66619
Serum protein	SL004720:PPP3R1	11.9303	1.27241	0.290335	0.772324	0.610362
Serum protein	SL006998:PDPK1	11.8998	1.44277	-0.0499231	0.96031	0.67374
Serum protein	SL010523:HIPK3	11.8948	1.04169	-0.415662	0.678789	0.568492
Serum protein	SL002702:PIM1	11.8879	2.09426	1.06251	0.291255	0.362775
Serum protein	SL000089:TGFB3	11.8828	1.49751	-1.01181	0.314733	0.378974
Serum protein	SL000125:IL1A	11.873	1.83155	0.200733	0.841426	0.633373
Serum protein	SL008122:DUSP3	11.8505	1.21385	-0.0943124	0.925101	0.666082
Serum protein	SL005222:SCARF2	11.832	1.338	-0.568468	0.571337	0.519732
Serum protein	SL012248:PTK2	11.816	1.77502	-0.611002	0.54296	0.51302
Serum protein	SL003711:CASP3	11.7633	1.52502	0.940422	0.34988	0.402114
Serum protein	SL008193:NID2	11.7623	1.34111	-0.928029	0.356231	0.407314
Serum protein	SL004332:PROK1	11.7053	1.15052	-0.596336	0.552663	0.513391
Serum protein	SL000581:SOD1	11.6793	1.17133	0.453519	0.651424	0.552573
Serum protein	SL017613:FCGR2A FCGR2B	11.6645	1.48346	-0.359586	0.72012	0.585041
Serum protein	SL000584:TGFB1	11.6567	1.48565	-0.751179	0.454786	0.469377
Serum protein	SL003177:ICAM2	11.6508	0.964878	0.80061	0.425769	0.45224
Serum protein	SL007729:ERAP1	11.627	1.63033	-0.718105	0.47482	0.482367
Serum protein	SL000481:IL5	11.6132	1.46981	0.237284	0.813053	0.62427
Serum protein	SL002036:FGFR4	11.573	4.12126	-0.45371	0.651287	0.552573
Serum protein	SL000057:TK1	11.5727	1.53746	-0.6989	0.486676	0.484627
Serum protein	SL007122:IDE	11.5679	1.45829	0.897988	0.371932	0.41887
Serum protein	SL003803:ERBB4	11.5344	1.41495	-1.05615	0.294134	0.364492
Serum protein	SL016555:PDE11A	11.5127	0.955162	-0.860357	0.392207	0.427178
Serum protein	SL001713:IL17A	11.4834	0.983015	-0.564079	0.574305	0.52113
Serum protein	SL004660:IBSP	11.4752	1.59914	0.781647	0.436769	0.460923
Serum protein	SL004342:FGF8	11.4642	1.28244	-0.591958	0.555576	0.513391
Serum protein	SL008956:ARSB	11.4237	1.31597	-0.681857	0.497332	0.489723
Serum protein	SL003324:F10	11.3424	1.46858	-0.923989	0.358318	0.407314
Serum protein	SL000324:C8A C8B C8G	11.3109	1.85247	0.264827	0.791835	0.620342
Serum protein	SL004864:CDH12	11.3075	1.29056	-0.396822	0.692573	0.572808
Serum protein	SL004771:AURKA	11.2813	1.70402	0.617089	0.538958	0.51302
Serum protein	SL001729:CSF3	11.2626	1.46114	-0.776605	0.439721	0.461861
Serum protein	SL012740:ADAMTS15	11.262	1.47458	0.860539	0.392107	0.427178
Serum protein	SL011049:MASP1	11.2205	1.46687	0.137191	0.891231	0.658329
Serum protein	SL007547:HAVCR2	11.2158	1.733	0.950707	0.344665	0.398636
Serum protein	SL000556:PRKCG	11.1918	2.02319	-0.179466	0.858033	0.641896
Serum protein	SL000403:COL18A1	11.1232	1.25627	0.693484	0.490049	0.485251
Serum protein	SL005308:PSME3	11.1063	1.30369	-0.753545	0.453372	0.468581
Serum protein	SL008176:PSME1	11.0321	2.7407	0.450893	0.653307	0.553526
Serum protein	SL007747:TBK1	11.0125	1.06024	-0.5504	0.583605	0.525114
Serum protein	SL002525:C2	10.9948	1.6384	0.403275	0.68784	0.570837
Serum protein	SL014048:COL23A1	10.985	1.92829	-0.242351	0.809139	0.622572
Serum protein	SL004844:EPHA5	10.952	1.34917	-0.580295	0.563374	0.515707
Serum protein	SL005206:NCR2	10.9018	1.1021	-0.523714	0.60195	0.53165
Serum protein	SL007056:BMP10	10.9011	1.22591	-0.843965	0.401248	0.433783
Serum protein	SL004131:CD86	10.8727	1.00426	0.0506556	0.959728	0.67374
Serum protein	SL004863:TNFRSF19	10.8253	1.48144	0.104372	0.91714	0.663929
Serum protein	SL012188:EPS15L1	10.821	1.20208	-0.17627	0.860535	0.642493
Serum protein	SL004140:EFNA4	10.8145	0.982278	0.791175	0.431221	0.4567
Serum protein	SL010517:STK16	10.7999	1.26394	0.337001	0.737014	0.595372
Serum protein	SL003104:CCL24	10.7915	0.715854	0.613662	0.54121	0.51302
Serum protein	SL000528:POR	10.7825	1.34714	-0.266038	0.790906	0.620342
Serum protein	SL003329:CCL14	10.7642	1.53431	-0.38788	0.699153	0.576287
Serum protein	SL010501:MAP2K2	10.7315	1.47843	0.466696	0.642008	0.547837
Serum protein	SL003726:CHEK2	10.7096	1.5947	0.31496	0.753626	0.602099
Serum protein	SL007385:IL24	10.6663	1.26059	-0.568704	0.571177	0.519732
Serum protein	SL004714:LIFR	10.6604	1.94974	0.319363	0.750298	0.600775
Serum protein	SL009629:MBD4	10.6564	1.63395	0.578489	0.564586	0.516168
Serum protein	SL003334:AIMP1	10.6424	1.43391	0.0491195	0.960949	0.67374
Serum protein	SL010522:CDK8 CCNC	10.6085	0.83669	0.250551	0.802815	0.621158
Serum protein	SL003198:TNC	10.5951	1.40994	0.881066	0.380967	0.423618
Serum protein	SL002517:TNF	10.5453	1.64999	-0.766186	0.445859	0.465861
Serum protein	SL003308:IL4R	10.5108	1.1231	0.504724	0.615163	0.5395
Serum protein	SL005167:LGALS8	10.4998	2.92907	0.619325	0.537492	0.51302
Serum protein	SL001737:SFN	10.4902	1.02558	-0.740632	0.461122	0.473902
Serum protein	SL005221:SCARF1	10.4464	1.43867	-0.432512	0.666553	0.561484
Serum protein	SL004862:PDCD1LG2	10.4213	1.47683	1.12679	0.263258	0.338029
Serum protein	SL013488:CLEC1B	10.3994	1.15997	-0.0957604	0.923954	0.666082
Serum protein	SL000377:CKB	10.3918	2.52521	0.213676	0.831352	0.631664
Serum protein	SL004118:ACP5	10.3633	1.94134	-0.482166	0.631027	0.547837
Serum protein	SL002542:KRAS	10.3531	1.11653	-0.856883	0.394113	0.428612
Serum protein	SL010381:DKKL1	10.3527	1.05163	-0.971485	0.334285	0.390974
Serum protein	SL006970:DLL1	10.3195	1.26634	1.00186	0.319482	0.381
Serum protein	SL013988:CHST2	10.3049	1.2773	0.435363	0.664491	0.560396
Serum protein	SL000408:EPO	10.2849	1.15515	0.168561	0.866574	0.646295
Serum protein	SL007358:PRKCQ	10.2372	2.421	-0.466969	0.641813	0.547837
Serum protein	SL006777:FETUB	10.2277	3.86269	0.52533	0.600832	0.531306
Serum protein	SL007453:MAPK11	10.174	0.97765	-1.0978	0.275641	0.349297
Serum protein	SL003990:FGFR2	10.1602	2.46178	-0.0712231	0.943401	0.668743
Serum protein	SL010505:MATK	10.1556	1.8516	-0.682152	0.497147	0.489723
Serum protein	SL000024:F3	10.1468	1.5422	0.211445	0.833087	0.631664
Serum protein	SL007640:CLEC7A	10.1391	1.01162	-0.758983	0.450131	0.46722
Serum protein	SL003461:POMC	10.1374	1.11341	-0.699791	0.486122	0.484627
Serum protein	SL010928:IMPDH2	10.0964	1.36539	-0.886016	0.37831	0.422137
Serum protein	SL009951:WNT7A	10.0928	1.83776	-0.64449	0.521133	0.504952
Serum protein	SL003710:CASP2	10.0853	2.00969	0.463835	0.644047	0.548872
Serum protein	SL000510:LYZ	10.0625	1.33873	0.830833	0.408583	0.440405
Serum protein	SL007373:PPID	10.0539	1.2814	-0.439839	0.66126	0.558965
Serum protein	SL002078:TGFBR2	10.023	1.40517	-0.649887	0.517659	0.502253
Serum protein	SL000587:TG	10.0196	1.78817	-0.144933	0.885135	0.656108
Serum protein	SL003196:CCL17	10.0165	1.45258	-0.478211	0.633827	0.547837
Serum protein	SL016548:PRKAA1 PRKAB1 PRKAG1	9.98333	1.25737	-0.602019	0.548893	0.513391
Serum protein	SL005235:NANOG	9.95501	1.64117	0.0618773	0.950817	0.670681
Serum protein	SL003300:CCL16	9.95382	1.03724	0.436593	0.663602	0.560295
Serum protein	SL007324:CSNK2A1	9.94277	0.761403	0.525472	0.600733	0.531306
Serum protein	SL004367:DKK1	9.94179	1.09797	0.139352	0.889528	0.658025
Serum protein	SL008063:ACP1	9.92197	1.50333	0.651466	0.516645	0.501938
Serum protein	SL005207:NCR1	9.88297	1.14397	-0.123097	0.902344	0.66153
Serum protein	SL000535:PDGFA	9.85105	1.00222	-0.190765	0.849201	0.637251
Serum protein	SL003970:PTH	9.84461	1.49252	-0.754351	0.452891	0.468581
Serum protein	SL006911:CHEK1	9.79585	1.54341	-0.590601	0.556481	0.513391
Serum protein	SL010463:GPC2	9.79274	1.11575	-0.698836	0.486716	0.484627
Serum protein	SL007281:MAPK12	9.78946	1.90293	-0.298531	0.766085	0.607279
Serum protein	SL006914:NR3C1	9.78324	0.922991	0.193579	0.847005	0.636592
Serum protein	SL002662:F11	9.73632	1.28627	0.354851	0.723651	0.587181
Serum protein	SL005225:NTRK1	9.70981	1.26643	-0.699907	0.48605	0.484627
Serum protein	SL004851:ACVRL1	9.70192	1.10389	0.871247	0.386271	0.425161
Serum protein	SL003679:IGF2R	9.69014	1.62212	-0.400466	0.689899	0.571895
Serum protein	SL000591:TIMP1	9.66587	1.08225	0.0795694	0.936782	0.668547
Serum protein	SL005226:CRLF2	9.63798	1.86121	-0.0530098	0.957858	0.67374
Serum protein	SL004356:CCL4L1	9.6349	1.31445	-0.176193	0.860595	0.642493
Serum protein	SL000268:PLG	9.55763	1.36079	0.161391	0.872199	0.649825
Serum protein	SL010612:DKK4	9.54673	1.24694	0.320533	0.749415	0.600775
Serum protein	SL010504:MAPKAPK5	9.52657	1.71106	-0.477136	0.634588	0.547837
Serum protein	SL014092:CDON	9.51962	1.37527	-0.0711232	0.94348	0.668743
Serum protein	SL000049:PROS1	9.45945	1.90848	0.227102	0.820933	0.628994
Serum protein	SL012168:LIN7B	9.35959	1.36723	0.0388875	0.969079	0.674367
Serum protein	SL016566:STK17B	9.33055	1.22061	-0.983279	0.328485	0.388316
Serum protein	SL007121:CTSE	9.32088	1.2377	0.370392	0.712086	0.582336
Serum protein	SL000076:CDKN1B	9.30644	1.66838	0.275692	0.783508	0.615861
Serum protein	SL000570:SCT	9.29242	1.37278	-0.372587	0.710458	0.581658
Serum protein	SL010393:KREMEN2	9.29074	1.08091	-0.472448	0.637916	0.547837
Serum protein	SL003303:CCL28	9.27047	1.03312	-0.0441766	0.964876	0.67374
Serum protein	SL004646:LAYN	9.25436	3.2355	0.00147085	0.99883	0.680185
Serum protein	SL000133:CCL20	9.25339	3.70759	0.304375	0.761646	0.605206
Serum protein	SL005155:TDGF1	9.23754	0.974156	-0.53778	0.592247	0.529499
Serum protein	SL006374:BMX	9.23115	1.14872	-0.242694	0.808874	0.622572
Serum protein	SL003199:TIE1	9.22632	1.22851	0.977433	0.331351	0.390047
Serum protein	SL014029:SPHK2	9.20096	0.746767	0.253845	0.800278	0.621158
Serum protein	SL000064:KLK7	9.18021	1.0198	-0.634017	0.527909	0.508811
Serum protein	SL013489:AMN	9.15002	1.36838	-0.443703	0.658475	0.557257
Serum protein	SL011068:IL17RC	9.12077	1.64673	-0.0754056	0.940083	0.668743
Serum protein	SL000458:IFNGR1	9.11781	1.19184	-0.69653	0.48815	0.484682
Serum protein	SL001797:KLK6	9.06438	0.761938	-0.24839	0.80448	0.621617
Serum protein	SL004209:ANXA2	9.06328	1.49118	0.850981	0.397363	0.430861
Serum protein	SL005352:FABP5	9.04913	0.856502	-0.525376	0.6008	0.531306
Serum protein	SL005169:ICAM5	9.02731	1.28671	-0.365921	0.715406	0.583741
Serum protein	SL004625:ADAMTS4	9.00858	1.2321	-0.301646	0.763718	0.606191
Serum protein	SL012754:SMPDL3A	8.9963	1.29019	-0.111264	0.91169	0.663929
Serum protein	SL004751:HMOX2	8.95338	1.75803	-0.794254	0.429437	0.455473
Serum protein	SL006698:LCORL	8.93563	1.23134	0.0124162	0.990125	0.677941
Serum protein	SL014108:LRRTM3	8.91603	1.17894	-0.699374	0.486381	0.484627
Serum protein	SL004339:FGF5	8.90079	2.10617	-0.0174151	0.98615	0.677649
Serum protein	SL001995:ANGPT1	8.86253	0.948751	0.090092	0.928443	0.66631
Serum protein	SL010379:SEMA3A	8.83551	1.11143	0.220913	0.825732	0.630021
Serum protein	SL007531:BMPER	8.83016	1.2915	-0.211842	0.832778	0.631664
Serum protein	SL006189:KIF23	8.82774	1.39072	-0.0659464	0.947588	0.67035
Serum protein	SL006805:CDC42BPB	8.81063	0.923928	-0.664952	0.508026	0.498215
Serum protein	SL011532:ETHE1	8.79518	0.637743	-0.287451	0.774523	0.610775
Serum protein	SL004330:CD22	8.7792	1.14885	0.313896	0.754431	0.602099
Serum protein	SL013548:IL34	8.77192	1.22951	-0.477037	0.634658	0.547837
Serum protein	SL001890:TACSTD2	8.76518	1.9162	0.0166789	0.986735	0.677649
Serum protein	SL004865:CDH6	8.7525	1.17844	-0.556295	0.579589	0.524901
Serum protein	SL000038:CCL2	8.73418	0.792566	0.00318744	0.997465	0.680185
Serum protein	SL004859:TNFRSF18	8.72272	1.67231	0.549511	0.584212	0.525114
Serum protein	SL002522:RB1	8.66717	1.60681	0.31955	0.750157	0.600775
Serum protein	SL010492:CAMK2B	8.63271	1.19265	0.0363642	0.971084	0.674367
Serum protein	SL004868:CA7	8.62525	1.51201	-0.568661	0.571206	0.519732
Serum protein	SL000525:MMP7	8.60468	1.26303	-0.0782814	0.937803	0.668621
Serum protein	SL005224:MPL	8.59389	1.93951	-0.257643	0.797355	0.621158
Serum protein	SL000280:GOT1	8.59007	1.41797	-0.0250978	0.980041	0.676894
Serum protein	SL010499:HCK	8.58388	2.46751	-0.250267	0.803033	0.621158
Serum protein	SL004148:IL12RB1	8.53825	1.3072	-0.553117	0.581752	0.525114
Serum protein	SL008072:COL8A1	8.52528	1.34471	-0.0891112	0.92922	0.66631
Serum protein	SL004492:TLR2	8.516	2.26648	0.484058	0.62969	0.547837
Serum protein	SL009768:CBX5	8.51284	0.916131	0.315846	0.752956	0.602099
Serum protein	SL004015:CPB2	8.46535	1.50967	-0.381475	0.703879	0.57757
Serum protein	SL004486:VEGFC	8.35657	1.05379	0.111063	0.911849	0.663929
Serum protein	SL002695:CNDP2	8.29749	1.0474	-0.334203	0.739116	0.595749
Serum protein	SL004650:FRZB	8.29107	1.44473	0.134575	0.893292	0.658803
Serum protein	SL007620:IL12RB2	8.28415	1.25193	0.20267	0.839916	0.633276
Serum protein	SL005195:LAG3	8.23805	1.13079	0.722877	0.471899	0.482213
Serum protein	SL000470:IL11	8.1866	1.31566	0.0346927	0.972413	0.674367
Serum protein	SL003280:HMGB1	8.18466	1.4402	-0.116414	0.907621	0.663329
Serum protein	SL006916:LCK	8.17704	2.05838	-0.131566	0.895664	0.659218
Serum protein	SL001896:CLU	8.17449	1.44849	0.0952984	0.92432	0.666082
Serum protein	SL014148:ROBO3	8.1625	1.08942	-0.719703	0.473841	0.482213
Serum protein	SL003919:KLK14	8.1144	1.13888	0.0215653	0.982849	0.676894
Serum protein	SL001795:IL1B	8.11261	2.41139	-0.0867785	0.931068	0.66631
Serum protein	SL000633:FASLG	8.0332	1.42972	-0.310593	0.756932	0.602775
Serum protein	SL005491:OPCML	8.02679	1.05938	-0.0730918	0.941919	0.668743
Serum protein	SL000588:TPO	7.9929	1.30805	0.12298	0.902437	0.66153
Serum protein	SL004737:TPM1	7.93853	1.23344	-0.0852856	0.932251	0.66631
Serum protein	SL008102:MDH1	7.92896	0.913741	0.776304	0.439898	0.461861
Serum protein	SL011629:AIP	7.89564	1.02874	0.0407519	0.967597	0.674288
Serum protein	SL011069:PRSS27	7.86105	1.12116	-0.760717	0.4491	0.467195
Serum protein	SL016567:MAP3K7 TAB1	7.86087	1.07927	-0.822153	0.413475	0.444364
Serum protein	SL004804:CADM3	7.85821	1.00407	-0.147226	0.883331	0.655437
Serum protein	SL000537:PDGFB	7.83414	1.00364	-0.183258	0.855067	0.640993
Serum protein	SL008008:ARG1	7.81714	1.96812	-0.495065	0.621934	0.544025
Serum protein	SL004750:DDX19B	7.78434	1.34384	0.106339	0.915584	0.663929
Serum protein	SL000004:FGF2	7.77685	1.1948	0.373183	0.710016	0.581658
Serum protein	SL014288:CD200R1	7.75973	1.06006	0.63509	0.527213	0.508811
Serum protein	SL004637:MST1R	7.75554	1.23454	0.334273	0.739063	0.595749
Serum protein	SL004352:IL17F	7.74463	1.31746	0.107688	0.914517	0.663929
Serum protein	SL004343:FLT3LG	7.74072	1.11639	-0.251886	0.801786	0.621158
Serum protein	SL011404:PDE4D	7.73681	0.898795	-0.488183	0.626778	0.546949
Serum protein	SL013754:RASA1	7.71277	1.1187	-0.359465	0.720211	0.585041
Serum protein	SL004661:ACAN	7.68274	1.48667	0.320437	0.749487	0.600775
Serum protein	SL013989:RSPO2	7.68057	1.47924	-0.913986	0.363517	0.411797
Serum protein	SL005202:MST1	7.6499	1.85372	0.142555	0.887006	0.656827
Serum protein	SL004458:PI3	7.60699	0.97269	0.503377	0.616106	0.539575
Serum protein	SL000299:FGF1	7.60577	1.04535	-0.120426	0.904453	0.661677
Serum protein	SL014289:KIR3DS1	7.57275	1.05886	-0.0500606	0.960201	0.67374
Serum protein	SL001888:SLPI	7.57006	1.06158	0.41247	0.681117	0.568492
Serum protein	SL014208:CRTAM	7.52759	1.13975	0.0436109	0.965325	0.67374
Serum protein	SL006923:TBP	7.51973	1.5305	-0.101733	0.919228	0.66448
Serum protein	SL003186:XCL1	7.51237	1.44252	0.820741	0.414274	0.444567
Serum protein	SL005164:LGALS2	7.49936	1.2145	0.023672	0.981174	0.676894
Serum protein	SL007560:STAB2	7.3986	1.17865	-0.412347	0.681206	0.568492
Serum protein	SL002506:PLAUR	7.37936	1.90861	0.252167	0.801569	0.621158
Serum protein	SL000062:KLK3	7.37893	1.12274	0.0911336	0.927618	0.66631
Serum protein	SL014209:KLRF1	7.34519	1.99057	0.593871	0.554302	0.513391
Serum protein	SL001753:SIGLEC1	7.33794	2.30087	-0.0460096	0.963419	0.67374
Serum protein	SL003657:PPP3CA PPP3R1	7.3328	1.76259	-0.11152	0.911488	0.663929
Serum protein	SL016928:SLAMF7	7.32012	0.858222	0.699613	0.486233	0.484627
Serum protein	SL014470:BCAR3	7.2987	0.825046	-0.703955	0.48354	0.484627
Serum protein	SL003728:BIRC3	7.28007	1.12968	-0.0447827	0.964394	0.67374
Serum protein	SL007806:IL22RA1	7.26687	1.22322	0.570152	0.570199	0.519732
Serum protein	SL000142:TYMS	7.26585	0.98464	-0.013028	0.989638	0.677941
Serum protein	SL010494:CDC2 CCNB1	7.239	0.584586	-0.391291	0.69664	0.575519
Serum protein	SL000566:RBP4	7.22323	0.82938	-0.221901	0.824966	0.630021
Serum protein	SL004687:TSLP	7.22184	0.841996	0.128063	0.898426	0.659918
Serum protein	SL003331:MMP16	7.20284	1.03088	-0.181547	0.856405	0.641336
Serum protein	SL005730:PDE2A	7.19781	0.830143	-0.526878	0.599761	0.531306
Serum protein	SL006912:FGR	7.19668	2.12453	0.457507	0.648568	0.551434
Serum protein	SL009089:BCAN	7.1822	1.28581	0.0240455	0.980877	0.676894
Serum protein	SL010530:OCIAD1	7.14671	0.740486	-0.663855	0.508725	0.498229
Serum protein	SL005508:CA9	7.1408	1.04999	-0.0364315	0.971031	0.674367
Serum protein	SL005193:JAM2	7.10719	0.826158	-0.583293	0.561365	0.514514
Serum protein	SL000526:MMP8	7.10159	0.877526	0.38249	0.70313	0.57757
Serum protein	SL004469:APP	7.09815	1.12796	-0.549147	0.58446	0.525114
Serum protein	SL000509:LTBR	7.09313	0.880156	-0.208967	0.835014	0.632467
Serum protein	SL003674:BCL2L1	7.07243	1.46766	-0.234414	0.815272	0.625314
Serum protein	SL004340:FGF6	7.06945	1.06995	-0.29765	0.766755	0.607279
Serum protein	SL004914:PPA1	7.04019	0.939662	0.416556	0.678138	0.568492
Serum protein	SL000480:IL4	7.01109	0.811473	0.0846773	0.932733	0.66631
Serum protein	SL008933:PARK7	7.00035	0.885468	0.725212	0.470474	0.481476
Serum protein	SL004765:MAPKAPK3	6.9934	1.29639	-0.408595	0.683947	0.569552
Serum protein	SL010508:PAK3	6.96424	1.24707	0.388494	0.6987	0.576287
Serum protein	SL006091:NCK1	6.96379	1.01907	-0.0223979	0.982187	0.676894
Serum protein	SL004686:TNFSF15	6.91281	0.987114	0.702888	0.484201	0.484627
Serum protein	SL001726:CSF2	6.84141	1.58468	0.148008	0.882715	0.655437
Serum protein	SL010376:MMEL1	6.83567	0.917746	-0.224949	0.822602	0.629611
Serum protein	SL007471:COLEC12	6.81139	1.04632	-0.246273	0.806113	0.622219
Serum protein	SL001996:ANGPT2	6.7545	1.23009	0.202937	0.839709	0.633276
Serum protein	SL007284:CRISP3	6.7287	1.07159	0.411407	0.681893	0.568492
Serum protein	SL009431:HINT1	6.72749	0.968949	-0.611757	0.542463	0.51302
Serum protein	SL007888:CST4	6.67498	1.06177	-0.0182033	0.985523	0.677649
Serum protein	SL006460:GP1BA	6.63563	1.44824	-0.242791	0.808799	0.622572
Serum protein	SL007871:CMPK1	6.59731	0.894866	-0.65689	0.513169	0.501234
Serum protein	SL000670:GSTA3	6.59395	1.08458	-0.0711727	0.943441	0.668743
Serum protein	SL002539:TNFRSF11B	6.59367	0.85729	-0.216883	0.828861	0.631087
Serum protein	SL012108:PLCG1	6.58635	0.907352	0.287636	0.774382	0.610775
Serum protein	SL008909:LGMN	6.54471	0.918241	-0.585444	0.559925	0.514282
Serum protein	SL004253:HSD17B1	6.51392	0.823058	-0.520012	0.604515	0.532625
Serum protein	SL000582:BIRC5	6.48992	1.18783	0.103848	0.917554	0.663929
Serum protein	SL004670:ARTN	6.48332	1.44891	0.917892	0.361482	0.410271
Serum protein	SL000347:SERPINA6	6.47854	0.854616	-0.205375	0.837809	0.633276
Serum protein	SL000560:SELP	6.43223	1.22875	0.063337	0.949659	0.670681
Serum protein	SL004364:TNFRSF13B	6.41962	0.69542	-0.136537	0.891746	0.658329
Serum protein	SL003043:TIMP3	6.38677	1.40634	0.253084	0.800864	0.621158
Serum protein	SL003524:PDIA3	6.33437	0.773755	-0.546557	0.58623	0.526055
Serum protein	SL002541:TNFSF11	6.28906	0.907825	-0.368235	0.713687	0.582992
Serum protein	SL003201:KDR	6.28269	1.41914	0.360829	0.719194	0.585041
Serum protein	SL011499:PPY	6.26738	0.707113	-0.100061	0.92055	0.664776
Serum protein	SL007181:TYK2	6.25535	0.866982	-0.466593	0.642081	0.547837
Serum protein	SL000546:PRL	6.23737	1.09272	0.212299	0.832423	0.631664
Serum protein	SL004137:EPHA1	6.19598	1.03068	-0.596335	0.552664	0.513391
Serum protein	SL000655:KRT18	6.08563	1.43431	0.590398	0.556616	0.513391
Serum protein	SL004689:WISP1	6.05747	1.13598	0.219571	0.826774	0.630156
Serum protein	SL007651:FGF23	5.89598	1.07867	-0.405492	0.686217	0.570139
Serum protein	SL000483:IL7	5.89294	1.10288	-0.257445	0.797508	0.621158
Serum protein	SL004128:ACVR1B	5.84355	1.07879	0.19301	0.847449	0.636592
Serum protein	SL008945:TGM3	5.83962	0.724822	0.148065	0.88267	0.655437
Serum protein	SL004151:IL15RA	5.7796	0.697152	-0.653382	0.515415	0.501938
Serum protein	SL000343:CTSB	5.77727	0.540989	0.104432	0.917092	0.663929
Serum protein	SL007206:THBS2	5.76504	0.953775	-0.152867	0.878894	0.654144
Serum protein	SL003182:ITGAV ITGB5	5.74952	1.60086	0.0114633	0.990883	0.677941
Serum protein	SL013570:DYRK3	5.6398	0.955873	-0.470309	0.639436	0.547837
Serum protein	SL000088:TGFB2	5.63097	1.16304	-0.783178	0.435874	0.460923
Serum protein	SL000532:SPARC	5.49815	1.02852	-0.911616	0.364756	0.412062
Serum protein	SL011406:PDE7A	5.39669	1.33099	-0.0619512	0.950759	0.670681
Serum protein	SL005185:IL23R	5.28073	0.973656	0.107288	0.914834	0.663929
Serum protein	SL000445:Human-virus	5.25761	0.866832	-0.414627	0.679544	0.568492
Serum protein	SL006119:TFF3	5.14579	1.01754	0.349016	0.72801	0.590061
Serum protein	SL010488:ABL2	5.09914	0.79821	-0.616445	0.539381	0.51302
Serum protein	SL014028:ENTPD5	4.96037	0.8577	-0.344722	0.731223	0.59135
Serum protein	SL003862:CD40LG	4.86309	0.918486	-0.0505128	0.959842	0.67374
Serum protein	SL004230:MAPT	4.55396	1.06158	-0.0694854	0.94478	0.669013

## Sheet: Cell
Supplementary Data 1. Variable importance statistics from PLSR models of the mRNA microarray, protein array and cell abundance.
Type	Name	Description	Normalize	PLSR_variable.importance	PLSR_variable.importance.SE	T.test[RA-HC]_t	T.test[RA-HC]_P.Value	T.test[RA-HC]_adj.P.Val
Cell count	NK.rWBC	NK cells	Relative to white blood cells	99.9639	0.0361057	-6.30419	2.18871e-08	8.83251e-07
Cell count	NEUTROPHIL.abs	Neutrophils	Absolute count	83.6935	2.64778	5.33703	1.08634e-06	2.19195e-05
Cell count	DC.rWBC	Dendritic cells	Relative to white blood cells	70.8691	2.47494	-4.00438	0.000151673	0.00153019
Cell count	NK.abs	NK cells	Absolute count	68.8996	1.41125	-3.40697	0.00108744	0.00548543
Cell count	CD4.T.rWBC	CD4+ T cells	Relative to white blood cells	67.2733	2.71072	-4.0781	0.000117527	0.00153019
Cell count	NEUTROPHIL.rWBC	Neutrophils	Relative to white blood cells	66.3341	2.57917	3.33838	0.00134725	0.00557682
Cell count	MDC.rWBC	Myeloid dendritic cells	Relative to white blood cells	65.943	2.67937	-3.56459	0.000658254	0.00412083
Cell count	CD8.T.rWBC	CD8+ T cells	Relative to white blood cells	63.9862	2.46402	-3.68704	0.000441667	0.00356469
Cell count	TREG.rWBC	Regulatory T cells	Relative to white blood cells	59.8702	1.76945	-3.20146	0.00204995	0.0068938
Cell count	PDC.rWBC	Plasmacytoid dendritic cells	Relative to white blood cells	57.3685	1.91482	-2.97288	0.00403192	0.0108472
Cell count	HLADR.CD4.rWBC	HLADR+ CD4+ T cells	Relative to white blood cells	56.8166	2.2304	-3.00805	0.00364076	0.0104945
Cell count	B.CELL.rWBC	B cells	Relative to white blood cells	56.7776	2.75663	-3.53899	0.000714801	0.00412083
Cell count	NAIVE.CD8.rWBC	Naïve CD8+ T cells	Relative to white blood cells	56.0771	2.29923	-3.33018	0.00138194	0.00557682
Cell count	NAIVE.CD4.rWBC	Naïve CD4+ T cells	Relative to white blood cells	55.2474	2.77917	-3.2596	0.00171752	0.00630096
Cell count	MEMORY.CD4.rWBC	Memory CD4+ T cells	Relative to white blood cells	53.5027	1.78495	-2.88988	0.00511431	0.0121404
Cell count	HLADR.CD8.rWBC	HLADR+ CD8+ T cells	Relative to white blood cells	52.7241	2.02921	-2.91304	0.00478806	0.0120764
Cell count	MONOCYTE.abs	Monocytes	Absolute count	52.2853	1.60815	2.4036	0.0188608	0.0382014
Cell count	GAMMA.DELTA.T.rWBC	Gamma delta T cells	Relative to white blood cells	51.5082	2.90576	-3.07488	0.00299281	0.00929035
Cell count	CD14pCD16n.abs	CD14+ CD16- monocytes	Absolute count	47.671	1.91315	1.97401	0.0522904	0.0959171
Cell count	NKT.rWBC	NKT cells	Relative to white blood cells	45.7614	1.42336	-2.42182	0.0180111	0.0382014
Cell count	BASOPHIL.rWBC	Basophils	Relative to white blood cells	44.9781	1.81038	-2.40209	0.0189327	0.0382014
Cell count	CD45RA.MEMORY.CD8.rWBC	CD45RA+ memory CD8+ T cells	Relative to white blood cells	36.8428	2.17144	-2.12862	0.0367729	0.0706652
Cell count	PLASMABLAST.abs	Plasmablast	Absolute count	35.2732	1.19258	1.5898	0.116344	0.189736
Cell count	CD14p.CD16p.rWBC	CD14+ CD16+ monocytes	Relative to white blood cells	34.0185	2.34572	-1.01572	0.313227	0.372452
Cell count	CD14DIM.CD16p.abs	CD14dim CD16+ monocytes	Absolute count	33.4227	1.90892	1.45142	0.151089	0.210248
Cell count	MEMORY.CD8.rWBC	Memory CD8+ T cells	Relative to white blood cells	32.5095	1.61812	-1.58451	0.117542	0.189736
Cell count	BREG.rWBC	Regulatory B cells	Relative to white blood cells	31.2722	2.60323	-1.54434	0.126971	0.1904
Cell count	GAMMA.DELTA.T.abs	Gamma delta T cells	Absolute count	31.1928	2.1969	-1.89418	0.0622931	0.109297
Cell count	NAIVE.CD8.abs	Naïve CD8+ T cells	Absolute count	23.5054	2.08994	-1.54262	0.127389	0.1904
Cell count	EOSINOPHIL.rWBC	Eosinophils	Relative to white blood cells	21.4467	1.78581	-0.11578	0.908155	0.743487
Cell count	NKT.abs	NKT cells	Absolute count	21.3647	1.92413	-1.02808	0.30742	0.372452
Cell count	MDC.abs	Myeloid dendritic cells	Absolute count	21.0821	2.30802	-0.994402	0.32342	0.372902
Cell count	CD8.T.abs	CD8+ T cells	Absolute count	21.0207	1.56867	-1.04176	0.301074	0.372452
Cell count	NAIVE.CD4.abs	Naïve CD4+ T cells	Absolute count	20.3075	2.48467	-1.24681	0.216584	0.291342
Cell count	TREG.abs	Regulatory T cells	Absolute count	20.0435	2.61684	0.214	0.831163	0.71365
Cell count	DC.abs	Dendritic cells	Absolute count	19.272	2.36065	-1.01451	0.313799	0.372452
Cell count	MONOCYTE.rWBC	Monocytes	Relative to white blood cells	17.5428	2.17738	-0.836286	0.405813	0.419912
Cell count	MEMORY.CD8.abs	Memory CD8+ T cells	Absolute count	17.5386	1.3884	0.431877	0.667145	0.611878
Cell count	EOSINOPHIL.abs	Eosinophils	Absolute count	16.7296	2.11584	1.5121	0.134967	0.19452
Cell count	HLADR.CD8.abs	HLADR+ CD8+ T cells	Absolute count	16.1842	1.1405	-0.923182	0.359054	0.391611
Cell count	CD4.T.abs	CD4+ T cells	Absolute count	13.4765	1.77555	-0.732905	0.466041	0.470176
Cell count	CD45RA.MEMORY.CD8.abs	CD45RA+ memory CD8+ T cells	Absolute count	13.3199	1.66181	-0.946735	0.347	0.388977
Cell count	MEMORY.CD4.abs	Memory CD4+ T cells	Absolute count	13.213	1.78805	0.0524455	0.958322	0.758295
Cell count	BREG.abs	Regulatory B cells	Absolute count	12.8471	1.94066	-0.0992957	0.921185	0.743487
Cell count	PDC.abs	Plasmacytoid dendritic cells	Absolute count	10.3917	1.54955	-0.586901	0.559141	0.550344
Cell count	B.CELL.abs	B cells	Absolute count	10.0856	1.8014	-0.866467	0.389166	0.413284
Cell count	CD14DIM.CD16p.rWBC	CD14dim CD16+ monocytes	Relative to white blood cells	9.10569	1.50311	0.336862	0.73722	0.661121
Cell count	BASOPHIL.abs	Basophils	Absolute count	6.8172	1.76352	0.108585	0.91384	0.743487
Cell count	HLADR.CD4.abs	HLADR+ CD4+ T cells	Absolute count	6.49529	0.873841	-0.217137	0.828728	0.71365
Cell count	PLASMABLAST.rWBC	Plasmablast	Relative to white blood cells	5.28508	1.04725	0.00146553	0.998835	0.775153
Cell count	CD14pCD16n.rWBC	CD14+ CD16- monocytes	Relative to white blood cells	5.23911	1.33752	-0.507817	0.613163	0.589147
Cell count	CD14p.CD16p.abs	CD14+ CD16+ monocytes	Absolute count	5.2137	1.17744	0.46607	0.642599	0.603071
