# Supplementary material for: Multi-omics monitoring of drug response in rheumatoid arthritis in pursuit of molecular remission
Source: Nat Commun. 2018 Jul 16;9:2755. doi: 10.1038/s41467-018-05044-4 (PMC6048065; doi:10.1038/s41467-018-05044-4)
Supplement: Supplementary file 5 — Supplementary Data 2 [file 41467_2018_5044_MOESM5_ESM.xlsx]

## Sheet: Transcript
Supplementary Data 2. Variables affected by MTX, IFX and TCZ.
Name	Type	Drug	logFC	P.Value	adj.P.Val	Direction
1564160_at:DTHD1	WB transcript	IFX	0.944312	1.84823e-07	0.00116421	toward HC
205171_at:PTPN4	WB transcript	IFX	0.738797	4.45791e-06	0.0140404	toward HC
1552822_at:TMX3	WB transcript	IFX	0.85856	1.29607e-05	0.0232649	toward HC
207057_at:SLC16A7	WB transcript	IFX	0.740111	2.15026e-05	0.0232649	toward HC
215894_at:PTGDR	WB transcript	IFX	0.869755	2.22624e-05	0.0232649	toward HC
223767_at:GPR84	WB transcript	IFX	-0.883209	3.33158e-05	0.0232649	toward HC
217143_s_at:TRA	WB transcript	IFX	0.762388	3.64463e-05	0.0232649	toward HC
206785_s_at:KLRC1	WB transcript	IFX	1.1031	4.0901e-05	0.0232649	away from HC
210164_at:GZMB	WB transcript	IFX	0.810986	4.11829e-05	0.0232649	toward HC
232489_at:TRMT13	WB transcript	IFX	0.580851	4.28717e-05	0.0232649	toward HC
205798_at:IL7R	WB transcript	IFX	0.649651	4.41014e-05	0.0232649	toward HC
220646_s_at:KLRF1	WB transcript	IFX	0.935901	4.71261e-05	0.0232649	away from HC
220250_at:ZNF286A	WB transcript	IFX	0.670464	4.8014e-05	0.0232649	toward HC
212220_at:PSME4	WB transcript	IFX	0.990036	5.32146e-05	0.0239431	toward HC
200914_x_at:KTN1	WB transcript	IFX	0.873837	7.07198e-05	0.029698	toward HC
209865_at:SLC35A3	WB transcript	IFX	0.554281	7.77346e-05	0.0301858	toward HC
209750_at:NR1D2	WB transcript	IFX	0.576554	9.27086e-05	0.0301858	toward HC
219221_at:ZBTB38	WB transcript	IFX	0.728036	9.40593e-05	0.0301858	toward HC
222266_at:URI1	WB transcript	IFX	0.586857	0.000102671	0.0301858	toward HC
238761_at:ELK4	WB transcript	IFX	0.553426	0.000104116	0.0301858	toward HC
1565436_s_at:KMT2A	WB transcript	IFX	1.11465	0.000105422	0.0301858	toward HC
204458_at:PLA2G15	WB transcript	IFX	-0.635505	0.000105941	0.0301858	toward HC
239545_at:CASD1	WB transcript	IFX	0.590831	0.000116793	0.0301858	toward HC
211600_at:ND5	WB transcript	IFX	0.57611	0.000117675	0.0301858	toward HC
228788_at:YPEL1	WB transcript	IFX	0.488367	0.000119802	0.0301858	toward HC
211081_s_at:MAP4K5	WB transcript	IFX	0.782752	0.000133666	0.0315245	toward HC
235698_at:ZFP90	WB transcript	IFX	0.535413	0.000141399	0.0315245	toward HC
223670_s_at:HEMGN	WB transcript	IFX	0.77576	0.000143272	0.0315245	toward HC
229353_s_at:NUCKS1	WB transcript	IFX	0.97487	0.000145134	0.0315245	toward HC
220760_x_at:ZNF665	WB transcript	IFX	0.518973	0.00015028	0.0315542	toward HC
214723_x_at:ANKRD36	WB transcript	IFX	1.7194	0.000156467	0.0315764	toward HC
239458_at:ALS2CR12	WB transcript	IFX	0.836921	0.000161441	0.0315764	toward HC
206059_at:ZNF91	WB transcript	IFX	0.57176	0.000165424	0.0315764	toward HC
236696_at:U2SURP	WB transcript	IFX	0.724443	0.000174459	0.0319623	toward HC
205369_x_at:DBT	WB transcript	IFX	0.650058	0.000180675	0.0319623	toward HC
237158_s_at:MPHOSPH9	WB transcript	IFX	0.690981	0.000182668	0.0319623	toward HC
205936_s_at:HK3	WB transcript	IFX	-0.528143	0.000218308	0.0344761	toward HC
201593_s_at:ZC3H15	WB transcript	IFX	0.925147	0.000227335	0.0344761	away from HC
220572_at:LOC100506282	WB transcript	IFX	0.888218	0.000230202	0.0344761	toward HC
227223_at:RBM39	WB transcript	IFX	0.697529	0.000240181	0.0344761	toward HC
231592_at:TSIX	WB transcript	IFX	1.24626	0.000246212	0.0344761	away from HC
240862_at:RASGRP4	WB transcript	IFX	-0.712758	0.000249193	0.0344761	toward HC
202170_s_at:AASDHPPT	WB transcript	IFX	0.589355	0.000250432	0.0344761	toward HC
209996_x_at:PCM1	WB transcript	IFX	0.689777	0.000254781	0.0344761	toward HC
232386_at:VPS13C	WB transcript	IFX	0.680241	0.000273203	0.0344761	toward HC
230245_s_at:LINC00926	WB transcript	IFX	0.617846	0.000278711	0.0344761	toward HC
220404_at:ADGRG3	WB transcript	IFX	-0.731373	0.000279883	0.0344761	toward HC
203234_at:UPP1	WB transcript	IFX	-0.455921	0.0002853	0.0344761	toward HC
221306_at:GPR27	WB transcript	IFX	-0.507864	0.000288151	0.0344761	toward HC
203448_s_at:TERF1	WB transcript	IFX	0.521726	0.000301003	0.0344761	toward HC
211937_at:EIF4B	WB transcript	IFX	0.589596	0.000302327	0.0344761	toward HC
1555495_a_at:CWC27	WB transcript	IFX	0.588757	0.000311724	0.0344761	toward HC
220072_at:CSPP1	WB transcript	IFX	0.654161	0.000315623	0.0344761	toward HC
208705_s_at:EIF5	WB transcript	IFX	0.459865	0.000317585	0.0344761	toward HC
214470_at:KLRB1	WB transcript	IFX	0.9535	0.000318821	0.0344761	away from HC
213742_at:SRSF11	WB transcript	IFX	0.653908	0.000327376	0.0344761	toward HC
216206_x_at:MAP2K7	WB transcript	IFX	0.604282	0.000331355	0.0344761	toward HC
210858_x_at:ATM	WB transcript	IFX	0.611712	0.000338488	0.0344761	toward HC
239129_at:TGFBR1	WB transcript	IFX	0.941226	0.00035716	0.0344761	toward HC
227101_at:ZNF800	WB transcript	IFX	0.78496	0.00035796	0.0344761	toward HC
224254_x_at:JAM3	WB transcript	IFX	0.636565	0.000365038	0.0344761	toward HC
202591_s_at:SSBP1	WB transcript	IFX	0.509124	0.000371958	0.0344761	away from HC
220942_x_at:FAM162A	WB transcript	IFX	0.469649	0.000372757	0.0344761	toward HC
214561_at:LILRP2	WB transcript	IFX	-0.514829	0.000373817	0.0344761	toward HC
214041_x_at:TTPAL	WB transcript	IFX	1.02323	0.000377308	0.0344761	toward HC
228285_at:TDRD9	WB transcript	IFX	-0.673414	0.000387275	0.0344761	toward HC
228624_at:TMEM144	WB transcript	IFX	-0.554148	0.000387504	0.0344761	toward HC
212458_at:SPRED2	WB transcript	IFX	-0.505509	0.00039009	0.0344761	toward HC
206804_at:CD3G	WB transcript	IFX	0.660932	0.000406564	0.0344761	toward HC
234970_at:TC2N	WB transcript	IFX	0.633726	0.000407563	0.0344761	toward HC
206049_at:SELP	WB transcript	IFX	-0.551944	0.000414626	0.0344761	away from HC
223754_at:C2orf88	WB transcript	IFX	0.539794	0.000416014	0.0344761	away from HC
228295_at:WDR59	WB transcript	IFX	0.569227	0.000419869	0.0344761	toward HC
201058_s_at:MYL9	WB transcript	IFX	-0.978483	0.000421531	0.0344761	away from HC
225866_at:RPF2	WB transcript	IFX	0.551764	0.000439873	0.0344761	away from HC
239742_at:TULP4	WB transcript	IFX	0.571029	0.000440369	0.0344761	toward HC
206129_s_at:ARSB	WB transcript	IFX	-0.569012	0.000446707	0.0344761	toward HC
207237_at:KCNA3	WB transcript	IFX	1.09451	0.000453184	0.0344761	toward HC
239203_at:LSMEM1	WB transcript	IFX	-0.607414	0.000455494	0.0344761	toward HC
209859_at:TRIM9	WB transcript	IFX	-0.616947	0.000456588	0.0344761	toward HC
209409_at:GRB10	WB transcript	IFX	-0.547477	0.000467094	0.0344761	toward HC
202971_s_at:DYRK2	WB transcript	IFX	0.539806	0.000469965	0.0344761	toward HC
210356_x_at:MS4A1	WB transcript	IFX	0.729966	0.000477144	0.0344761	toward HC
217144_at:UBBP1	WB transcript	IFX	0.727397	0.00048129	0.0344761	toward HC
211584_s_at:NPAT	WB transcript	IFX	0.561469	0.000484092	0.0344761	toward HC
206883_x_at:GP9	WB transcript	IFX	-0.708877	0.000486271	0.0344761	away from HC
211734_s_at:FCER1A	WB transcript	IFX	0.979095	0.00049932	0.0344761	away from HC
203305_at:F13A1	WB transcript	IFX	-0.573016	0.00050097	0.0344761	away from HC
220369_at:SMEK1	WB transcript	IFX	0.858046	0.000503299	0.0344761	toward HC
1553107_s_at:C5orf24	WB transcript	IFX	0.792525	0.000506682	0.0344761	toward HC
206569_at:IL24	WB transcript	IFX	0.524308	0.000517826	0.0344761	toward HC
244634_at:FAM53B	WB transcript	IFX	0.799575	0.000518919	0.0344761	toward HC
243064_at:MTIF3	WB transcript	IFX	0.441218	0.00052019	0.0344761	toward HC
200842_s_at:EPRS	WB transcript	IFX	0.62362	0.000521362	0.0344761	toward HC
1569594_a_at:NEMF	WB transcript	IFX	0.542	0.000535027	0.0344761	toward HC
204039_at:CEBPA	WB transcript	IFX	-0.430672	0.000537408	0.0344761	toward HC
207550_at:MPL	WB transcript	IFX	-0.696267	0.000540848	0.0344761	away from HC
205349_at:GNA15	WB transcript	IFX	-0.491732	0.000546291	0.0344761	toward HC
223836_at:FGFBP2	WB transcript	IFX	0.66865	0.000549465	0.0344761	toward HC
239692_at:ILKAP	WB transcript	IFX	0.561676	0.00055187	0.0344761	toward HC
220532_s_at:TMEM176B	WB transcript	IFX	-0.49355	0.000552793	0.0344761	toward HC
239647_at:CHST13	WB transcript	IFX	-0.616345	0.000574709	0.0345412	away from HC
219158_s_at:NAA15	WB transcript	IFX	0.770061	0.000576728	0.0345412	toward HC
228697_at:HINT3	WB transcript	IFX	0.940834	0.000580268	0.0345412	away from HC
201565_s_at:ID2	WB transcript	IFX	0.449597	0.000583767	0.0345412	toward HC
236754_at:PPP1R2	WB transcript	IFX	0.55732	0.000585658	0.0345412	toward HC
224037_at:LOC101928809	WB transcript	IFX	0.70971	0.000591963	0.0345412	toward HC
208845_at:VDAC3	WB transcript	IFX	0.438965	0.00059445	0.0345412	toward HC
213158_at:ZBTB20	WB transcript	IFX	0.490897	0.000597704	0.0345412	toward HC
231484_at:ATP8A1	WB transcript	IFX	0.471737	0.000619087	0.0347622	toward HC
205510_s_at:FLJ10038	WB transcript	IFX	0.531141	0.000623117	0.0347622	toward HC
1560776_at:TVP23C	WB transcript	IFX	0.712581	0.000627225	0.0347622	toward HC
1558173_a_at:LUZP1	WB transcript	IFX	0.908205	0.000637519	0.0347622	toward HC
208782_at:FSTL1	WB transcript	IFX	-0.63036	0.00064918	0.0347622	away from HC
37966_at:PARVB	WB transcript	IFX	-0.561106	0.000650551	0.0347622	away from HC
227402_s_at:UTP23	WB transcript	IFX	0.654425	0.000653113	0.0347622	toward HC
203233_at:IL4R	WB transcript	IFX	-0.423255	0.000661915	0.0347622	toward HC
221847_at:SMIM10L1	WB transcript	IFX	0.582805	0.000672571	0.0347622	away from HC
222792_s_at:CCDC59	WB transcript	IFX	0.507967	0.000672948	0.0347622	away from HC
219864_s_at:RCAN3	WB transcript	IFX	0.748324	0.000681608	0.0347622	toward HC
213934_s_at:ZNF23	WB transcript	IFX	0.702358	0.000686969	0.0347622	away from HC
201019_s_at:EIF1AX	WB transcript	IFX	0.578588	0.000690627	0.0347622	toward HC
222626_at:RBM26	WB transcript	IFX	0.69335	0.00069341	0.0347622	toward HC
203479_s_at:OTUD4	WB transcript	IFX	0.597083	0.000693998	0.0347622	toward HC
228071_at:GIMAP7	WB transcript	IFX	0.983307	0.000694511	0.0347622	away from HC
222787_s_at:TMEM106B	WB transcript	IFX	0.781317	0.000713884	0.0347622	toward HC
234723_x_at:FAM185A	WB transcript	IFX	0.554695	0.000715621	0.0347622	toward HC
201917_s_at:SLC25A36	WB transcript	IFX	0.428473	0.000719319	0.0347622	toward HC
223599_at:TRIM6	WB transcript	IFX	-0.913589	0.000719666	0.0347622	toward HC
209160_at:AKR1C3	WB transcript	IFX	0.785407	0.000720491	0.0347622	away from HC
222728_s_at:TAF1D	WB transcript	IFX	0.5639	0.000728723	0.0347622	toward HC
209348_s_at:MAF	WB transcript	IFX	0.67785	0.000732241	0.0347622	away from HC
218211_s_at:MLPH	WB transcript	IFX	-0.451029	0.000738332	0.0347622	toward HC
205488_at:GZMA	WB transcript	IFX	0.925148	0.000742801	0.0347622	away from HC
207283_at:RPL23AP32	WB transcript	IFX	0.591815	0.000746911	0.0347622	toward HC
238121_at:GK5	WB transcript	IFX	0.470355	0.000750531	0.0347622	toward HC
203202_at:KRR1	WB transcript	IFX	0.667698	0.000763903	0.0347745	away from HC
219667_s_at:BANK1	WB transcript	IFX	0.743779	0.000770963	0.0347745	toward HC
201108_s_at:THBS1	WB transcript	IFX	-0.633038	0.00077282	0.0347745	away from HC
1555384_a_at:LARP4	WB transcript	IFX	0.504204	0.000772879	0.0347745	toward HC
219680_at:NLRX1	WB transcript	IFX	-0.492758	0.000787776	0.0348783	toward HC
200091_s_at:RPS25	WB transcript	IFX	0.49246	0.000804785	0.0348783	away from HC
201737_s_at:MARCH6	WB transcript	IFX	0.461269	0.000805186	0.0348783	toward HC
203408_s_at:SATB1	WB transcript	IFX	0.378506	0.000810273	0.0348783	toward HC
207206_s_at:ALOX12	WB transcript	IFX	-0.659685	0.00082524	0.0348783	away from HC
203176_s_at:TFAM	WB transcript	IFX	0.462134	0.000829086	0.0348783	toward HC
217092_x_at:RPL7P52	WB transcript	IFX	1.09785	0.000838816	0.0348783	away from HC
207414_s_at:PCSK6	WB transcript	IFX	-0.606564	0.000839371	0.0348783	away from HC
209467_s_at:MKNK1	WB transcript	IFX	-0.402524	0.000839607	0.0348783	toward HC
235345_at:RUFY2	WB transcript	IFX	0.48266	0.000842243	0.0348783	toward HC
239237_at:TRG-AS1	WB transcript	IFX	0.46153	0.000844884	0.0348783	toward HC
205986_at:AATK	WB transcript	IFX	-0.554261	0.000847978	0.0348783	toward HC
235469_at:FAM133B	WB transcript	IFX	0.488417	0.000849491	0.0348783	toward HC
222768_s_at:TRMT6	WB transcript	IFX	0.513507	0.000868062	0.0348783	toward HC
207723_s_at:KLRC3	WB transcript	IFX	0.837012	0.000876919	0.0348783	away from HC
219507_at:RSRC1	WB transcript	IFX	0.753571	0.000879155	0.0348783	toward HC
223269_at:POLR3GL	WB transcript	IFX	0.497479	0.000879535	0.0348783	away from HC
220220_at:LRRC37A4P	WB transcript	IFX	1.12045	0.000882633	0.0348783	toward HC
219403_s_at:HPSE	WB transcript	IFX	-0.557927	0.000883502	0.0348783	toward HC
204097_s_at:RBMX2	WB transcript	IFX	0.413841	0.000885928	0.0348783	away from HC
1553575_at:ND6	WB transcript	IFX	0.715175	0.000895456	0.0350345	toward HC
205003_at:DOCK4	WB transcript	IFX	-0.662156	0.000915836	0.0352032	toward HC
208835_s_at:LUC7L3	WB transcript	IFX	0.494892	0.000921514	0.0352032	toward HC
237338_at:B3GNT8	WB transcript	IFX	-0.553772	0.000922469	0.0352032	toward HC
230252_at:LPAR5	WB transcript	IFX	0.433688	0.000930183	0.0352032	toward HC
212959_s_at:GNPTAB	WB transcript	IFX	0.401533	0.000930551	0.0352032	toward HC
209392_at:ENPP2	WB transcript	IFX	-0.431772	0.000936076	0.0352032	toward HC
219074_at:TMEM184C	WB transcript	IFX	0.524335	0.000947861	0.0352032	toward HC
221705_s_at:SIKE1	WB transcript	IFX	0.785849	0.000952224	0.0352032	toward HC
220925_at:NAA35	WB transcript	IFX	0.612557	0.000958107	0.0352032	toward HC
206555_s_at:THUMPD1	WB transcript	IFX	0.448456	0.000960194	0.0352032	toward HC
219644_at:CEP83	WB transcript	IFX	0.595707	0.000961245	0.0352032	away from HC
226226_at:TMEM45B	WB transcript	IFX	-0.477841	0.000986806	0.0358644	toward HC
227567_at:LINC00674	WB transcript	IFX	0.485097	0.000990685	0.0358644	toward HC
203166_at:CFDP1	WB transcript	IFX	0.49109	0.00100177	0.0360584	away from HC
224998_at:CMTM4	WB transcript	IFX	-0.491165	0.00101038	0.0361617	toward HC
225331_at:CCDC50	WB transcript	IFX	0.497462	0.00101856	0.0362486	away from HC
209555_s_at:CD36	WB transcript	IFX	-0.41934	0.00102944	0.0362951	toward HC
241374_at:TMEM39A	WB transcript	IFX	0.497044	0.00103309	0.0362951	toward HC
208697_s_at:EIF3E	WB transcript	IFX	0.662416	0.00104403	0.0362951	away from HC
222544_s_at:WHSC1L1	WB transcript	IFX	0.791388	0.00105589	0.0362951	toward HC
216508_x_at:HMGB1P4	WB transcript	IFX	0.731069	0.0010738	0.0362951	away from HC
223139_s_at:DHX36	WB transcript	IFX	0.446022	0.00107548	0.0362951	toward HC
209258_s_at:SMC3	WB transcript	IFX	0.914252	0.00107612	0.0362951	toward HC
214395_x_at:LOC105375797	WB transcript	IFX	0.704617	0.00108076	0.0362951	toward HC
201831_s_at:USO1	WB transcript	IFX	0.570137	0.00108453	0.0362951	toward HC
223329_x_at:SUGT1	WB transcript	IFX	0.445297	0.0010945	0.0362951	toward HC
1562364_at:LOC105376531	WB transcript	IFX	1.38576	0.0010986	0.0362951	toward HC
224854_s_at:SLAIN2	WB transcript	IFX	0.639083	0.00111028	0.0362951	toward HC
1554503_a_at:OSCAR	WB transcript	IFX	-0.569819	0.0011123	0.0362951	toward HC
201606_s_at:PWP1	WB transcript	IFX	0.40025	0.00111695	0.0362951	toward HC
1558896_at:IBA57	WB transcript	IFX	0.578706	0.00111837	0.0362951	toward HC
235743_at:SNED1	WB transcript	IFX	1.04319	0.00112106	0.0362951	toward HC
219013_at:GALNT11	WB transcript	IFX	0.372655	0.00112476	0.0362951	toward HC
202393_s_at:KLF10	WB transcript	IFX	0.618201	0.00112676	0.0362951	toward HC
204909_at:DDX6	WB transcript	IFX	1.14144	0.00113821	0.0362951	toward HC
206343_s_at:NRG1	WB transcript	IFX	-0.630179	0.00113944	0.0362951	toward HC
237340_at:SLC26A8	WB transcript	IFX	-0.849897	0.00114794	0.0362951	toward HC
214843_s_at:USP33	WB transcript	IFX	0.583055	0.00115098	0.0362951	toward HC
201531_at:ZFP36	WB transcript	IFX	-0.449758	0.00115405	0.0362951	toward HC
219751_at:SETD6	WB transcript	IFX	0.475175	0.00115816	0.0362951	toward HC
215160_x_at:LOC100289097	WB transcript	IFX	0.536571	0.00117178	0.0363958	away from HC
228981_at:TMEM169	WB transcript	IFX	-0.427968	0.0011804	0.0363958	toward HC
205887_x_at:MSH3	WB transcript	IFX	0.797609	0.00119139	0.0363958	away from HC
210279_at:GPR18	WB transcript	IFX	0.615143	0.00119949	0.0363958	away from HC
237173_at:LOC100132057	WB transcript	IFX	0.527042	0.0012022	0.0363958	toward HC
234758_at:FARS2	WB transcript	IFX	0.666895	0.00120473	0.0363958	toward HC
210997_at:HGF	WB transcript	IFX	-0.494854	0.00120668	0.0363958	toward HC
201757_at:NDUFS5	WB transcript	IFX	0.682209	0.00122047	0.0363958	away from HC
1554283_at:CCRN4L	WB transcript	IFX	0.668761	0.0012299	0.0363958	toward HC
228408_s_at:SDAD1	WB transcript	IFX	0.394825	0.00123029	0.0363958	toward HC
209485_s_at:OSBPL1A	WB transcript	IFX	-0.587342	0.00123267	0.0363958	toward HC
244154_at:DDHD1	WB transcript	IFX	0.554355	0.00124731	0.0363958	toward HC
1569318_at:LINC00663	WB transcript	IFX	0.433361	0.00125005	0.0363958	toward HC
240830_at:SCARNA17	WB transcript	IFX	0.57055	0.00125235	0.0363958	toward HC
233827_s_at:SUPT16H	WB transcript	IFX	0.944826	0.0012547	0.0363958	toward HC
235735_at:TNFSF8	WB transcript	IFX	0.396102	0.00125739	0.0363958	away from HC
238430_x_at:SLFN5	WB transcript	IFX	0.522041	0.00126157	0.0363958	toward HC
233955_x_at:CXXC5	WB transcript	IFX	0.418844	0.00126537	0.0363958	toward HC
227199_at:DIP2A	WB transcript	IFX	0.390724	0.00128402	0.0367644	toward HC
215587_x_at:NACC1	WB transcript	IFX	0.567224	0.00130232	0.0369135	toward HC
225320_at:MCU	WB transcript	IFX	-0.385778	0.00131062	0.0369135	toward HC
205727_at:TEP1	WB transcript	IFX	0.512282	0.00131847	0.0369135	toward HC
1557383_a_at:LOC105376896	WB transcript	IFX	0.466055	0.00131849	0.0369135	toward HC
224833_at:ETS1	WB transcript	IFX	0.424338	0.0013281	0.0369135	toward HC
224714_at:NIFK	WB transcript	IFX	0.641892	0.0013324	0.0369135	away from HC
209711_at:SLC35D1	WB transcript	IFX	0.430819	0.00133255	0.0369135	toward HC
227291_s_at:BOLA3	WB transcript	IFX	0.516648	0.00133611	0.0369135	away from HC
200061_s_at:RPS24	WB transcript	IFX	1.34478	0.00135641	0.0371606	away from HC
1564139_at:A2M-AS1	WB transcript	IFX	0.620541	0.0013641	0.0371606	toward HC
216748_at:PYHIN1	WB transcript	IFX	0.498679	0.00136779	0.0371606	toward HC
213357_at:GTF2H5	WB transcript	IFX	0.623183	0.00137357	0.0371606	away from HC
209527_at:EXOSC2	WB transcript	IFX	0.368694	0.0013802	0.0371606	toward HC
238893_at:LINC00936	WB transcript	IFX	0.410713	0.00138878	0.0371606	toward HC
217878_s_at:CDC27	WB transcript	IFX	0.512375	0.00139517	0.0371606	toward HC
231809_x_at:PDCD7	WB transcript	IFX	0.459237	0.00139719	0.0371606	toward HC
219748_at:TREML2	WB transcript	IFX	-0.499365	0.00140349	0.0371606	toward HC
222522_x_at:MRPS10	WB transcript	IFX	0.511281	0.00141393	0.0371606	toward HC
632_at:GSK3A	WB transcript	IFX	-0.456787	0.00143374	0.0371606	toward HC
202882_x_at:NOL7	WB transcript	IFX	0.460097	0.0014365	0.0371606	toward HC
208895_s_at:DDX18	WB transcript	IFX	0.425763	0.00144711	0.0371606	toward HC
201125_s_at:ITGB5	WB transcript	IFX	-0.45654	0.00144859	0.0371606	away from HC
226642_s_at:NUDCD2	WB transcript	IFX	0.646675	0.00144993	0.0371606	away from HC
203316_s_at:SNRPE	WB transcript	IFX	0.860485	0.00145042	0.0371606	away from HC
242239_at:NSUN6	WB transcript	IFX	0.452686	0.00145811	0.0371606	toward HC
209492_x_at:ATP5I	WB transcript	IFX	0.713255	0.00146003	0.0371606	away from HC
239147_at:ARSK	WB transcript	IFX	0.545278	0.0014702	0.0371606	toward HC
1559777_at:LOC731424	WB transcript	IFX	-0.834674	0.00147023	0.0371606	toward HC
1556283_s_at:FGFR1OP2	WB transcript	IFX	0.603511	0.0014733	0.0371606	away from HC
220169_at:TMEM156	WB transcript	IFX	0.665984	0.00147484	0.0371606	away from HC
229452_at:TMEM88	WB transcript	IFX	-0.494796	0.00149942	0.0372123	toward HC
202231_at:EIF3M	WB transcript	IFX	0.476501	0.00149988	0.0372123	toward HC
209370_s_at:SH3BP2	WB transcript	IFX	-0.454583	0.0015002	0.0372123	toward HC
204306_s_at:CD151	WB transcript	IFX	-0.53905	0.00150053	0.0372123	away from HC
215359_x_at:ZNF44	WB transcript	IFX	0.402253	0.00153533	0.0376531	toward HC
201948_at:GNL2	WB transcript	IFX	0.487276	0.00153595	0.0376531	away from HC
1552316_a_at:GIMAP1	WB transcript	IFX	0.425521	0.00153933	0.0376531	toward HC
208646_at:RPS14	WB transcript	IFX	0.517228	0.00154662	0.0376531	away from HC
207585_s_at:RPL36AL	WB transcript	IFX	0.489616	0.0015535	0.0376531	away from HC
209807_s_at:NFIX	WB transcript	IFX	0.775897	0.00155576	0.0376531	toward HC
228176_at:S1PR3	WB transcript	IFX	-0.37819	0.00156349	0.0376531	toward HC
205205_at:RELB	WB transcript	IFX	-0.459954	0.00157517	0.0376531	away from HC
236160_at:TRIP11	WB transcript	IFX	0.37884	0.00157986	0.0376531	toward HC
212018_s_at:RSL1D1	WB transcript	IFX	0.460209	0.00158068	0.0376531	away from HC
205053_at:PRIM1	WB transcript	IFX	0.456331	0.00158793	0.0376531	away from HC
212576_at:MGRN1	WB transcript	IFX	-0.426505	0.00159256	0.0376531	away from HC
236749_at:MNT	WB transcript	IFX	-0.401568	0.0016004	0.0376531	toward HC
218859_s_at:ESF1	WB transcript	IFX	0.719024	0.0016059	0.0376531	away from HC
200705_s_at:EEF1B2	WB transcript	IFX	0.899084	0.00160796	0.0376531	away from HC
213971_s_at:SUZ12	WB transcript	IFX	0.474112	0.00161816	0.0376933	toward HC
236733_at:FAF1	WB transcript	IFX	0.471313	0.00162323	0.0376933	toward HC
217142_at:EEF1A1P42	WB transcript	IFX	0.646323	0.00162763	0.0376933	toward HC
215096_s_at:ESD	WB transcript	IFX	0.410147	0.00165348	0.0377949	toward HC
236782_at:SAMD3	WB transcript	IFX	0.464589	0.00165382	0.0377949	toward HC
201118_at:PGD	WB transcript	IFX	-0.493098	0.00165552	0.0377949	toward HC
224859_at:CD276	WB transcript	IFX	-0.530929	0.00166107	0.0377949	toward HC
229420_at:GLDC	WB transcript	IFX	0.617229	0.00166525	0.0377949	toward HC
214567_s_at:XCL1	WB transcript	IFX	0.516299	0.00167244	0.0377949	away from HC
230032_at:OSGEPL1	WB transcript	IFX	0.519552	0.00167402	0.0377949	toward HC
1552497_a_at:SLAMF6	WB transcript	IFX	0.384861	0.00170218	0.0379348	toward HC
239640_at:LOC401320	WB transcript	IFX	0.409316	0.00170674	0.0379348	toward HC
241520_x_at:CIITA	WB transcript	IFX	0.594114	0.00170721	0.0379348	toward HC
218100_s_at:IFT57	WB transcript	IFX	0.754007	0.00170778	0.0379348	away from HC
206371_at:FOLR3	WB transcript	IFX	-0.521773	0.00171414	0.0379348	toward HC
208993_s_at:PPIG	WB transcript	IFX	0.67104	0.00171635	0.0379348	away from HC
205376_at:INPP4B	WB transcript	IFX	0.512059	0.00172746	0.0380469	away from HC
235283_at:INTS6	WB transcript	IFX	0.752428	0.00175202	0.0382948	away from HC
226678_at:UNC13D	WB transcript	IFX	-0.502294	0.00175552	0.0382948	away from HC
218581_at:ABHD4	WB transcript	IFX	-0.411353	0.00175696	0.0382948	away from HC
205577_at:PYGM	WB transcript	IFX	-0.443015	0.00176759	0.0383939	toward HC
227852_at:RP9	WB transcript	IFX	0.43861	0.00178149	0.0384431	toward HC
205005_s_at:NMT2	WB transcript	IFX	0.3829	0.00178207	0.0384431	toward HC
242916_at:CNTRL	WB transcript	IFX	0.626576	0.00180818	0.0388416	toward HC
208847_s_at:ADH5	WB transcript	IFX	0.46612	0.00181504	0.0388416	away from HC
243709_at:SLC38A9	WB transcript	IFX	0.442045	0.00182492	0.0388416	toward HC
244667_at:LOC100996425	WB transcript	IFX	-0.393895	0.00183067	0.0388416	toward HC
203856_at:VRK1	WB transcript	IFX	0.576545	0.00183623	0.0388416	away from HC
204145_at:FRG1	WB transcript	IFX	0.450038	0.00184443	0.0388416	away from HC
217801_at:ATP5E	WB transcript	IFX	0.495432	0.00185296	0.0388416	away from HC
237040_at:CWF19L2	WB transcript	IFX	0.53966	0.00186143	0.0388416	toward HC
208768_x_at:RPL22	WB transcript	IFX	0.576117	0.00186292	0.0388416	away from HC
1560397_s_at:KLHL6	WB transcript	IFX	0.496096	0.00186533	0.0388416	toward HC
209716_at:CSF1	WB transcript	IFX	-0.507836	0.00187117	0.0388416	toward HC
224025_s_at:ATG7	WB transcript	IFX	-0.452757	0.00188032	0.0388416	toward HC
214464_at:CDC42BPA	WB transcript	IFX	0.773017	0.00188392	0.0388416	toward HC
212007_at:UBXN4	WB transcript	IFX	0.724813	0.00189533	0.0388416	toward HC
215316_at:HIBADH	WB transcript	IFX	0.658217	0.00191061	0.0388416	toward HC
207509_s_at:LAIR2	WB transcript	IFX	0.447733	0.00191093	0.0388416	away from HC
201749_at:ECE1	WB transcript	IFX	-0.519762	0.00191626	0.0388416	toward HC
219271_at:GALNT14	WB transcript	IFX	-0.488474	0.00191747	0.0388416	toward HC
235435_at:AASDH	WB transcript	IFX	0.452056	0.00191927	0.0388416	toward HC
209303_at:NDUFS4	WB transcript	IFX	0.828272	0.00192386	0.0388416	away from HC
204075_s_at:CEP104	WB transcript	IFX	0.580462	0.00193389	0.0389193	toward HC
230341_x_at:ADAMTS10	WB transcript	IFX	0.483094	0.00194031	0.038924	toward HC
226347_at:FUT11	WB transcript	IFX	0.358424	0.0019668	0.0391722	toward HC
206838_at:TBX19	WB transcript	IFX	-0.469047	0.00196762	0.0391722	away from HC
221691_x_at:NPM1	WB transcript	IFX	0.508051	0.00197703	0.0391722	toward HC
240166_x_at:TRMT10B	WB transcript	IFX	0.408149	0.00198686	0.0391722	toward HC
201642_at:IFNGR2	WB transcript	IFX	-0.41742	0.00199595	0.0391722	toward HC
1568941_a_at:HNRNPC	WB transcript	IFX	0.581593	0.00200419	0.0391722	toward HC
244881_at:LMLN	WB transcript	IFX	0.460092	0.00200622	0.0391722	toward HC
201234_at:ILK	WB transcript	IFX	-0.473712	0.00202143	0.0391722	away from HC
206493_at:ITGA2B	WB transcript	IFX	-0.710193	0.00202218	0.0391722	away from HC
218383_at:HAUS4	WB transcript	IFX	-0.401679	0.00202288	0.0391722	toward HC
201138_s_at:SSB	WB transcript	IFX	0.581892	0.00202581	0.0391722	away from HC
238350_at:UBN2	WB transcript	IFX	0.816017	0.0020273	0.0391722	toward HC
212042_x_at:RPL7	WB transcript	IFX	0.944223	0.00205379	0.0394363	away from HC
205849_s_at:UQCRB	WB transcript	IFX	1.33699	0.00205408	0.0394363	away from HC
222762_x_at:LIMD1	WB transcript	IFX	0.520014	0.00206219	0.0394363	toward HC
209024_s_at:SYNCRIP	WB transcript	IFX	0.733052	0.00206601	0.0394363	toward HC
200818_at:ATP5O	WB transcript	IFX	0.593244	0.00208553	0.0396886	away from HC
209604_s_at:GATA3	WB transcript	IFX	0.408477	0.00210648	0.0397724	toward HC
204963_at:SSPN	WB transcript	IFX	0.465007	0.00210883	0.0397724	away from HC
241588_at:YTHDC2	WB transcript	IFX	0.475985	0.00210887	0.0397724	toward HC
223484_at:C15orf48	WB transcript	IFX	-0.478921	0.00211959	0.0397974	toward HC
229235_at:SPNS1	WB transcript	IFX	0.402728	0.00212284	0.0397974	toward HC
200858_s_at:RPS8	WB transcript	IFX	0.427149	0.00214789	0.0401476	toward HC
237733_at:VWA8	WB transcript	IFX	0.563611	0.00217995	0.0403945	toward HC
234276_at:USP6NL	WB transcript	IFX	0.55711	0.00218717	0.0403945	toward HC
226975_at:RNPC3	WB transcript	IFX	0.563947	0.00218932	0.0403945	toward HC
1569150_x_at:PDLIM7	WB transcript	IFX	-0.542288	0.0021928	0.0403945	toward HC
212591_at:RBM34	WB transcript	IFX	0.453831	0.00219693	0.0403945	away from HC
1562896_at:TNRC18	WB transcript	IFX	-0.393956	0.00219975	0.0403945	away from HC
239924_at:GUSBP11	WB transcript	IFX	0.5718	0.00221109	0.0403945	toward HC
200661_at:CTSA	WB transcript	IFX	-0.491903	0.00222068	0.0403945	away from HC
1557685_at:ASAP1-IT2	WB transcript	IFX	-0.480589	0.00222485	0.0403945	toward HC
204205_at:APOBEC3G	WB transcript	IFX	0.409032	0.00222523	0.0403945	toward HC
226459_at:PIK3AP1	WB transcript	IFX	-0.361588	0.0022457	0.0405187	toward HC
217586_x_at:ATXN2	WB transcript	IFX	0.435983	0.00224601	0.0405187	toward HC
220223_at:ATAD5	WB transcript	IFX	0.518343	0.00226269	0.0405187	toward HC
204166_at:SBNO2	WB transcript	IFX	-0.446502	0.00226468	0.0405187	toward HC
223816_at:SLC46A2	WB transcript	IFX	-0.478967	0.00227107	0.0405187	toward HC
210240_s_at:CDKN2D	WB transcript	IFX	-0.49331	0.00227952	0.0405187	toward HC
221842_s_at:ZNF131	WB transcript	IFX	0.42708	0.00229001	0.0405187	away from HC
203675_at:NUCB2	WB transcript	IFX	0.815175	0.0022969	0.0405187	away from HC
200612_s_at:AP2B1	WB transcript	IFX	0.505995	0.00229831	0.0405187	away from HC
233087_at:FBXL17	WB transcript	IFX	0.59675	0.00230492	0.0405187	toward HC
225181_at:ARID1B	WB transcript	IFX	0.355158	0.00230689	0.0405187	toward HC
204099_at:SMARCD3	WB transcript	IFX	-0.369306	0.00231365	0.0405187	toward HC
219257_s_at:SPHK1	WB transcript	IFX	-0.394093	0.00232063	0.0405187	toward HC
239486_at:REL	WB transcript	IFX	0.661513	0.00232213	0.0405187	toward HC
227215_at:GOPC	WB transcript	IFX	0.384959	0.00235062	0.0408979	toward HC
212427_at:KIAA0368	WB transcript	IFX	0.413098	0.00237083	0.0408979	toward HC
219090_at:SLC24A3	WB transcript	IFX	-0.515601	0.00238833	0.0408979	away from HC
213622_at:COL9A2	WB transcript	IFX	-0.387581	0.00239645	0.0408979	away from HC
200944_s_at:HMGN1	WB transcript	IFX	0.441144	0.00239743	0.0408979	away from HC
1553118_at:THEM4	WB transcript	IFX	0.381057	0.0023982	0.0408979	toward HC
229656_s_at:EML6	WB transcript	IFX	0.545484	0.00240203	0.0408979	toward HC
224818_at:SORT1	WB transcript	IFX	-0.507433	0.00240273	0.0408979	toward HC
1562238_at:USPL1	WB transcript	IFX	0.415709	0.0024066	0.0408979	toward HC
221648_s_at:AGMAT	WB transcript	IFX	0.372545	0.00240878	0.0408979	toward HC
220946_s_at:SETD2	WB transcript	IFX	0.799801	0.00243251	0.0411629	toward HC
219765_at:ZNF329	WB transcript	IFX	0.412771	0.00244106	0.0411629	toward HC
224563_at:WASF2	WB transcript	IFX	0.618953	0.00244399	0.0411629	toward HC
207651_at:GPR171	WB transcript	IFX	0.584645	0.0024742	0.0415605	away from HC
217678_at:SLC7A11	WB transcript	IFX	-0.499471	0.00251048	0.0417458	toward HC
223832_s_at:CAPNS2	WB transcript	IFX	-0.378557	0.00251628	0.0417458	toward HC
244185_at:METAP2	WB transcript	IFX	0.345391	0.00251961	0.0417458	toward HC
232169_x_at:NDUFS8	WB transcript	IFX	0.480072	0.00252627	0.0417458	toward HC
223220_s_at:PARP9	WB transcript	IFX	-0.522013	0.0025377	0.0417458	toward HC
206900_x_at:ZNF253	WB transcript	IFX	0.602936	0.00256312	0.0417458	away from HC
202233_s_at:UQCRH	WB transcript	IFX	0.633198	0.00256524	0.0417458	away from HC
232731_x_at:RAMP2-AS1	WB transcript	IFX	0.503958	0.00257778	0.0417458	toward HC
240293_at:CCDC153	WB transcript	IFX	-0.597148	0.00258097	0.0417458	toward HC
226090_x_at:RABL3	WB transcript	IFX	0.583368	0.00258235	0.0417458	away from HC
223086_x_at:MRPL51	WB transcript	IFX	0.454066	0.00258665	0.0417458	away from HC
240971_x_at:CUL4A	WB transcript	IFX	0.577809	0.00258987	0.0417458	toward HC
204461_x_at:RAD1	WB transcript	IFX	0.473397	0.00259254	0.0417458	toward HC
235154_at:TAF3	WB transcript	IFX	0.452855	0.00260015	0.0417458	toward HC
227931_at:INO80D	WB transcript	IFX	0.462748	0.0026146	0.0417458	toward HC
221570_s_at:METTL5	WB transcript	IFX	0.542562	0.00261533	0.0417458	away from HC
218949_s_at:QRSL1	WB transcript	IFX	0.431518	0.00262177	0.0417458	toward HC
226153_s_at:CNOT6L	WB transcript	IFX	0.359828	0.00262895	0.0417458	toward HC
210401_at:P2RX1	WB transcript	IFX	-0.441922	0.00263556	0.0417458	toward HC
214328_s_at:HSP90AA1	WB transcript	IFX	0.506897	0.00264218	0.0417458	away from HC
231747_at:CYSLTR1	WB transcript	IFX	0.51841	0.00264598	0.0417458	away from HC
213188_s_at:MINA	WB transcript	IFX	0.436345	0.00264899	0.0417458	toward HC
204025_s_at:PDCD2	WB transcript	IFX	0.456215	0.00265111	0.0417458	away from HC
235112_at:KIAA1958	WB transcript	IFX	-0.399961	0.00266142	0.0417458	toward HC
211747_s_at:LSM5	WB transcript	IFX	0.72501	0.00266348	0.0417458	away from HC
214572_s_at:INSL3	WB transcript	IFX	-0.460681	0.00266524	0.0417458	toward HC
235690_at:ZNF594	WB transcript	IFX	0.423585	0.00266969	0.0417458	away from HC
225640_at:EBLN3	WB transcript	IFX	0.577282	0.0026708	0.0417458	toward HC
244404_at:STXBP4	WB transcript	IFX	0.38396	0.00267783	0.0417522	toward HC
227336_at:DTX1	WB transcript	IFX	-0.403383	0.00268731	0.0417966	toward HC
1568986_x_at:PIGT	WB transcript	IFX	0.466975	0.00269654	0.0418367	toward HC
232324_x_at:PPAP2B	WB transcript	IFX	-0.46518	0.00272934	0.0421102	toward HC
201266_at:TXNRD1	WB transcript	IFX	-0.381756	0.00273414	0.0421102	toward HC
201743_at:CD14	WB transcript	IFX	-0.436549	0.0027401	0.0421102	away from HC
221840_at:PTPRE	WB transcript	IFX	-0.388942	0.00274255	0.0421102	toward HC
232001_at:PRKCQ-AS1	WB transcript	IFX	0.420386	0.00275026	0.0421102	toward HC
206729_at:TNFRSF8	WB transcript	IFX	-0.340033	0.00275428	0.0421102	toward HC
228230_at:HELZ2	WB transcript	IFX	-0.606566	0.00277033	0.0422485	toward HC
202458_at:PRSS23	WB transcript	IFX	0.49136	0.0027783	0.0422485	toward HC
204627_s_at:ITGB3	WB transcript	IFX	-0.685745	0.00278344	0.0422485	away from HC
222104_x_at:GTF2H3	WB transcript	IFX	0.393332	0.0028042	0.0423834	toward HC
1556896_at:LINC01270	WB transcript	IFX	-0.459257	0.00280578	0.0423834	toward HC
222229_x_at:RPL26P36	WB transcript	IFX	1.18775	0.00282099	0.0424888	away from HC
222122_s_at:THOC2	WB transcript	IFX	0.494781	0.00282626	0.0424888	toward HC
242578_x_at:SLC22A3	WB transcript	IFX	0.513588	0.00283533	0.0425238	toward HC
234491_s_at:SAV1	WB transcript	IFX	0.550643	0.00285172	0.0426615	toward HC
207498_s_at:CYP2D6	WB transcript	IFX	-0.395785	0.00286403	0.0426615	toward HC
221188_s_at:CIDEB	WB transcript	IFX	-0.355988	0.00287364	0.0426615	away from HC
222508_s_at:ARGLU1	WB transcript	IFX	0.681302	0.00288247	0.0426615	toward HC
232027_at:SYNE1	WB transcript	IFX	-0.420209	0.00288401	0.0426615	toward HC
1569139_s_at:FAM53A	WB transcript	IFX	-0.43151	0.00288547	0.0426615	toward HC
1554447_at:JPX	WB transcript	IFX	0.564994	0.00291709	0.0426615	away from HC
200826_at:SNRPD2	WB transcript	IFX	0.596519	0.00291905	0.0426615	away from HC
214615_at:P2RY10	WB transcript	IFX	0.519954	0.00292051	0.0426615	away from HC
224374_s_at:EMILIN2	WB transcript	IFX	-0.417998	0.00292251	0.0426615	toward HC
212239_at:PIK3R1	WB transcript	IFX	0.393012	0.00292438	0.0426615	toward HC
223059_s_at:FAM107B	WB transcript	IFX	0.387516	0.00292579	0.0426615	toward HC
222562_s_at:TNKS2	WB transcript	IFX	0.540763	0.00294341	0.0428194	toward HC
205877_s_at:ZC3H7B	WB transcript	IFX	-0.430096	0.00298125	0.0430779	away from HC
1558306_at:THADA	WB transcript	IFX	0.464344	0.00298259	0.0430779	toward HC
1557207_s_at:LOC283177	WB transcript	IFX	0.377067	0.00298782	0.0430779	toward HC
212107_s_at:DHX9	WB transcript	IFX	0.868042	0.00299386	0.0430779	toward HC
219073_s_at:OSBPL10	WB transcript	IFX	0.656594	0.00300628	0.0430779	toward HC
1553438_at:C11orf72	WB transcript	IFX	-0.384053	0.00301005	0.0430779	away from HC
215783_s_at:ALPL	WB transcript	IFX	-0.848889	0.00301025	0.0430779	toward HC
212906_at:GRAMD1B	WB transcript	IFX	-0.450013	0.00302578	0.0430779	toward HC
202545_at:PRKCD	WB transcript	IFX	-0.5223	0.00302773	0.0430779	toward HC
213799_s_at:PTPRA	WB transcript	IFX	0.536112	0.00303075	0.0430779	toward HC
236149_at:THOC3	WB transcript	IFX	0.399944	0.00303679	0.0430779	toward HC
217903_at:STRN4	WB transcript	IFX	-0.385643	0.00304506	0.0430779	away from HC
219669_at:CD177	WB transcript	IFX	-0.684673	0.00305009	0.0430779	toward HC
218345_at:TMEM176A	WB transcript	IFX	-0.413706	0.00306522	0.0431947	toward HC
230022_at:CLEC18A	WB transcript	IFX	-0.468078	0.00308502	0.0433767	toward HC
212744_at:BBS4	WB transcript	IFX	0.325132	0.00311382	0.0433841	away from HC
227646_at:EBF1	WB transcript	IFX	0.646295	0.00311445	0.0433841	toward HC
217266_at:RPL15P22	WB transcript	IFX	0.500566	0.00312746	0.0433841	away from HC
205997_at:ADAM28	WB transcript	IFX	0.364228	0.00313478	0.0433841	away from HC
1554455_at:LINS	WB transcript	IFX	0.389849	0.0031429	0.0433841	toward HC
220947_s_at:TBC1D10B	WB transcript	IFX	-0.379078	0.00314314	0.0433841	away from HC
232513_x_at:FAM209B	WB transcript	IFX	-0.480597	0.00314442	0.0433841	toward HC
237759_at:CD48	WB transcript	IFX	-0.325456	0.00314652	0.0433841	toward HC
213455_at:FAM114A1	WB transcript	IFX	-0.411932	0.0031602	0.0433841	toward HC
205267_at:POU2AF1	WB transcript	IFX	0.58386	0.00317046	0.0433841	toward HC
230695_s_at:RSPH9	WB transcript	IFX	-0.64321	0.00318045	0.0433841	toward HC
231806_s_at:STK36	WB transcript	IFX	-0.388035	0.00318261	0.0433841	away from HC
202913_at:ARHGEF11	WB transcript	IFX	-0.493402	0.00318558	0.0433841	toward HC
225155_at:SNHG5	WB transcript	IFX	0.499472	0.00319326	0.0433841	away from HC
218155_x_at:TSR1	WB transcript	IFX	0.460767	0.00319727	0.0433841	toward HC
221479_s_at:BNIP3L	WB transcript	IFX	0.404528	0.00319997	0.0433841	toward HC
222620_s_at:DNAJC1	WB transcript	IFX	0.558307	0.00321719	0.0433841	toward HC
240114_s_at:TMEM174	WB transcript	IFX	-0.37831	0.00321732	0.0433841	toward HC
217408_at:MRPS18B	WB transcript	IFX	0.360011	0.00321882	0.0433841	toward HC
227740_at:UHMK1	WB transcript	IFX	0.535571	0.00324657	0.0433841	toward HC
218233_s_at:TOMM6	WB transcript	IFX	0.490811	0.00324659	0.0433841	away from HC
218397_at:FANCL	WB transcript	IFX	0.552957	0.00324941	0.0433841	away from HC
244640_at:ZNF850	WB transcript	IFX	0.426769	0.00325149	0.0433841	toward HC
205419_at:GPR183	WB transcript	IFX	0.672269	0.0032632	0.0433841	away from HC
217856_at:RBM8A	WB transcript	IFX	0.418014	0.00326663	0.0433841	toward HC
210803_at:TXNRD2	WB transcript	IFX	-0.403207	0.00326996	0.0433841	toward HC
222669_s_at:SBDS	WB transcript	IFX	0.541323	0.00327377	0.0433841	away from HC
206652_at:ZMYM5	WB transcript	IFX	0.723137	0.00328222	0.0433841	toward HC
227711_at:GTSF1	WB transcript	IFX	0.319061	0.00328528	0.0433841	toward HC
228592_at:MS4A1	WB transcript	IFX	0.690109	0.00330139	0.0435057	toward HC
203247_s_at:ZNF24	WB transcript	IFX	0.41769	0.0033126	0.0435623	toward HC
200963_x_at:RPL31	WB transcript	IFX	1.39017	0.00332376	0.0436179	away from HC
203532_x_at:CUL5	WB transcript	IFX	0.659028	0.00335479	0.0439105	toward HC
203005_at:LTBR	WB transcript	IFX	-0.422384	0.00335999	0.0439105	toward HC
238795_at:FAM208B	WB transcript	IFX	0.402497	0.00339552	0.0441603	toward HC
1560599_a_at:CEP89	WB transcript	IFX	0.485412	0.00342509	0.0441603	toward HC
223361_at:ABRACL	WB transcript	IFX	0.447174	0.00342588	0.0441603	away from HC
212616_at:CHD9	WB transcript	IFX	0.494394	0.00343522	0.0441603	away from HC
239642_at:LOC100507530	WB transcript	IFX	-0.479321	0.0034369	0.0441603	toward HC
203667_at:TBCA	WB transcript	IFX	0.592666	0.00344628	0.0441603	away from HC
1553177_at:SH2D1B	WB transcript	IFX	0.47632	0.00344962	0.0441603	toward HC
227406_at:GABPB1-AS1	WB transcript	IFX	0.484622	0.00345279	0.0441603	toward HC
211597_s_at:HOPX	WB transcript	IFX	0.54427	0.00346028	0.0441603	away from HC
239560_at:LOC101927603	WB transcript	IFX	-0.330623	0.0034619	0.0441603	toward HC
215208_x_at:IQCG	WB transcript	IFX	0.414968	0.00346271	0.0441603	toward HC
212386_at:TCF4	WB transcript	IFX	0.38456	0.00346324	0.0441603	toward HC
1559382_at:SMIM7	WB transcript	IFX	0.480406	0.00347407	0.044209	toward HC
216348_at:RPS17P5	WB transcript	IFX	0.849573	0.00349255	0.0442945	away from HC
213166_x_at:MZT2A	WB transcript	IFX	0.356314	0.00349669	0.0442945	toward HC
205133_s_at:HSPE1	WB transcript	IFX	0.601354	0.00350209	0.0442945	away from HC
219202_at:RHBDF2	WB transcript	IFX	-0.5235	0.00351029	0.0442945	toward HC
213939_s_at:RUFY3	WB transcript	IFX	0.349152	0.00352298	0.0442945	toward HC
227649_s_at:SRGAP2	WB transcript	IFX	-0.497297	0.00352298	0.0442945	toward HC
224914_s_at:SARNP	WB transcript	IFX	0.899436	0.00353137	0.0443115	away from HC
229399_at:CCDC186	WB transcript	IFX	1.12335	0.00353927	0.0443223	away from HC
215450_at:KDM4C	WB transcript	IFX	0.919259	0.00355765	0.0444641	away from HC
220132_s_at:CLEC2D	WB transcript	IFX	0.73495	0.00357526	0.0445374	away from HC
208612_at:PDIA3	WB transcript	IFX	0.550221	0.00357765	0.0445374	toward HC
219122_s_at:THG1L	WB transcript	IFX	0.433579	0.00359612	0.0446756	away from HC
218116_at:C9orf78	WB transcript	IFX	0.537053	0.00360934	0.0446756	toward HC
200766_at:CTSD	WB transcript	IFX	-0.454223	0.00362045	0.0446756	toward HC
1559587_at:SYMPK	WB transcript	IFX	0.448252	0.00362047	0.0446756	toward HC
228618_at:PEAR1	WB transcript	IFX	-0.537482	0.0036347	0.0446756	away from HC
203643_at:ERF	WB transcript	IFX	-0.497404	0.00363613	0.0446756	toward HC
225401_at:GLMP	WB transcript	IFX	-0.35461	0.00364888	0.0446756	toward HC
213061_s_at:NTAN1	WB transcript	IFX	0.359418	0.00365371	0.0446756	away from HC
218627_at:DRAM1	WB transcript	IFX	-0.32373	0.00366426	0.0446756	toward HC
1561346_at:LOC101927166	WB transcript	IFX	0.416073	0.00366696	0.0446756	toward HC
235466_s_at:DISP1	WB transcript	IFX	0.441931	0.00368772	0.0446756	away from HC
206956_at:BGLAP	WB transcript	IFX	-0.406153	0.00370406	0.0446756	toward HC
202428_x_at:DBI	WB transcript	IFX	0.831793	0.00371457	0.0446756	away from HC
213849_s_at:PPP2R2B	WB transcript	IFX	0.409679	0.00374356	0.0446756	toward HC
202637_s_at:ICAM1	WB transcript	IFX	-0.425344	0.00374888	0.0446756	toward HC
204067_at:SUOX	WB transcript	IFX	-0.319448	0.00376832	0.0446756	toward HC
204731_at:TGFBR3	WB transcript	IFX	0.44218	0.00377034	0.0446756	toward HC
217336_at:MACROD2	WB transcript	IFX	0.650574	0.00377089	0.0446756	away from HC
230337_at:SOS1	WB transcript	IFX	0.378002	0.00377934	0.0446756	away from HC
235507_at:PCMTD1	WB transcript	IFX	0.589098	0.00379278	0.0446756	toward HC
205142_x_at:ABCD1	WB transcript	IFX	-0.368568	0.00380221	0.0446756	away from HC
1556814_a_at:ZNRF3	WB transcript	IFX	0.459874	0.00380346	0.0446756	toward HC
212995_x_at:MZT2B	WB transcript	IFX	0.363328	0.00380349	0.0446756	toward HC
226767_s_at:FAHD1	WB transcript	IFX	0.443876	0.00381212	0.0446756	toward HC
238723_at:ATXN3	WB transcript	IFX	0.527155	0.00381263	0.0446756	toward HC
215185_at:LINC00963	WB transcript	IFX	-0.381405	0.00381415	0.0446756	toward HC
213941_x_at:RPS7	WB transcript	IFX	1.02417	0.00381915	0.0446756	away from HC
242463_x_at:ZNF600	WB transcript	IFX	0.587662	0.00382268	0.0446756	away from HC
222997_s_at:MRPS21	WB transcript	IFX	0.567267	0.00382362	0.0446756	away from HC
213026_at:ATG12	WB transcript	IFX	0.430926	0.0038285	0.0446756	toward HC
200926_at:RPS23	WB transcript	IFX	0.344876	0.00382872	0.0446756	away from HC
239922_at:CCDC142	WB transcript	IFX	0.419851	0.0038341	0.0446756	toward HC
231093_at:FCRL3	WB transcript	IFX	0.425979	0.00383747	0.0446756	toward HC
215049_x_at:CD163	WB transcript	IFX	-0.466826	0.00384664	0.0446756	toward HC
233252_s_at:STRBP	WB transcript	IFX	0.450922	0.00386059	0.0446756	toward HC
208791_at:CLU	WB transcript	IFX	-0.634928	0.00387523	0.0446756	away from HC
218062_x_at:CDC42EP4	WB transcript	IFX	-0.372792	0.00387623	0.0446756	toward HC
1557965_at:MTERF4	WB transcript	IFX	0.397237	0.00387999	0.0446756	away from HC
214519_s_at:RLN2	WB transcript	IFX	0.438753	0.00388695	0.0446756	away from HC
226872_at:RFX2	WB transcript	IFX	-0.729304	0.00388801	0.0446756	toward HC
243815_at:PGBD4	WB transcript	IFX	0.51076	0.00388896	0.0446756	toward HC
218900_at:CNNM4	WB transcript	IFX	-0.34817	0.0038897	0.0446756	toward HC
1555125_at:PAXBP1	WB transcript	IFX	0.519364	0.00389463	0.0446756	toward HC
224250_s_at:SECISBP2	WB transcript	IFX	0.509748	0.00390082	0.0446756	toward HC
237056_at:INSC	WB transcript	IFX	-0.43247	0.00390869	0.0446845	toward HC
209473_at:ENTPD1	WB transcript	IFX	-0.353685	0.00393311	0.0448823	toward HC
1568807_a_at:RBM26-AS1	WB transcript	IFX	0.379294	0.00395587	0.0450541	toward HC
224327_s_at:DGAT2	WB transcript	IFX	-0.647342	0.00396291	0.0450541	toward HC
217234_s_at:EZR	WB transcript	IFX	0.452739	0.00397979	0.0450541	toward HC
210017_at:MALT1	WB transcript	IFX	0.433557	0.00398382	0.0450541	toward HC
1560433_at:LOC102724322	WB transcript	IFX	-0.53066	0.00398394	0.0450541	away from HC
219843_at:IPP	WB transcript	IFX	0.47705	0.00399656	0.0450608	toward HC
206656_s_at:APMAP	WB transcript	IFX	-0.407073	0.00400452	0.0450608	toward HC
206483_at:LRRC6	WB transcript	IFX	-0.456012	0.00400599	0.0450608	toward HC
227601_at:METTL14	WB transcript	IFX	0.464749	0.00402289	0.0451702	away from HC
1555870_at:RNF207	WB transcript	IFX	-0.310939	0.0040421	0.045183	away from HC
202045_s_at:ARHGAP35	WB transcript	IFX	-0.439369	0.00404779	0.045183	away from HC
201812_s_at:TOMM7	WB transcript	IFX	0.828569	0.00405962	0.045183	away from HC
228972_at:PITPNA-AS1	WB transcript	IFX	0.660875	0.00406966	0.045183	away from HC
206268_at:LEFTY1	WB transcript	IFX	-0.434094	0.00408045	0.045183	away from HC
235145_at:ZBTB7B	WB transcript	IFX	-0.39374	0.00408924	0.045183	away from HC
202446_s_at:PLSCR1	WB transcript	IFX	-0.623114	0.00409202	0.045183	toward HC
215650_at:CARD8	WB transcript	IFX	-0.357214	0.00409385	0.045183	toward HC
232885_at:BBIP1	WB transcript	IFX	0.529196	0.00409596	0.045183	toward HC
221170_at:HRH4	WB transcript	IFX	-0.504109	0.00409981	0.045183	toward HC
1555961_a_at:HINT1	WB transcript	IFX	0.728225	0.00410293	0.045183	away from HC
211929_at:HNRNPA3	WB transcript	IFX	0.400312	0.00412653	0.0453078	toward HC
213087_s_at:ANKRD19P	WB transcript	IFX	0.516617	0.00412865	0.0453078	toward HC
200678_x_at:GRN	WB transcript	IFX	-0.500864	0.00413832	0.045335	away from HC
223105_s_at:TMEM14C	WB transcript	IFX	0.467833	0.00415959	0.0453879	away from HC
227884_at:TAF15	WB transcript	IFX	0.398771	0.0041622	0.0453879	away from HC
223096_at:NOP58	WB transcript	IFX	0.584475	0.00416477	0.0453879	away from HC
222557_at:STMN3	WB transcript	IFX	0.35842	0.00423404	0.0460531	toward HC
217867_x_at:BACE2	WB transcript	IFX	0.385597	0.00425893	0.0460531	toward HC
221345_at:FFAR2	WB transcript	IFX	-0.579177	0.00426133	0.0460531	toward HC
243852_at:C7orf55-LUC7L2	WB transcript	IFX	0.32856	0.00426359	0.0460531	toward HC
220719_at:PITPNM2	WB transcript	IFX	0.415938	0.00426625	0.0460531	toward HC
226307_at:CRTC2	WB transcript	IFX	-0.416859	0.00426967	0.0460531	away from HC
1554041_at:TMEM239	WB transcript	IFX	0.437799	0.00427852	0.0460696	toward HC
216565_x_at:LOC391020	WB transcript	IFX	-0.44914	0.0043013	0.0462359	toward HC
226981_at:KMT2A	WB transcript	IFX	0.342889	0.00432298	0.0463897	toward HC
213593_s_at:TRA2A	WB transcript	IFX	0.376424	0.00434867	0.0465853	toward HC
205087_at:RWDD3	WB transcript	IFX	0.727674	0.00436489	0.0465853	away from HC
1559263_s_at:ZC3H12D	WB transcript	IFX	0.431542	0.00436825	0.0465853	toward HC
209609_s_at:MRPL9	WB transcript	IFX	0.362176	0.00437079	0.0465853	toward HC
225940_at:EIF4E3	WB transcript	IFX	-0.351684	0.00437953	0.0465996	toward HC
228283_at:CMC1	WB transcript	IFX	0.684822	0.00439206	0.0466543	away from HC
210423_s_at:SLC11A1	WB transcript	IFX	-0.562015	0.00440494	0.0467123	toward HC
1554248_at:ZNF638	WB transcript	IFX	-0.40117	0.00441533	0.0467438	toward HC
239895_at:AQR	WB transcript	IFX	0.495425	0.00442446	0.0467617	toward HC
205508_at:SCN1B	WB transcript	IFX	-0.452241	0.00446382	0.0470502	toward HC
231769_at:FBXO6	WB transcript	IFX	-0.524824	0.00446796	0.0470502	toward HC
32541_at:PPP3CC	WB transcript	IFX	0.372913	0.00448134	0.0470502	toward HC
221765_at:UGCG	WB transcript	IFX	0.762722	0.00448831	0.0470502	away from HC
210845_s_at:PLAUR	WB transcript	IFX	-0.588573	0.00450619	0.0470502	toward HC
209861_s_at:METAP2	WB transcript	IFX	0.487305	0.00451302	0.0470502	away from HC
203796_s_at:BCL7A	WB transcript	IFX	0.438328	0.00451481	0.0470502	toward HC
233041_x_at:BTBD9	WB transcript	IFX	0.412817	0.00451616	0.0470502	toward HC
231815_at:PHF12	WB transcript	IFX	-0.375928	0.00451897	0.0470502	toward HC
236620_at:RIF1	WB transcript	IFX	0.758011	0.00453519	0.0470513	toward HC
204840_s_at:EEA1	WB transcript	IFX	0.610249	0.00453802	0.0470513	away from HC
220832_at:TLR8	WB transcript	IFX	-0.429246	0.00454149	0.0470513	toward HC
1558688_at:STX17-AS1	WB transcript	IFX	-0.607463	0.00455129	0.0470592	away from HC
235034_at:VTI1A	WB transcript	IFX	-0.38809	0.00455719	0.0470592	toward HC
1554287_at:TRIM4	WB transcript	IFX	0.683238	0.00457264	0.0470925	toward HC
210139_s_at:PMP22	WB transcript	IFX	-0.491666	0.00458875	0.0470925	toward HC
216913_s_at:RRP12	WB transcript	IFX	-0.425656	0.00459094	0.0470925	toward HC
214305_s_at:SF3B1	WB transcript	IFX	0.472725	0.00459348	0.0470925	toward HC
210057_at:SMG1	WB transcript	IFX	0.885589	0.0045978	0.0470925	toward HC
244599_at:ITGA4	WB transcript	IFX	0.442635	0.00460665	0.0471066	toward HC
224664_at:ANAPC16	WB transcript	IFX	0.46341	0.00461516	0.0471171	away from HC
206464_at:BMX	WB transcript	IFX	-0.754996	0.00462804	0.0471721	toward HC
219007_at:NUP43	WB transcript	IFX	0.392191	0.00464389	0.0472572	toward HC
244397_at:LOC105375678	WB transcript	IFX	0.338054	0.00465999	0.0473446	toward HC
1552937_s_at:ATRIP	WB transcript	IFX	-0.342512	0.00471526	0.0477642	toward HC
208859_s_at:ATRX	WB transcript	IFX	0.792334	0.00472126	0.0477642	toward HC
203053_at:BCAS2	WB transcript	IFX	0.398262	0.00472623	0.0477642	away from HC
1564002_a_at:AK9	WB transcript	IFX	0.603063	0.00473162	0.0477642	toward HC
226693_at:LINC00969	WB transcript	IFX	0.318165	0.00475578	0.0479312	toward HC
211433_x_at:FAM214B	WB transcript	IFX	-0.477546	0.00477023	0.0479513	toward HC
225260_s_at:MRPL32	WB transcript	IFX	0.609944	0.00477299	0.0479513	away from HC
210609_s_at:TP53I3	WB transcript	IFX	-0.301657	0.00480411	0.0480093	toward HC
206617_s_at:RENBP	WB transcript	IFX	-0.383405	0.00482825	0.0480093	toward HC
225098_at:ABI2	WB transcript	IFX	0.328762	0.00483185	0.0480093	toward HC
1561597_x_at:GTF2IRD2	WB transcript	IFX	0.527031	0.00483629	0.0480093	toward HC
217606_at:LOC102723413	WB transcript	IFX	-0.38085	0.00483865	0.0480093	toward HC
227703_s_at:SYTL4	WB transcript	IFX	-0.538233	0.00484406	0.0480093	toward HC
213660_s_at:TOP3B	WB transcript	IFX	-0.446588	0.0048565	0.0480093	toward HC
239385_at:TFG	WB transcript	IFX	0.419766	0.00486071	0.0480093	toward HC
241754_at:SCAI	WB transcript	IFX	0.378904	0.00486149	0.0480093	toward HC
235652_at:SCML1	WB transcript	IFX	0.389338	0.00486871	0.0480093	toward HC
225041_at:MPHOSPH8	WB transcript	IFX	0.543228	0.00487246	0.0480093	toward HC
216983_s_at:ZNF224	WB transcript	IFX	0.347841	0.00487632	0.0480093	toward HC
206583_at:KRBOX4	WB transcript	IFX	0.442808	0.00487785	0.0480093	away from HC
207808_s_at:PROS1	WB transcript	IFX	-0.520442	0.00492427	0.0483906	toward HC
215820_x_at:SNX13	WB transcript	IFX	0.634414	0.00494369	0.0484557	toward HC
213030_s_at:PLXNA2	WB transcript	IFX	-0.426725	0.00494674	0.0484557	toward HC
213119_at:SLC36A1	WB transcript	IFX	-0.409569	0.00495397	0.0484557	toward HC
229312_s_at:GKAP1	WB transcript	IFX	0.506906	0.00498383	0.0486721	toward HC
222903_s_at:CPEB1	WB transcript	IFX	0.365763	0.00500285	0.0487823	toward HC
225592_at:NRM	WB transcript	IFX	-0.390223	0.0050328	0.0488947	away from HC
212606_at:WDFY3	WB transcript	IFX	-0.460363	0.00503552	0.0488947	toward HC
200888_s_at:RPL23	WB transcript	IFX	0.991959	0.00503766	0.0488947	away from HC
221572_s_at:SLC26A6	WB transcript	IFX	-0.433507	0.00504988	0.0489378	toward HC
232914_s_at:SYTL2	WB transcript	IFX	0.379004	0.00508769	0.0490828	toward HC
206829_x_at:ZNF430	WB transcript	IFX	0.343673	0.00509334	0.0490828	away from HC
1569157_s_at:ZNF846	WB transcript	IFX	0.448784	0.00510114	0.0490828	away from HC
232344_at:RASA1	WB transcript	IFX	0.335069	0.00512394	0.0490828	toward HC
220094_s_at:MCUR1	WB transcript	IFX	0.404629	0.00512538	0.0490828	toward HC
205590_at:RASGRP1	WB transcript	IFX	0.467341	0.00512613	0.0490828	toward HC
209377_s_at:HMGN3	WB transcript	IFX	0.503836	0.00512648	0.0490828	away from HC
204961_s_at:NCF1	WB transcript	IFX	-0.494072	0.00513496	0.0490828	toward HC
226663_at:ANKRD10	WB transcript	IFX	0.394601	0.00513792	0.0490828	toward HC
224736_at:CCAR1	WB transcript	IFX	0.367549	0.00514509	0.0490828	toward HC
218776_s_at:TMEM62	WB transcript	IFX	-0.311852	0.00515612	0.0490828	toward HC
239830_at:ETFA	WB transcript	IFX	0.510544	0.00515834	0.0490828	toward HC
223422_s_at:ARHGAP24	WB transcript	IFX	-0.382259	0.00517566	0.0491733	toward HC
207655_s_at:BLNK	WB transcript	IFX	0.5486	0.00519132	0.0492478	toward HC
202690_s_at:SNRPD1	WB transcript	IFX	0.700571	0.00521167	0.0493665	away from HC
39248_at:AQP3	WB transcript	IFX	0.358036	0.0052279	0.0494459	toward HC
211986_at:AHNAK	WB transcript	IFX	0.384633	0.00524422	0.0495259	toward HC
206267_s_at:MATK	WB transcript	IFX	0.326088	0.00526727	0.0496444	toward HC
217768_at:C14orf166	WB transcript	IFX	0.449046	0.0052733	0.0496444	away from HC
208900_s_at:TOP1	WB transcript	IFX	0.945396	0.00528041	0.0496444	toward HC
239988_at:LOC102723458	WB transcript	IFX	-0.433421	0.00528995	0.04966	toward HC
205230_at:RPH3A	WB transcript	IFX	-0.562586	0.00530627	0.0496999	toward HC
201922_at:NSA2	WB transcript	IFX	0.51621	0.00530999	0.0496999	away from HC
212499_s_at:FCF1	WB transcript	IFX	0.54909	0.0053204	0.0497235	away from HC
224393_s_at:CECR6	WB transcript	IFX	-0.513029	0.00535544	0.0499768	toward HC
244218_at:LOC105375492	WB transcript	TCZ	-0.799494	1.31304e-06	0.00713638	toward HC
204894_s_at:AOC3	WB transcript	TCZ	-0.962675	2.71706e-06	0.00713638	toward HC
228067_at:KIAA1211L	WB transcript	TCZ	-0.924266	3.84569e-06	0.00713638	toward HC
241505_at:LINC01237	WB transcript	TCZ	0.684635	4.01683e-06	0.00713638	toward HC
204103_at:CCL4	WB transcript	TCZ	0.632557	1.24578e-05	0.0131155	toward HC
241817_at:C3orf62	WB transcript	TCZ	-0.692782	1.3932e-05	0.0131155	toward HC
209498_at:CEACAM1	WB transcript	TCZ	-0.712062	1.75203e-05	0.0131155	toward HC
238513_at:PRRG4	WB transcript	TCZ	-0.691366	1.80882e-05	0.0131155	toward HC
207815_at:PF4V1	WB transcript	TCZ	-1.03718	1.94087e-05	0.0131155	toward HC
232035_at:LOC105374985	WB transcript	TCZ	-0.725293	2.02452e-05	0.0131155	toward HC
209840_s_at:LRRN3	WB transcript	TCZ	0.584482	2.08848e-05	0.0131155	toward HC
1563111_a_at:PIGX	WB transcript	TCZ	-0.558241	2.41211e-05	0.0131155	toward HC
1564139_at:A2M-AS1	WB transcript	TCZ	0.665502	2.48684e-05	0.0131155	toward HC
230860_at:CEP19	WB transcript	TCZ	-0.757625	2.5838e-05	0.0131155	toward HC
206371_at:FOLR3	WB transcript	TCZ	-0.62467	2.83402e-05	0.0133618	toward HC
202890_at:MAP7	WB transcript	TCZ	-0.827864	3.00835e-05	0.0133618	toward HC
210606_x_at:KLRD1	WB transcript	TCZ	0.64102	3.55576e-05	0.0148641	toward HC
215761_at:DMXL2	WB transcript	TCZ	-0.534694	4.59984e-05	0.0181604	toward HC
220615_s_at:FAR2	WB transcript	TCZ	-0.678988	5.36032e-05	0.018613	toward HC
1563071_at:LOC100289061	WB transcript	TCZ	-0.769436	5.57876e-05	0.018613	toward HC
227236_at:TSPAN2	WB transcript	TCZ	-0.767739	5.66249e-05	0.018613	toward HC
236475_at:MICALCL	WB transcript	TCZ	-0.714884	6.3e-05	0.018613	toward HC
222139_at:TMEM140	WB transcript	TCZ	-0.764169	6.32519e-05	0.018613	toward HC
231858_x_at:AP5B1	WB transcript	TCZ	-0.456199	6.76469e-05	0.018613	toward HC
202887_s_at:DDIT4	WB transcript	TCZ	0.786387	7.55326e-05	0.018613	toward HC
220528_at:VNN3	WB transcript	TCZ	-0.732794	7.61195e-05	0.018613	toward HC
231426_at:TMEM252	WB transcript	TCZ	-0.863673	7.95959e-05	0.018613	toward HC
207338_s_at:ZNF200	WB transcript	TCZ	-0.469641	8.29748e-05	0.018613	toward HC
228753_at:LOC101927974	WB transcript	TCZ	-0.540394	8.36836e-05	0.018613	toward HC
207536_s_at:TNFRSF9	WB transcript	TCZ	-0.616787	8.60178e-05	0.018613	toward HC
213418_at:HSPA6	WB transcript	TCZ	-0.499259	8.93383e-05	0.018613	toward HC
207064_s_at:AOC2	WB transcript	TCZ	-0.582076	9.06995e-05	0.018613	toward HC
208782_at:FSTL1	WB transcript	TCZ	-0.630251	9.19883e-05	0.018613	toward HC
210664_s_at:TFPI	WB transcript	TCZ	-0.521513	9.36352e-05	0.018613	toward HC
217497_at:TYMP	WB transcript	TCZ	-0.482783	9.46047e-05	0.018613	toward HC
204748_at:PTGS2	WB transcript	TCZ	-0.823293	9.49851e-05	0.018613	toward HC
231911_at:ERMN	WB transcript	TCZ	0.44246	9.7289e-05	0.018613	toward HC
216907_x_at:KIR3DL2	WB transcript	TCZ	0.567073	9.95283e-05	0.018613	toward HC
235699_at:REM2	WB transcript	TCZ	-0.714853	0.000106101	0.0188982	toward HC
223220_s_at:PARP9	WB transcript	TCZ	-0.511502	0.00010856	0.0188982	toward HC
210117_at:SPAG1	WB transcript	TCZ	-0.625919	0.000109031	0.0188982	toward HC
218638_s_at:SPON2	WB transcript	TCZ	0.719507	0.000113913	0.0190247	toward HC
204024_at:OSGIN2	WB transcript	TCZ	-0.540168	0.000116065	0.0190247	toward HC
219093_at:PID1	WB transcript	TCZ	0.583173	0.000117792	0.0190247	toward HC
235514_at:ASPRV1	WB transcript	TCZ	-0.466052	0.000123148	0.0190949	toward HC
203029_s_at:PTPRN2	WB transcript	TCZ	-0.516852	0.000124007	0.0190949	toward HC
218298_s_at:C14orf159	WB transcript	TCZ	-0.416908	0.000126287	0.0190949	toward HC
210483_at:LOC254896	WB transcript	TCZ	-0.551355	0.000131487	0.0194669	toward HC
201874_at:MPZL1	WB transcript	TCZ	-0.607692	0.000135164	0.0194771	toward HC
225598_at:SLC45A4	WB transcript	TCZ	-0.6493	0.000138218	0.0194771	toward HC
203680_at:PRKAR2B	WB transcript	TCZ	-0.588272	0.000142052	0.0194771	toward HC
214522_x_at:HIST1H3D	WB transcript	TCZ	-0.533915	0.000149694	0.0194771	toward HC
213142_x_at:GSAP	WB transcript	TCZ	0.391611	0.000152068	0.0194771	toward HC
1557415_s_at:LETM2	WB transcript	TCZ	-0.561816	0.000153168	0.0194771	toward HC
203221_at:TLE1	WB transcript	TCZ	0.469763	0.00015387	0.0194771	toward HC
210690_at:KLRC4	WB transcript	TCZ	0.481247	0.000161927	0.0194771	toward HC
215779_s_at:HIST1H2BG	WB transcript	TCZ	-0.502722	0.000162038	0.0194771	toward HC
202688_at:TNFSF10	WB transcript	TCZ	-0.498234	0.000163501	0.0194771	toward HC
221756_at:PIK3IP1	WB transcript	TCZ	0.425771	0.000163769	0.0194771	toward HC
205612_at:MMRN1	WB transcript	TCZ	-0.630573	0.000167163	0.0194771	toward HC
208583_x_at:HIST1H2AJ	WB transcript	TCZ	-0.467172	0.000169612	0.0194771	toward HC
228412_at:LOC643072	WB transcript	TCZ	-0.637099	0.000169927	0.0194771	toward HC
221149_at:C5AR2	WB transcript	TCZ	-0.644894	0.000177389	0.0196016	toward HC
218773_s_at:MSRB2	WB transcript	TCZ	-0.509593	0.000178226	0.0196016	toward HC
201594_s_at:PPP4R1	WB transcript	TCZ	-0.599114	0.000179287	0.0196016	toward HC
205495_s_at:GNLY	WB transcript	TCZ	0.768602	0.000191109	0.0204688	toward HC
204542_at:ST6GALNAC2	WB transcript	TCZ	-0.594961	0.00019298	0.0204688	toward HC
212099_at:RHOB	WB transcript	TCZ	-0.531098	0.000198657	0.020544	toward HC
243934_at:LOC105373097	WB transcript	TCZ	-0.403606	0.000199471	0.020544	toward HC
204780_s_at:FAS	WB transcript	TCZ	-0.609064	0.000214489	0.0216605	toward HC
229789_at:TIGD3	WB transcript	TCZ	-0.582931	0.000216408	0.0216605	toward HC
205883_at:ZBTB16	WB transcript	TCZ	0.718196	0.000227247	0.0220891	toward HC
218963_s_at:KRT23	WB transcript	TCZ	-0.665065	0.000229008	0.0220891	toward HC
204794_at:DUSP2	WB transcript	TCZ	0.631119	0.000231683	0.0220891	toward HC
233955_x_at:CXXC5	WB transcript	TCZ	0.451794	0.000233123	0.0220891	toward HC
203989_x_at:F2R	WB transcript	TCZ	0.46811	0.000238633	0.0223137	toward HC
239067_s_at:PANX2	WB transcript	TCZ	-0.56774	0.000242275	0.02236	toward HC
202392_s_at:PISD	WB transcript	TCZ	-0.564339	0.000247798	0.0225766	toward HC
227295_at:IKBIP	WB transcript	TCZ	-0.670015	0.000256169	0.0229767	toward HC
244871_s_at:USP32	WB transcript	TCZ	-0.533518	0.000258656	0.0229767	toward HC
205291_at:IL2RB	WB transcript	TCZ	0.655161	0.000265285	0.0232746	toward HC
219577_s_at:ABCA7	WB transcript	TCZ	-0.38711	0.000276031	0.0239221	toward HC
214617_at:PRF1	WB transcript	TCZ	0.735508	0.000284271	0.023924	toward HC
205922_at:VNN2	WB transcript	TCZ	-0.591069	0.000288493	0.023924	toward HC
233217_at:LOC105372274	WB transcript	TCZ	-0.570613	0.000291783	0.023924	toward HC
227098_at:DUSP18	WB transcript	TCZ	-0.357915	0.000291874	0.023924	toward HC
228686_at:LINC01184	WB transcript	TCZ	0.498512	0.000295946	0.023924	toward HC
223609_at:ROPN1L	WB transcript	TCZ	-0.577434	0.000296253	0.023924	toward HC
242406_at:C1orf186	WB transcript	TCZ	0.381875	0.000312414	0.0245678	toward HC
219799_s_at:DHRS9	WB transcript	TCZ	-0.516652	0.00031765	0.0245678	toward HC
244065_at:CNTNAP3	WB transcript	TCZ	-1.1622	0.000322422	0.0245678	toward HC
1565976_at:FCHO2	WB transcript	TCZ	-0.503281	0.000322755	0.0245678	toward HC
207808_s_at:PROS1	WB transcript	TCZ	-0.612472	0.000324786	0.0245678	toward HC
218999_at:TMEM140	WB transcript	TCZ	-0.370728	0.000324967	0.0245678	toward HC
239203_at:LSMEM1	WB transcript	TCZ	-0.693227	0.000330762	0.0247427	toward HC
213030_s_at:PLXNA2	WB transcript	TCZ	-0.413228	0.000337389	0.0249755	toward HC
232599_at:EXOC6	WB transcript	TCZ	-0.426708	0.000347124	0.0252345	toward HC
206493_at:ITGA2B	WB transcript	TCZ	-0.620614	0.000348302	0.0252345	toward HC
1564160_at:DTHD1	WB transcript	TCZ	0.842901	0.00035154	0.0252345	toward HC
226757_at:IFIT2	WB transcript	TCZ	-0.531139	0.000365925	0.0260044	toward HC
1554733_at:LOC728175	WB transcript	TCZ	-0.487203	0.000374804	0.0263716	toward HC
204735_at:PDE4A	WB transcript	TCZ	0.497743	0.000382134	0.0266238	toward HC
228248_at:RICTOR	WB transcript	TCZ	-0.413751	0.000389	0.026839	toward HC
203562_at:FEZ1	WB transcript	TCZ	0.729119	0.000405592	0.0275742	toward HC
219066_at:PPCDC	WB transcript	TCZ	-0.422754	0.000407415	0.0275742	toward HC
241154_x_at:MTSS1	WB transcript	TCZ	0.559023	0.000415444	0.0278523	toward HC
219821_s_at:GFOD1	WB transcript	TCZ	0.532449	0.000419722	0.0278761	toward HC
232284_at:PSMD6-AS2	WB transcript	TCZ	-0.406594	0.000432218	0.0283131	toward HC
225883_at:ATG16L2	WB transcript	TCZ	-0.471108	0.000441501	0.0283131	toward HC
221417_x_at:S1PR5	WB transcript	TCZ	0.533005	0.000442523	0.0283131	toward HC
217771_at:GOLM1	WB transcript	TCZ	0.399275	0.000445531	0.0283131	toward HC
214017_s_at:DHX34	WB transcript	TCZ	-0.43009	0.000446222	0.0283131	toward HC
209911_x_at:HIST1H2BD	WB transcript	TCZ	-0.531463	0.000454696	0.0284804	toward HC
1557465_at:LINC00282	WB transcript	TCZ	-0.463346	0.000456874	0.0284804	toward HC
203964_at:NMI	WB transcript	TCZ	-0.453651	0.000468138	0.0289288	toward HC
240793_at:TTN-AS1	WB transcript	TCZ	-0.374257	0.00049035	0.0297091	toward HC
222468_at:KIAA0319L	WB transcript	TCZ	-0.378677	0.000490806	0.0297091	toward HC
205798_at:IL7R	WB transcript	TCZ	0.542216	0.000494187	0.0297091	toward HC
235456_at:LARP1P1	WB transcript	TCZ	-0.627614	0.00050596	0.0297091	toward HC
227803_at:ENPP5	WB transcript	TCZ	0.657658	0.000507165	0.0297091	toward HC
202155_s_at:NUP214	WB transcript	TCZ	-0.501924	0.000515577	0.0297091	toward HC
1558711_at:FAM13A-AS1	WB transcript	TCZ	-0.424943	0.00051742	0.0297091	toward HC
1568680_s_at:YTHDC2	WB transcript	TCZ	0.393461	0.000517444	0.0297091	toward HC
212599_at:AUTS2	WB transcript	TCZ	0.527513	0.00051839	0.0297091	toward HC
210740_s_at:ITPK1	WB transcript	TCZ	-0.384464	0.000523146	0.0297418	toward HC
229770_at:GLT1D1	WB transcript	TCZ	-0.627761	0.000543443	0.0305401	toward HC
226594_at:ENTPD5	WB transcript	TCZ	0.348219	0.000545783	0.0305401	toward HC
204057_at:IRF8	WB transcript	TCZ	0.35498	0.000551802	0.0306357	toward HC
1560069_at:PLEKHM3	WB transcript	TCZ	-0.329569	0.000567798	0.0311595	toward HC
202708_s_at:HIST2H2BE	WB transcript	TCZ	-0.51129	0.000570006	0.0311595	toward HC
200824_at:GSTP1	WB transcript	TCZ	0.427675	0.000584665	0.0314217	toward HC
240106_at:GNPTAB	WB transcript	TCZ	0.381333	0.000587931	0.0314217	toward HC
227929_at:LIN7A	WB transcript	TCZ	-0.678798	0.000604099	0.0314217	toward HC
203616_at:POLB	WB transcript	TCZ	-0.398023	0.000608397	0.0314217	toward HC
228108_at:PPM1L	WB transcript	TCZ	0.50778	0.000608973	0.0314217	toward HC
215784_at:CD1E	WB transcript	TCZ	0.361876	0.00061521	0.0314217	toward HC
208546_x_at:HIST1H2BH	WB transcript	TCZ	-0.444553	0.000622881	0.0314217	toward HC
211748_x_at:PTGDS	WB transcript	TCZ	0.51474	0.000624173	0.0314217	toward HC
221253_s_at:TXNDC5	WB transcript	TCZ	0.47255	0.000627099	0.0314217	toward HC
215513_at:HYMAI	WB transcript	TCZ	-0.339391	0.000630327	0.0314217	toward HC
211986_at:AHNAK	WB transcript	TCZ	0.415281	0.00063063	0.0314217	toward HC
215894_at:PTGDR	WB transcript	TCZ	0.604753	0.000631032	0.0314217	toward HC
223552_at:LRRC4	WB transcript	TCZ	-0.42787	0.000632283	0.0314217	toward HC
1559523_at:FAM45A	WB transcript	TCZ	-0.500523	0.000654222	0.0321404	toward HC
212070_at:ADGRG1	WB transcript	TCZ	0.668369	0.00065579	0.0321404	toward HC
212224_at:ALDH1A1	WB transcript	TCZ	0.729997	0.000663937	0.0323168	toward HC
1569150_x_at:PDLIM7	WB transcript	TCZ	-0.463469	0.000673638	0.0325659	toward HC
205654_at:C4BPA	WB transcript	TCZ	-0.441522	0.000680873	0.0326933	toward HC
201417_at:SOX4	WB transcript	TCZ	0.357992	0.000688519	0.0328386	toward HC
223713_at:RSPH3	WB transcript	TCZ	-0.420066	0.000708063	0.0334941	toward HC
203420_at:FAM8A1	WB transcript	TCZ	-0.531829	0.00071169	0.0334941	toward HC
1559050_at:HCG27	WB transcript	TCZ	-0.569268	0.000720985	0.0337083	toward HC
210452_x_at:CYP4F2	WB transcript	TCZ	-0.544727	0.000725776	0.0337105	toward HC
236487_at:SCLT1	WB transcript	TCZ	-0.610366	0.000738652	0.033756	toward HC
1569496_s_at:LOC100130872	WB transcript	TCZ	0.397655	0.000742242	0.033756	toward HC
221856_s_at:FAM63A	WB transcript	TCZ	-0.426776	0.00074303	0.033756	toward HC
219748_at:TREML2	WB transcript	TCZ	-0.472017	0.000745756	0.033756	toward HC
217963_s_at:NGFRAP1	WB transcript	TCZ	-0.417161	0.000757795	0.0338729	toward HC
1569519_at:NBPF10	WB transcript	TCZ	-0.385941	0.000763014	0.0338729	away from HC
205896_at:SLC22A4	WB transcript	TCZ	-0.648464	0.000766458	0.0338729	toward HC
221004_s_at:ITM2C	WB transcript	TCZ	0.344535	0.000773072	0.0338729	toward HC
203140_at:BCL6	WB transcript	TCZ	-0.434356	0.000773484	0.0338729	toward HC
206483_at:LRRC6	WB transcript	TCZ	-0.459837	0.000782078	0.0338729	toward HC
1552691_at:ARL11	WB transcript	TCZ	-0.519265	0.000783474	0.0338729	toward HC
236521_at:LOC105369889	WB transcript	TCZ	-0.574236	0.000788001	0.0338729	toward HC
238429_at:TMEM71	WB transcript	TCZ	-0.529978	0.000795341	0.0338729	toward HC
212993_at:NACC2	WB transcript	TCZ	-0.363359	0.000796003	0.0338729	toward HC
227747_at:MPZL3	WB transcript	TCZ	-0.4734	0.000804948	0.0339028	toward HC
203542_s_at:KLF9	WB transcript	TCZ	0.436207	0.000806247	0.0339028	toward HC
222686_s_at:CPPED1	WB transcript	TCZ	-0.589299	0.000822522	0.0342248	toward HC
204674_at:LRMP	WB transcript	TCZ	-0.450624	0.000825106	0.0342248	toward HC
210724_at:ADGRE3	WB transcript	TCZ	-0.53171	0.000828351	0.0342248	toward HC
210386_s_at:MTX1	WB transcript	TCZ	-0.364549	0.000842011	0.0345881	toward HC
210119_at:KCNJ15	WB transcript	TCZ	-0.499646	0.000851958	0.0347955	toward HC
237591_at:LINC00173	WB transcript	TCZ	-0.524925	0.000857464	0.0348203	toward HC
235033_at:STX16-NPEPL1	WB transcript	TCZ	-0.404629	0.000885991	0.0356001	toward HC
212719_at:PHLPP1	WB transcript	TCZ	-0.512108	0.000889498	0.0356001	toward HC
236975_at:USP12	WB transcript	TCZ	0.403382	0.000891695	0.0356001	toward HC
1556764_s_at:PDE4D	WB transcript	TCZ	0.647043	0.000898293	0.0356631	toward HC
211721_s_at:ZNF551	WB transcript	TCZ	0.417297	0.000909336	0.035901	toward HC
1558920_at:SLC8A1-AS1	WB transcript	TCZ	-0.596998	0.000918288	0.0360396	toward HC
226968_at:KIF1B	WB transcript	TCZ	-0.358817	0.00092299	0.0360396	toward HC
219242_at:CEP63	WB transcript	TCZ	-0.430235	0.000932756	0.0361819	toward HC
203485_at:RTN1	WB transcript	TCZ	0.61034	0.000941176	0.0361819	toward HC
218729_at:LXN	WB transcript	TCZ	-0.659802	0.000941909	0.0361819	toward HC
215191_at:KDM2A	WB transcript	TCZ	-0.355833	0.000964379	0.0366436	toward HC
232352_at:ISL2	WB transcript	TCZ	-0.513357	0.000964966	0.0366436	toward HC
226485_at:VSIG10	WB transcript	TCZ	-0.37397	0.000976545	0.0366436	toward HC
1560443_at:SMCHD1	WB transcript	TCZ	-0.368966	0.000977013	0.0366436	toward HC
214469_at:HIST1H2AE	WB transcript	TCZ	-0.452922	0.000986705	0.0366436	toward HC
204115_at:GNG11	WB transcript	TCZ	-0.563436	0.000998454	0.0366436	toward HC
226435_at:PAPLN	WB transcript	TCZ	-0.366154	0.00100126	0.0366436	toward HC
1552623_at:HSH2D	WB transcript	TCZ	-0.39368	0.00100327	0.0366436	toward HC
205645_at:REPS2	WB transcript	TCZ	-0.562497	0.00100682	0.0366436	toward HC
211516_at:IL5RA	WB transcript	TCZ	0.568201	0.00101443	0.0366436	away from HC
1555659_a_at:TREML1	WB transcript	TCZ	-0.562751	0.00102187	0.0366436	toward HC
227111_at:ZBTB34	WB transcript	TCZ	-0.433881	0.00103284	0.0366436	toward HC
223412_at:KBTBD7	WB transcript	TCZ	-0.579877	0.00103745	0.0366436	toward HC
214450_at:CTSW	WB transcript	TCZ	0.596461	0.00103947	0.0366436	toward HC
213849_s_at:PPP2R2B	WB transcript	TCZ	0.515258	0.00105183	0.0366436	toward HC
220746_s_at:UIMC1	WB transcript	TCZ	-0.357133	0.00105692	0.0366436	toward HC
206723_s_at:LPAR2	WB transcript	TCZ	-0.43193	0.00105757	0.0366436	toward HC
201348_at:GPX3	WB transcript	TCZ	-0.454164	0.00107219	0.0366436	toward HC
201244_s_at:RAF1	WB transcript	TCZ	-0.418003	0.00107226	0.0366436	toward HC
206804_at:CD3G	WB transcript	TCZ	0.457437	0.00107343	0.0366436	toward HC
37384_at:PPM1F	WB transcript	TCZ	-0.350965	0.00107827	0.0366436	toward HC
207445_s_at:CCR9	WB transcript	TCZ	0.485938	0.00109572	0.0366436	away from HC
219132_at:PELI2	WB transcript	TCZ	-0.420924	0.00109946	0.0366436	toward HC
203266_s_at:MAP2K4	WB transcript	TCZ	-0.439452	0.00110117	0.0366436	toward HC
207890_s_at:MMP25	WB transcript	TCZ	-0.465887	0.00110605	0.0366436	toward HC
241233_x_at:ANKRD20A11P	WB transcript	TCZ	0.339957	0.00110864	0.0366436	toward HC
204790_at:SMAD7	WB transcript	TCZ	0.504748	0.00111394	0.0366436	toward HC
1563509_at:FYB	WB transcript	TCZ	-0.301758	0.00112033	0.0366436	toward HC
206522_at:MGAM	WB transcript	TCZ	-0.72418	0.00112324	0.0366436	toward HC
235334_at:ST6GALNAC3	WB transcript	TCZ	-0.423323	0.00113313	0.0366436	toward HC
220760_x_at:ZNF665	WB transcript	TCZ	0.289619	0.00113405	0.0366436	toward HC
1554786_at:CASS4	WB transcript	TCZ	-0.433325	0.00113688	0.0366436	toward HC
205466_s_at:HS3ST1	WB transcript	TCZ	0.401001	0.00114145	0.0366436	toward HC
201324_at:EMP1	WB transcript	TCZ	0.488563	0.00114206	0.0366436	toward HC
201957_at:PPP1R12B	WB transcript	TCZ	-0.428492	0.0011535	0.0366436	toward HC
229460_at:FAM126B	WB transcript	TCZ	-0.715111	0.00116406	0.0366436	toward HC
220659_s_at:C7orf43	WB transcript	TCZ	-0.457783	0.00116732	0.0366436	toward HC
224917_at:LINC00475	WB transcript	TCZ	-0.503113	0.00116775	0.0366436	toward HC
217762_s_at:RAB31	WB transcript	TCZ	-0.394625	0.00117245	0.0366436	toward HC
203305_at:F13A1	WB transcript	TCZ	-0.482271	0.00117313	0.0366436	toward HC
237158_s_at:MPHOSPH9	WB transcript	TCZ	0.408308	0.00117442	0.0366436	toward HC
224806_at:TRIM25	WB transcript	TCZ	-0.343863	0.00117599	0.0366436	toward HC
1565436_s_at:KMT2A	WB transcript	TCZ	0.726048	0.00118018	0.0366436	toward HC
243099_at:NFAM1	WB transcript	TCZ	-0.4156	0.00118081	0.0366436	toward HC
243824_at:LINC01410	WB transcript	TCZ	-0.525491	0.00119118	0.0367837	toward HC
203037_s_at:MTSS1	WB transcript	TCZ	0.385869	0.00119568	0.0367837	toward HC
213185_at:KIAA0556	WB transcript	TCZ	-0.363226	0.00120587	0.0369374	toward HC
239560_at:LOC101927603	WB transcript	TCZ	-0.458114	0.00121107	0.0369374	toward HC
220005_at:P2RY13	WB transcript	TCZ	-0.418627	0.00122184	0.0370292	toward HC
229353_s_at:NUCKS1	WB transcript	TCZ	0.555568	0.0012245	0.0370292	toward HC
209815_at:PTCH1	WB transcript	TCZ	0.592801	0.00124261	0.037191	toward HC
206514_s_at:CYP4F3	WB transcript	TCZ	-0.656432	0.00124357	0.037191	toward HC
228170_at:OLIG1	WB transcript	TCZ	0.574593	0.00124555	0.037191	toward HC
211687_x_at:KIR3DL1	WB transcript	TCZ	0.468122	0.00126215	0.0374981	away from HC
224765_at:MSL1	WB transcript	TCZ	-0.448314	0.00126639	0.0374981	toward HC
203708_at:PDE4B	WB transcript	TCZ	-0.312266	0.00129493	0.0377711	toward HC
201681_s_at:DLG5	WB transcript	TCZ	0.549028	0.00129889	0.0377711	toward HC
213506_at:F2RL1	WB transcript	TCZ	-0.525634	0.00130498	0.0377711	toward HC
227088_at:PDE5A	WB transcript	TCZ	-0.42778	0.00131582	0.0377711	toward HC
213361_at:TDRD7	WB transcript	TCZ	-0.330193	0.0013241	0.0377711	toward HC
229114_at:GAB1	WB transcript	TCZ	-0.540624	0.00132416	0.0377711	toward HC
228152_s_at:DDX60L	WB transcript	TCZ	-0.393012	0.00132497	0.0377711	toward HC
216920_s_at:TARP	WB transcript	TCZ	0.541717	0.00132673	0.0377711	toward HC
203020_at:RABGAP1L	WB transcript	TCZ	-0.397687	0.001341	0.0377711	toward HC
221345_at:FFAR2	WB transcript	TCZ	-0.391108	0.00134706	0.0377711	toward HC
215838_at:LILRA5	WB transcript	TCZ	-0.363638	0.00135222	0.0377711	toward HC
212975_at:DENND3	WB transcript	TCZ	-0.402908	0.00135305	0.0377711	toward HC
235802_at:PLD4	WB transcript	TCZ	0.532299	0.00135321	0.0377711	toward HC
208035_at:GRM6	WB transcript	TCZ	-0.337061	0.00135734	0.0377711	toward HC
206355_at:GNAL	WB transcript	TCZ	0.327925	0.00136053	0.0377711	toward HC
217986_s_at:BAZ1A	WB transcript	TCZ	-0.452326	0.00136102	0.0377711	toward HC
206697_s_at:HP	WB transcript	TCZ	-0.567986	0.00136678	0.0377711	toward HC
230341_x_at:ADAMTS10	WB transcript	TCZ	-0.362996	0.00137128	0.0377711	toward HC
210890_x_at:KIR2DL1	WB transcript	TCZ	0.394814	0.00138295	0.0379456	toward HC
210429_at:RHD	WB transcript	TCZ	-0.331795	0.00140071	0.0381556	away from HC
220990_s_at:VMP1	WB transcript	TCZ	-0.453998	0.00140134	0.0381556	toward HC
203068_at:KLHL21	WB transcript	TCZ	-0.34803	0.00141142	0.0381788	toward HC
217989_at:HSD17B11	WB transcript	TCZ	-0.365627	0.00141294	0.0381788	toward HC
209155_s_at:NT5C2	WB transcript	TCZ	-0.326015	0.00146705	0.0394908	toward HC
1555057_at:NDUFS4	WB transcript	TCZ	0.347	0.00148849	0.0397228	toward HC
1558525_at:LOC101928595	WB transcript	TCZ	-0.390513	0.00149254	0.0397228	toward HC
201058_s_at:MYL9	WB transcript	TCZ	-0.671701	0.00149736	0.0397228	toward HC
226143_at:RAI1	WB transcript	TCZ	0.420692	0.00149803	0.0397228	toward HC
234950_s_at:RFWD2	WB transcript	TCZ	-0.4061	0.00150387	0.0397294	toward HC
238602_at:DIS3L2	WB transcript	TCZ	0.449651	0.00154413	0.0404719	toward HC
1565567_at:STX7	WB transcript	TCZ	-0.348205	0.00154674	0.0404719	toward HC
200842_s_at:EPRS	WB transcript	TCZ	0.495384	0.00154906	0.0404719	toward HC
232283_at:LYSMD1	WB transcript	TCZ	-0.396285	0.00159532	0.0412585	toward HC
209218_at:SQLE	WB transcript	TCZ	0.377442	0.00161131	0.0412585	toward HC
1556874_a_at:MEX3C	WB transcript	TCZ	0.351802	0.00161316	0.0412585	toward HC
221958_s_at:WLS	WB transcript	TCZ	-0.585191	0.00162494	0.0412585	toward HC
209222_s_at:OSBPL2	WB transcript	TCZ	-0.363258	0.00163145	0.0412585	toward HC
205171_at:PTPN4	WB transcript	TCZ	0.378219	0.00163489	0.0412585	toward HC
240574_at:DNAJC3-AS1	WB transcript	TCZ	-0.541947	0.00164018	0.0412585	toward HC
219734_at:SIDT1	WB transcript	TCZ	0.455252	0.00164481	0.0412585	toward HC
228461_at:SH3RF3	WB transcript	TCZ	-0.342811	0.00164703	0.0412585	toward HC
230464_at:S1PR5	WB transcript	TCZ	0.55211	0.00165201	0.0412585	toward HC
227394_at:NCAM1	WB transcript	TCZ	0.398282	0.00165361	0.0412585	toward HC
206643_at:HAL	WB transcript	TCZ	-0.658209	0.00165746	0.0412585	toward HC
240661_at:LOC105378922	WB transcript	TCZ	-0.317913	0.00165849	0.0412585	toward HC
208783_s_at:CD46	WB transcript	TCZ	-0.418068	0.00166045	0.0412585	toward HC
1562777_at:ERV3-1	WB transcript	TCZ	-0.410016	0.0016733	0.0413577	toward HC
229967_at:CMTM2	WB transcript	TCZ	-0.570726	0.00167972	0.0413577	toward HC
1553177_at:SH2D1B	WB transcript	TCZ	0.566865	0.0016828	0.0413577	away from HC
209571_at:CIR1	WB transcript	TCZ	-0.414713	0.00168938	0.0413577	toward HC
219283_at:C1GALT1C1	WB transcript	TCZ	-0.417758	0.00169986	0.0413577	toward HC
238183_at:PRKAR1B	WB transcript	TCZ	-0.416941	0.00171075	0.0413577	toward HC
204589_at:NUAK1	WB transcript	TCZ	0.291967	0.00171246	0.0413577	toward HC
220072_at:CSPP1	WB transcript	TCZ	0.427646	0.00171505	0.0413577	toward HC
235085_at:SGK223	WB transcript	TCZ	0.508913	0.00171956	0.0413577	toward HC
209110_s_at:RGL2	WB transcript	TCZ	-0.366753	0.00174082	0.0413577	toward HC
205068_s_at:ARHGAP26	WB transcript	TCZ	-0.460768	0.00174414	0.0413577	toward HC
204959_at:MNDA	WB transcript	TCZ	-0.3157	0.00174589	0.0413577	toward HC
203240_at:FCGBP	WB transcript	TCZ	0.490851	0.00175091	0.0413577	toward HC
213017_at:ABHD3	WB transcript	TCZ	-0.5016	0.00175266	0.0413577	toward HC
213915_at:NKG7	WB transcript	TCZ	0.58905	0.00175973	0.0413577	toward HC
218486_at:KLF11	WB transcript	TCZ	0.364702	0.00177446	0.0413577	toward HC
241388_at:LOC101927451	WB transcript	TCZ	-0.353983	0.00179269	0.0413577	toward HC
225368_at:HIPK2	WB transcript	TCZ	0.358909	0.00179731	0.0413577	toward HC
231776_at:EOMES	WB transcript	TCZ	0.516083	0.00180061	0.0413577	toward HC
204198_s_at:RUNX3	WB transcript	TCZ	0.489242	0.00180205	0.0413577	toward HC
219158_s_at:NAA15	WB transcript	TCZ	0.49373	0.00180958	0.0413577	toward HC
240128_at:NT5C3A	WB transcript	TCZ	-0.419043	0.00181112	0.0413577	toward HC
212934_at:UBXN2B	WB transcript	TCZ	-0.392492	0.00181994	0.0413577	toward HC
238715_at:LOC146880	WB transcript	TCZ	-0.297669	0.00182947	0.0413577	toward HC
242086_at:SPATA6	WB transcript	TCZ	-0.396909	0.00183383	0.0413577	toward HC
212579_at:SMCHD1	WB transcript	TCZ	-0.439402	0.0018381	0.0413577	toward HC
212375_at:EP400	WB transcript	TCZ	0.375226	0.00183904	0.0413577	toward HC
212820_at:DMXL2	WB transcript	TCZ	-0.395208	0.0018407	0.0413577	toward HC
1557820_at:AFG3L2	WB transcript	TCZ	0.378651	0.00184641	0.0413577	toward HC
227053_at:PACSIN1	WB transcript	TCZ	0.390505	0.00184801	0.0413577	toward HC
225924_at:FNIP2	WB transcript	TCZ	0.361491	0.0018514	0.0413577	toward HC
208895_s_at:DDX18	WB transcript	TCZ	0.37731	0.00186306	0.0413577	toward HC
226155_at:FAM160B1	WB transcript	TCZ	-0.513452	0.00187965	0.0413577	toward HC
1558345_a_at:ZNF487	WB transcript	TCZ	-0.474767	0.00188466	0.0413577	toward HC
229382_at:FAM212B	WB transcript	TCZ	-0.422589	0.00188596	0.0413577	toward HC
242572_at:GAB1	WB transcript	TCZ	-0.441612	0.00189478	0.0413577	toward HC
224480_s_at:AGPAT9	WB transcript	TCZ	-0.474806	0.00189491	0.0413577	toward HC
211937_at:EIF4B	WB transcript	TCZ	0.365482	0.00189491	0.0413577	toward HC
227210_at:SFMBT2	WB transcript	TCZ	0.498706	0.00189665	0.0413577	toward HC
229090_at:ZEB1-AS1	WB transcript	TCZ	-0.518822	0.00189799	0.0413577	toward HC
212107_s_at:DHX9	WB transcript	TCZ	0.561622	0.00190364	0.0413577	toward HC
227341_at:BEND7	WB transcript	TCZ	-0.382168	0.00190887	0.0413577	toward HC
202933_s_at:YES1	WB transcript	TCZ	0.365819	0.00193276	0.0414762	away from HC
36564_at:RNF19B	WB transcript	TCZ	-0.360695	0.00194161	0.0414762	toward HC
202207_at:ARL4C	WB transcript	TCZ	0.448388	0.00195071	0.0414762	toward HC
209864_at:FRAT2	WB transcript	TCZ	-0.458003	0.00195329	0.0414762	toward HC
226226_at:TMEM45B	WB transcript	TCZ	-0.381442	0.00195402	0.0414762	toward HC
203774_at:MTR	WB transcript	TCZ	0.379499	0.0019588	0.0414762	toward HC
224576_at:ERGIC1	WB transcript	TCZ	-0.423236	0.00196292	0.0414762	toward HC
217823_s_at:UBE2J1	WB transcript	TCZ	-0.452771	0.00196422	0.0414762	toward HC
205452_at:PIGB	WB transcript	TCZ	-0.500045	0.00196686	0.0414762	toward HC
219751_at:SETD6	WB transcript	TCZ	0.359759	0.00197559	0.0414897	toward HC
209865_at:SLC35A3	WB transcript	TCZ	0.363521	0.00197918	0.0414897	toward HC
1559449_a_at:ZNF254	WB transcript	TCZ	0.340686	0.00198593	0.0415088	toward HC
217813_s_at:SPIN1	WB transcript	TCZ	0.41933	0.00200361	0.0415615	toward HC
1555938_x_at:VIM	WB transcript	TCZ	-0.523549	0.00200386	0.0415615	toward HC
208490_x_at:HIST1H2BF	WB transcript	TCZ	-0.417129	0.00201422	0.0415615	toward HC
225755_at:KLHDC8B	WB transcript	TCZ	-0.374752	0.00201726	0.0415615	toward HC
204285_s_at:PMAIP1	WB transcript	TCZ	-0.404082	0.00202292	0.0415615	toward HC
223342_at:RRM2B	WB transcript	TCZ	-0.538149	0.00202354	0.0415615	toward HC
223939_at:SUCNR1	WB transcript	TCZ	-0.333819	0.00203824	0.0417428	toward HC
204526_s_at:TBC1D8	WB transcript	TCZ	0.294205	0.00205193	0.0419023	away from HC
241133_at:TRB	WB transcript	TCZ	-0.476528	0.00205982	0.0419429	toward HC
207907_at:TNFSF14	WB transcript	TCZ	-0.441631	0.00207664	0.0421604	toward HC
207314_x_at:KIR3DL2	WB transcript	TCZ	0.476847	0.00208436	0.0421604	toward HC
218979_at:RMI1	WB transcript	TCZ	-0.328319	0.0020883	0.0421604	toward HC
227686_at:OXNAD1	WB transcript	TCZ	0.326905	0.0021004	0.0422846	toward HC
204006_s_at:FCGR3A	WB transcript	TCZ	-0.352526	0.00213094	0.0425082	toward HC
225251_at:RAB24	WB transcript	TCZ	-0.319363	0.00213487	0.0425082	toward HC
214669_x_at:IGK	WB transcript	TCZ	0.441796	0.00213572	0.0425082	toward HC
1557685_at:ASAP1-IT2	WB transcript	TCZ	-0.33919	0.00213744	0.0425082	toward HC
225328_at:FBXO32	WB transcript	TCZ	0.3768	0.00214242	0.0425082	toward HC
237870_at:LOC101927759	WB transcript	TCZ	-0.376546	0.0021474	0.0425082	toward HC
207387_s_at:GK	WB transcript	TCZ	-0.471518	0.00216107	0.04266	toward HC
226872_at:RFX2	WB transcript	TCZ	-0.600178	0.00217009	0.0427194	toward HC
203143_s_at:KIAA0040	WB transcript	TCZ	-0.324608	0.00222177	0.0436159	toward HC
220684_at:TBX21	WB transcript	TCZ	0.502443	0.00223964	0.0437644	toward HC
238902_at:PCMTD1	WB transcript	TCZ	-0.331287	0.00224165	0.0437644	toward HC
214170_x_at:FH	WB transcript	TCZ	0.393306	0.00225709	0.0439052	toward HC
220302_at:MAK	WB transcript	TCZ	-0.557745	0.00226991	0.0439052	toward HC
223640_at:HCST	WB transcript	TCZ	0.363263	0.00227464	0.0439052	toward HC
230987_at:LOC105378775	WB transcript	TCZ	-0.391614	0.00228113	0.0439052	toward HC
203062_s_at:MDC1	WB transcript	TCZ	0.383601	0.00228469	0.0439052	toward HC
206785_s_at:KLRC1	WB transcript	TCZ	0.554473	0.00228616	0.0439052	away from HC
207624_s_at:RPGR	WB transcript	TCZ	-0.556723	0.00229556	0.0439052	toward HC
242714_at:LOC101928429	WB transcript	TCZ	-0.445552	0.00230703	0.0439052	toward HC
212169_at:FKBP9	WB transcript	TCZ	-0.437656	0.00230994	0.0439052	toward HC
231837_at:USP28	WB transcript	TCZ	0.451248	0.00231064	0.0439052	toward HC
213348_at:CDKN1C	WB transcript	TCZ	0.685855	0.00232785	0.0440479	toward HC
202644_s_at:TNFAIP3	WB transcript	TCZ	0.397789	0.00233055	0.0440479	toward HC
228984_at:CARNS1	WB transcript	TCZ	0.292875	0.00233722	0.0440482	toward HC
1558299_at:SIRPA	WB transcript	TCZ	-0.391581	0.00234689	0.0440482	toward HC
225637_at:DEF8	WB transcript	TCZ	-0.314071	0.00234916	0.0440482	toward HC
206222_at:TNFRSF10C	WB transcript	TCZ	-0.513345	0.00235803	0.0440982	toward HC
224783_at:UBALD2	WB transcript	TCZ	-0.331858	0.00237535	0.0443022	toward HC
201360_at:CST3	WB transcript	TCZ	0.341922	0.00238141	0.0443022	toward HC
226018_at:MTURN	WB transcript	TCZ	-0.364397	0.00242797	0.0446105	toward HC
211951_at:NOLC1	WB transcript	TCZ	0.380338	0.00242881	0.0446105	toward HC
225776_at:RBMS2	WB transcript	TCZ	0.419278	0.00243249	0.0446105	toward HC
209682_at:CBLB	WB transcript	TCZ	0.4483	0.0024348	0.0446105	toward HC
1559297_at:LOC105371402	WB transcript	TCZ	0.316915	0.00244337	0.0446105	toward HC
218932_at:ZNHIT6	WB transcript	TCZ	0.350884	0.00244614	0.0446105	toward HC
1552375_at:ZNF333	WB transcript	TCZ	-0.354148	0.00245133	0.0446105	toward HC
209238_at:STX3	WB transcript	TCZ	-0.449451	0.00245232	0.0446105	toward HC
231093_at:FCRL3	WB transcript	TCZ	0.409505	0.00245448	0.0446105	toward HC
202894_at:EPHB4	WB transcript	TCZ	-0.387644	0.00250648	0.0453388	toward HC
219766_at:B9D2	WB transcript	TCZ	-0.296272	0.00250731	0.0453388	toward HC
202007_at:NID1	WB transcript	TCZ	0.596423	0.00253973	0.0457695	toward HC
1559413_at:TCP11L2	WB transcript	TCZ	-0.367036	0.00256035	0.0457695	away from HC
201625_s_at:INSIG1	WB transcript	TCZ	0.301699	0.00256351	0.0457695	toward HC
1568894_at:LOC101929007	WB transcript	TCZ	-0.576548	0.0025684	0.0457695	toward HC
231332_at:AMN1	WB transcript	TCZ	-0.422533	0.00256923	0.0457695	toward HC
206157_at:PTX3	WB transcript	TCZ	0.462717	0.00258271	0.0457695	toward HC
210506_at:FUT7	WB transcript	TCZ	-0.337553	0.00258838	0.0457695	toward HC
201749_at:ECE1	WB transcript	TCZ	-0.336363	0.00259431	0.0457695	toward HC
220925_at:NAA35	WB transcript	TCZ	0.467153	0.00260697	0.0457695	toward HC
228933_at:NHS	WB transcript	TCZ	-0.477986	0.00261034	0.0457695	toward HC
242292_at:FAM226A	WB transcript	TCZ	0.361442	0.00261479	0.0457695	toward HC
208612_at:PDIA3	WB transcript	TCZ	0.477925	0.00262185	0.0457695	toward HC
219221_at:ZBTB38	WB transcript	TCZ	0.402781	0.00262192	0.0457695	toward HC
214723_x_at:ANKRD36	WB transcript	TCZ	0.738704	0.00263196	0.0457695	toward HC
229584_at:LRRK2	WB transcript	TCZ	-0.460657	0.0026373	0.0457695	toward HC
58780_s_at:ARHGEF40	WB transcript	TCZ	-0.538626	0.00264381	0.0457695	toward HC
209995_s_at:TCL1A	WB transcript	TCZ	0.352134	0.00264458	0.0457695	toward HC
222721_at:DOCK5	WB transcript	TCZ	-0.474179	0.00264706	0.0457695	toward HC
210140_at:CST7	WB transcript	TCZ	0.289753	0.00265472	0.0457906	toward HC
212830_at:MEGF9	WB transcript	TCZ	-0.462194	0.00267078	0.045956	toward HC
221139_s_at:CSAD	WB transcript	TCZ	-0.374299	0.00268242	0.0460448	toward HC
1559979_at:SYF2	WB transcript	TCZ	-0.296725	0.00269515	0.0461519	toward HC
240630_at:LOC105371772	WB transcript	TCZ	-0.341355	0.00270362	0.046182	toward HC
204351_at:S100P	WB transcript	TCZ	-0.810728	0.00270991	0.046182	toward HC
229323_at:LINC00959	WB transcript	TCZ	0.336541	0.00272241	0.046284	toward HC
222073_at:COL4A3	WB transcript	TCZ	0.321387	0.00273109	0.0463208	toward HC
202379_s_at:NKTR	WB transcript	TCZ	0.30457	0.00275368	0.0464927	toward HC
212470_at:SPAG9	WB transcript	TCZ	-0.360476	0.00275431	0.0464927	toward HC
238121_at:GK5	WB transcript	TCZ	0.449882	0.00277782	0.0465957	toward HC
206828_at:TXK	WB transcript	TCZ	0.378124	0.00277839	0.0465957	away from HC
204669_s_at:RNF24	WB transcript	TCZ	-0.400934	0.00278092	0.0465957	toward HC
221992_at:NPIPB15	WB transcript	TCZ	0.359466	0.00278663	0.0465957	toward HC
203604_at:ZNF516	WB transcript	TCZ	-0.410679	0.00279374	0.0466048	toward HC
207509_s_at:LAIR2	WB transcript	TCZ	0.505574	0.0028127	0.0467405	toward HC
202146_at:IFRD1	WB transcript	TCZ	-0.535987	0.00281503	0.0467405	toward HC
219529_at:CLIC3	WB transcript	TCZ	0.551868	0.0028267	0.0468248	toward HC
220088_at:C5AR1	WB transcript	TCZ	-0.450245	0.00284684	0.0470489	toward HC
207541_s_at:EXOSC10	WB transcript	TCZ	0.389298	0.00287181	0.0473514	toward HC
226218_at:IL7R	WB transcript	TCZ	0.354748	0.00288738	0.0474767	toward HC
1554852_a_at:KIAA1257	WB transcript	TCZ	-0.32829	0.00289277	0.0474767	toward HC
201137_s_at:HLA-DPB1	WB transcript	TCZ	0.410431	0.00291575	0.0475425	toward HC
212899_at:CDK19	WB transcript	TCZ	-0.365305	0.00292276	0.0475425	toward HC
210164_at:GZMB	WB transcript	TCZ	0.662193	0.0029241	0.0475425	toward HC
236149_at:THOC3	WB transcript	TCZ	0.319826	0.00293587	0.0475425	toward HC
229087_s_at:COG1	WB transcript	TCZ	-0.28838	0.00293933	0.0475425	toward HC
209695_at:PTP4A3	WB transcript	TCZ	-0.341104	0.00295188	0.0475425	toward HC
204633_s_at:RPS6KA5	WB transcript	TCZ	-0.317648	0.00297084	0.0475425	toward HC
225572_at:CREB1	WB transcript	TCZ	-0.381188	0.00298209	0.0475425	toward HC
211316_x_at:CFLAR	WB transcript	TCZ	-0.338331	0.00298217	0.0475425	toward HC
236832_at:ADCY10P1	WB transcript	TCZ	-0.350306	0.00298374	0.0475425	toward HC
209473_at:ENTPD1	WB transcript	TCZ	-0.356062	0.00298435	0.0475425	toward HC
210681_s_at:USP15	WB transcript	TCZ	-0.425242	0.00298448	0.0475425	toward HC
220220_at:LRRC37A4P	WB transcript	TCZ	0.520942	0.00298949	0.0475425	toward HC
214290_s_at:HIST2H2AA3	WB transcript	TCZ	-0.379139	0.00299044	0.0475425	toward HC
219983_at:HRASLS	WB transcript	TCZ	-0.389553	0.00300203	0.0475788	toward HC
223282_at:TSHZ1	WB transcript	TCZ	0.38989	0.00301856	0.0475788	toward HC
201121_s_at:PGRMC1	WB transcript	TCZ	-0.310045	0.00302707	0.0475788	toward HC
212077_at:CALD1	WB transcript	TCZ	-0.56458	0.00302747	0.0475788	toward HC
211081_s_at:MAP4K5	WB transcript	TCZ	0.412787	0.00304149	0.0475788	toward HC
210774_s_at:NCOA4	WB transcript	TCZ	-0.328314	0.00305008	0.0475788	toward HC
220242_x_at:ZNF701	WB transcript	TCZ	-0.287397	0.00305065	0.0475788	toward HC
232914_s_at:SYTL2	WB transcript	TCZ	0.386628	0.00306123	0.0475788	toward HC
219722_s_at:GDPD3	WB transcript	TCZ	-0.30735	0.00306944	0.0475788	toward HC
212629_s_at:PKN2	WB transcript	TCZ	-0.41831	0.00307087	0.0475788	toward HC
218706_s_at:GRAMD3	WB transcript	TCZ	0.439964	0.00307205	0.0475788	away from HC
215212_at:PIK3CA	WB transcript	TCZ	-0.274764	0.00308209	0.0475788	toward HC
201847_at:LIPA	WB transcript	TCZ	0.345782	0.00308495	0.0475788	toward HC
202510_s_at:TNFAIP2	WB transcript	TCZ	-0.38662	0.00313084	0.0475788	toward HC
202682_s_at:USP4	WB transcript	TCZ	-0.308203	0.00313292	0.0475788	toward HC
205745_x_at:ADAM17	WB transcript	TCZ	-0.298294	0.00314306	0.0475788	toward HC
228654_at:SPIN4	WB transcript	TCZ	0.321228	0.00314386	0.0475788	away from HC
225354_s_at:SH3BGRL2	WB transcript	TCZ	-0.456252	0.00316502	0.0475788	toward HC
218940_at:VCPKMT	WB transcript	TCZ	-0.479702	0.00316569	0.0475788	toward HC
223046_at:EGLN1	WB transcript	TCZ	-0.432123	0.00317308	0.0475788	toward HC
208426_x_at:KIR2DL4	WB transcript	TCZ	0.43325	0.003177	0.0475788	toward HC
225669_at:IFNAR1	WB transcript	TCZ	-0.340538	0.00318164	0.0475788	toward HC
210423_s_at:SLC11A1	WB transcript	TCZ	-0.518248	0.0031975	0.0475788	toward HC
221760_at:MAN1A1	WB transcript	TCZ	-0.449918	0.00320501	0.0475788	toward HC
203921_at:CHST2	WB transcript	TCZ	0.303231	0.0032065	0.0475788	toward HC
238892_at:WDSUB1	WB transcript	TCZ	0.292606	0.00320738	0.0475788	toward HC
1560058_at:LOC399900	WB transcript	TCZ	-0.306606	0.00321101	0.0475788	toward HC
229309_at:ADRB1	WB transcript	TCZ	0.332583	0.0032113	0.0475788	toward HC
239545_at:CASD1	WB transcript	TCZ	0.331242	0.00323865	0.0475788	toward HC
208579_x_at:LOC102724334	WB transcript	TCZ	-0.386188	0.00323999	0.0475788	toward HC
215555_at:LOC101928189	WB transcript	TCZ	-0.305176	0.00324183	0.0475788	toward HC
204407_at:TTF2	WB transcript	TCZ	0.399444	0.00324458	0.0475788	toward HC
207677_s_at:NCF4	WB transcript	TCZ	-0.420998	0.00324533	0.0475788	toward HC
202976_s_at:RHOBTB3	WB transcript	TCZ	0.496385	0.0032524	0.0475788	away from HC
226275_at:MXD1	WB transcript	TCZ	-0.376213	0.00325568	0.0475788	toward HC
210889_s_at:FCGR2B	WB transcript	TCZ	-0.412755	0.00326383	0.0475788	toward HC
225284_at:DNAJC3	WB transcript	TCZ	-0.377854	0.00327669	0.0475788	toward HC
204698_at:ISG20	WB transcript	TCZ	-0.317351	0.00327895	0.0475788	toward HC
226188_at:LGALSL	WB transcript	TCZ	-0.421762	0.00328785	0.0475788	toward HC
1558827_a_at:ZNF831	WB transcript	TCZ	0.573672	0.0032883	0.0475788	toward HC
236355_s_at:NUTM2A-AS1	WB transcript	TCZ	-0.281992	0.00329163	0.0475788	toward HC
202188_at:NUP93	WB transcript	TCZ	0.419263	0.00330173	0.0475788	toward HC
235146_at:TMCC3	WB transcript	TCZ	-0.51372	0.0033077	0.0475788	toward HC
235286_at:CMTM1	WB transcript	TCZ	-0.534229	0.00332092	0.0475788	toward HC
214447_at:ETS1	WB transcript	TCZ	0.401889	0.00332156	0.0475788	toward HC
209702_at:FTO	WB transcript	TCZ	0.431372	0.00332441	0.0475788	toward HC
216207_x_at:IGKV1-13	WB transcript	TCZ	0.363218	0.00333018	0.0475788	toward HC
210845_s_at:PLAUR	WB transcript	TCZ	-0.321626	0.00333095	0.0475788	toward HC
210949_s_at:EIF3C	WB transcript	TCZ	0.402566	0.0033324	0.0475788	toward HC
212860_at:ZDHHC18	WB transcript	TCZ	-0.366022	0.00333389	0.0475788	toward HC
204563_at:SELL	WB transcript	TCZ	-0.24974	0.00333952	0.0475788	toward HC
206268_at:LEFTY1	WB transcript	TCZ	-0.344878	0.00335491	0.0475788	toward HC
237716_at:C9orf3	WB transcript	TCZ	0.33354	0.00335542	0.0475788	toward HC
212959_s_at:GNPTAB	WB transcript	TCZ	0.355489	0.00335843	0.0475788	toward HC
206343_s_at:NRG1	WB transcript	TCZ	-0.483973	0.0033631	0.0475788	toward HC
228774_at:CEP78	WB transcript	TCZ	0.371591	0.00336765	0.0475788	toward HC
217378_x_at:LOC100130100	WB transcript	TCZ	0.429633	0.0033815	0.0476797	toward HC
229560_at:TLR8	WB transcript	TCZ	-0.41342	0.00341106	0.0480012	toward HC
221895_at:MOSPD2	WB transcript	TCZ	-0.350959	0.003422	0.0480049	toward HC
207601_at:SULT1B1	WB transcript	TCZ	-0.58992	0.00342483	0.0480049	toward HC
218272_at:TTC38	WB transcript	TCZ	0.454354	0.00343848	0.0480125	toward HC
232080_at:HECW2	WB transcript	TCZ	-0.715482	0.00344175	0.0480125	toward HC
223650_s_at:NRBF2	WB transcript	TCZ	-0.433389	0.00345143	0.0480125	toward HC
219434_at:TREM1	WB transcript	TCZ	-0.547639	0.0034549	0.0480125	toward HC
218191_s_at:LMBRD1	WB transcript	TCZ	-0.336952	0.00345915	0.0480125	toward HC
226312_at:RICTOR	WB transcript	TCZ	-0.472045	0.00347074	0.0480794	toward HC
224037_at:LOC101928809	WB transcript	TCZ	0.379002	0.00348314	0.0481518	toward HC
231809_x_at:PDCD7	WB transcript	TCZ	0.379141	0.00349825	0.0481518	toward HC
226752_at:FAM174A	WB transcript	TCZ	-0.440495	0.00349922	0.0481518	toward HC
212247_at:NUP205	WB transcript	TCZ	0.365241	0.00350307	0.0481518	toward HC
208918_s_at:NADK	WB transcript	TCZ	-0.33916	0.00350992	0.0481528	toward HC
202458_at:PRSS23	WB transcript	TCZ	0.479665	0.0035301	0.0483239	toward HC
236018_at:ADAL	WB transcript	TCZ	0.319348	0.00353599	0.0483239	toward HC
208523_x_at:HIST1H2BI	WB transcript	TCZ	-0.402943	0.00355294	0.0484623	toward HC
202524_s_at:SPOCK2	WB transcript	TCZ	0.437899	0.0035752	0.0486725	toward HC
212671_s_at:HLA-DQA1	WB transcript	TCZ	0.433546	0.00360118	0.0489202	toward HC
209447_at:SYNE1	WB transcript	TCZ	0.402096	0.00360715	0.0489202	toward HC
225893_at:RC3H1	WB transcript	TCZ	-0.332183	0.0036387	0.0492539	toward HC
212116_at:TRIM27	WB transcript	TCZ	-0.292983	0.00364858	0.049257	toward HC
204392_at:CAMK1	WB transcript	TCZ	0.423038	0.003653	0.049257	toward HC
212229_s_at:FBXO21	WB transcript	TCZ	0.374832	0.00365971	0.049257	toward HC
204531_s_at:BRCA1	WB transcript	TCZ	-0.350719	0.0036751	0.0492885	toward HC
236353_at:LOC105374994	WB transcript	TCZ	0.368113	0.00367593	0.0492885	toward HC
201392_s_at:IGF2R	WB transcript	TCZ	-0.449581	0.00369878	0.0494816	away from HC
225987_at:STEAP4	WB transcript	TCZ	-0.484053	0.00370425	0.0494816	toward HC
230926_s_at:ODF2L	WB transcript	TCZ	0.297287	0.00373065	0.0496801	toward HC
211583_x_at:NCR3	WB transcript	TCZ	0.320868	0.00374443	0.0496801	away from HC
218178_s_at:CHMP1B	WB transcript	TCZ	-0.274916	0.00374528	0.0496801	toward HC
228497_at:SLC22A15	WB transcript	TCZ	-0.457779	0.00375032	0.0496801	toward HC
203080_s_at:BAZ2B	WB transcript	TCZ	-0.421364	0.00375407	0.0496801	toward HC
210038_at:PRKCQ	WB transcript	TCZ	0.380433	0.00376125	0.0496826	toward HC
220832_at:TLR8	WB transcript	TCZ	-0.465777	0.00377628	0.0497304	toward HC
209600_s_at:ACOX1	WB transcript	TCZ	-0.410416	0.00379145	0.0497304	toward HC
204071_s_at:TOPORS	WB transcript	TCZ	-0.452964	0.00379181	0.0497304	toward HC
204074_s_at:CEP104	WB transcript	TCZ	0.347119	0.00380448	0.0497304	toward HC
219607_s_at:MS4A4A	WB transcript	TCZ	-0.754308	0.00381922	0.0497304	toward HC
218950_at:ARAP3	WB transcript	TCZ	-0.333512	0.00381976	0.0497304	away from HC
209024_s_at:SYNCRIP	WB transcript	TCZ	0.532123	0.0038215	0.0497304	toward HC
226726_at:MBOAT2	WB transcript	TCZ	-0.503759	0.00382306	0.0497304	toward HC
201622_at:SND1	WB transcript	TCZ	0.415564	0.00382785	0.0497304	toward HC
200810_s_at:CIRBP	WB transcript	TCZ	0.292975	0.00384203	0.0498235	toward HC
216748_at:PYHIN1	WB transcript	TCZ	0.400811	0.00385672	0.049923	toward HC

## Sheet: Protein
Supplementary Data 2. Variables affected by MTX, IFX and TCZ.
Name	Type	Drug	logFC	P.Value	adj.P.Val	Direction
SL004742:AFM	Serum protein	IFX	0.50892	8.14252e-07	0.000216098	toward HC
SL003309:LBP	Serum protein	IFX	-0.91602	9.88782e-07	0.000216098	toward HC
SL000414:CFB	Serum protein	IFX	-0.504927	1.15087e-06	0.000216098	toward HC
SL000325:C9	Serum protein	IFX	-0.739431	1.33003e-06	0.000216098	toward HC
SL000318:C4A C4B	Serum protein	IFX	-0.705356	1.9285e-06	0.000216098	toward HC
SL004876:SERPINA4	Serum protein	IFX	0.392896	2.0228e-06	0.000216098	toward HC
SL000276:APOE	Serum protein	IFX	0.433946	2.08634e-06	0.000216098	toward HC
SL000424:FGA FGB FGG	Serum protein	IFX	-0.99905	2.89195e-06	0.000262099	toward HC
SL004668:APOE	Serum protein	IFX	0.40566	4.2416e-06	0.000341705	toward HC
SL006512:HGFAC	Serum protein	IFX	0.417308	6.32224e-06	0.000405874	toward HC
SL000440:HPX	Serum protein	IFX	-0.633583	6.92688e-06	0.000405874	toward HC
SL004008:PRTN3	Serum protein	IFX	-0.770338	7.09027e-06	0.000405874	toward HC
SL000051:CRP	Serum protein	IFX	-3.10142	7.2773e-06	0.000405874	toward HC
SL000249:SERPINA1	Serum protein	IFX	-0.444808	1.31045e-05	0.000678666	toward HC
SL006448:HRG	Serum protein	IFX	0.345634	1.64115e-05	0.00079327	toward HC
SL004669:APOE	Serum protein	IFX	0.401163	2.35406e-05	0.00106675	toward HC
SL000251:AHSG	Serum protein	IFX	0.337877	2.90432e-05	0.00118746	toward HC
SL000022:FGA FGB FGG	Serum protein	IFX	-0.645673	2.97423e-05	0.00118746	toward HC
SL000550:SERPINA5	Serum protein	IFX	0.480743	3.25716e-05	0.00118746	toward HC
SL000573:APCS	Serum protein	IFX	-0.618041	3.27556e-05	0.00118746	toward HC
SL003341:FGG	Serum protein	IFX	-0.768834	5.34557e-05	0.00184561	toward HC
SL000572:SAA1	Serum protein	IFX	-2.73122	7.06315e-05	0.00232777	toward HC
SL017610:CXCL3 CXCL2	Serum protein	IFX	-0.850155	0.000111738	0.00338352	toward HC
SL010375:ASAH2	Serum protein	IFX	0.423913	0.000112	0.00338352	toward HC
SL004466:SERPIND1	Serum protein	IFX	-0.31302	0.000121364	0.00351975	toward HC
SL003685:NAMPT	Serum protein	IFX	-0.575656	0.000154222	0.00423807	toward HC
SL010288:CA6	Serum protein	IFX	0.51996	0.000165617	0.00423807	toward HC
SL000461:IGHE IGK@ IGL@	Serum protein	IFX	-0.766606	0.000166555	0.00423807	toward HC
SL000357:F9	Serum protein	IFX	-0.234252	0.000169512	0.00423807	toward HC
SL004872:EDAR	Serum protein	IFX	0.889733	0.000262298	0.00571361	toward HC
SL000277:APOE	Serum protein	IFX	0.26543	0.000266069	0.00571361	toward HC
SL003310:VEGFA	Serum protein	IFX	-0.481867	0.000267952	0.00571361	toward HC
SL005170:ICOS	Serum protein	IFX	-0.893878	0.000277342	0.00571361	toward HC
SL000415:CFH	Serum protein	IFX	-0.230947	0.000278148	0.00571361	toward HC
SL005188:IL5RA	Serum protein	IFX	-0.277543	0.000284794	0.00571361	toward HC
SL004853:ICOSLG	Serum protein	IFX	-0.372592	0.000285137	0.00571361	toward HC
SL003323:CCL18	Serum protein	IFX	-0.544396	0.000294937	0.00571361	toward HC
SL003167:CXCL13	Serum protein	IFX	-1.04224	0.000299454	0.00571361	toward HC
SL002528:PLA2G2A	Serum protein	IFX	-0.970753	0.000311831	0.00579721	toward HC
SL004400:F9	Serum protein	IFX	-0.236837	0.000381077	0.00690743	toward HC
SL008178:DPT	Serum protein	IFX	0.393112	0.000433799	0.0075605	toward HC
SL000668:CD36	Serum protein	IFX	0.524749	0.000437961	0.0075605	toward HC
SL000382:CKB CKM	Serum protein	IFX	0.991741	0.000501641	0.0084584	toward HC
SL003328:CFI	Serum protein	IFX	-0.316079	0.000561198	0.00924756	toward HC
SL004639:NTRK3	Serum protein	IFX	0.220531	0.000622816	0.0100349	toward HC
SL004010:KIT	Serum protein	IFX	0.193119	0.000644684	0.0101614	toward HC
SL006694:CNDP1	Serum protein	IFX	0.264514	0.000685908	0.0105811	toward HC
SL003994:BMP1	Serum protein	IFX	0.395847	0.000714258	0.0107889	toward HC
SL000319:C5	Serum protein	IFX	-0.311549	0.000732167	0.0108337	toward HC
SL004739:ITIH4	Serum protein	IFX	-0.227522	0.00114911	0.0166631	toward HC
SL008574:OMD	Serum protein	IFX	0.432284	0.0011735	0.0166832	toward HC
SL000456:C3	Serum protein	IFX	-0.473631	0.00121628	0.0169587	toward HC
SL000322:C6	Serum protein	IFX	-0.24964	0.00129594	0.0175355	toward HC
SL003326:CXCL11	Serum protein	IFX	-0.721502	0.00130601	0.0175355	toward HC
SL004355:CCL3L1	Serum protein	IFX	-0.213653	0.00138961	0.0183187	toward HC
SL002823:SELL	Serum protein	IFX	0.191157	0.001508	0.0192532	toward HC
SL014008:FUT5	Serum protein	IFX	-0.287331	0.00151361	0.0192532	toward HC
SL003951:BDNF	Serum protein	IFX	0.255516	0.00157045	0.0196254	toward HC
SL003764:NCAM1	Serum protein	IFX	0.251535	0.00159793	0.0196254	toward HC
SL001945:SELE	Serum protein	IFX	-0.350316	0.00162407	0.0196254	toward HC
SL001796:MPO	Serum protein	IFX	-0.463868	0.00170571	0.020274	toward HC
SL000308:SERPING1	Serum protein	IFX	-0.288269	0.00177092	0.0207096	toward HC
SL000426:FN1	Serum protein	IFX	0.228271	0.00183947	0.0210242	toward HC
SL000474:IL16	Serum protein	IFX	-0.535921	0.00185581	0.0210242	toward HC
SL000478:IL2	Serum protein	IFX	-0.293074	0.00197269	0.0218599	toward HC
SL000320:C5	Serum protein	IFX	-0.600846	0.00198988	0.0218599	toward HC
SL010368:IDUA	Serum protein	IFX	0.227924	0.00207337	0.0224075	toward HC
SL004134:CD27	Serum protein	IFX	0.230879	0.00210154	0.0224075	toward HC
SL014735:IMPDH1	Serum protein	IFX	-0.665368	0.00213372	0.0224209	toward HC
SL001996:ANGPT2	Serum protein	IFX	-0.573093	0.00243361	0.0247962	toward HC
SL005084:POSTN	Serum protein	IFX	0.237579	0.00243931	0.0247962	toward HC
SL000002:VEGFA	Serum protein	IFX	-0.271281	0.00246238	0.0247962	toward HC
SL003440:PLA2G7	Serum protein	IFX	0.295711	0.00260693	0.0258922	toward HC
SL000521:MMP1	Serum protein	IFX	-0.57036	0.00272492	0.0266985	toward HC
SL012469:GPC5	Serum protein	IFX	0.239767	0.00276437	0.0267239	toward HC
SL003302:CCL23	Serum protein	IFX	-0.438399	0.00314966	0.0298195	toward HC
SL000524:MMP3	Serum protein	IFX	-1.67849	0.00316685	0.0298195	toward HC
SL003183:CXCL10	Serum protein	IFX	-0.529207	0.00342364	0.0318242	toward HC
SL008099:CAPG	Serum protein	IFX	-0.379218	0.00349597	0.0320457	toward HC
SL008822:EMR2	Serum protein	IFX	0.333749	0.00353586	0.0320457	toward HC
SL004258:ADIPOQ	Serum protein	IFX	0.322036	0.00394025	0.0352698	toward HC
SL000250:SERPINF2	Serum protein	IFX	0.207871	0.00404395	0.0357565	toward HC
SL003301:CCL23	Serum protein	IFX	-0.431169	0.00422176	0.0365703	toward HC
SL008611:NAAA	Serum protein	IFX	0.38054	0.00427032	0.0365703	toward HC
SL000398:CYP3A4	Serum protein	IFX	0.351285	0.0042873	0.0365703	toward HC
SL002755:PAPPA	Serum protein	IFX	-0.681384	0.00438898	0.0367781	toward HC
SL004136:TYRO3	Serum protein	IFX	0.135027	0.00446211	0.0367781	toward HC
SL000358:F7	Serum protein	IFX	0.161305	0.00446383	0.0367781	toward HC
SL000048:PROC	Serum protein	IFX	0.187667	0.00484675	0.0394843	toward HC
SL000384:CTLA4	Serum protein	IFX	-0.275352	0.00529418	0.0425375	toward HC
SL006920:MAPK14	Serum protein	IFX	-0.265101	0.00533887	0.0425375	toward HC
SL000254:ALB	Serum protein	IFX	0.27898	0.00590624	0.0460081	toward HC
SL000311:C1S	Serum protein	IFX	-0.159396	0.00591556	0.0460081	toward HC
SL004155:PDGFRB	Serum protein	IFX	0.204136	0.00596483	0.0460081	toward HC
SL005172:IGFBP6	Serum protein	IFX	0.204534	0.00618597	0.0472116	toward HC
SL010348:FN1	Serum protein	IFX	0.169266	0.00631994	0.0477315	toward HC
SL003793:MAP2K1	Serum protein	IFX	-0.224132	0.00661212	0.0494235	toward HC
SL000493:LDHB	Serum protein	IFX	0.221291	0.00671007	0.0496438	toward HC
SL000461:IGHE IGK@ IGL@	Serum protein	MTX	-0.731252	5.63624e-06	0.00320427	toward HC
SL011073:XPNPEP1	Serum protein	MTX	0.373281	3.36809e-05	0.00943883	toward HC
SL000678:GNLY	Serum protein	MTX	-0.161471	5.55441e-05	0.00943883	away from HC
SL003655:TKT	Serum protein	MTX	0.397346	8.23888e-05	0.00943883	toward HC
SL002684:CSF1	Serum protein	MTX	0.213613	8.71724e-05	0.00943883	toward HC
SL004812:TPI1	Serum protein	MTX	0.341598	9.96163e-05	0.00943883	away from HC
SL007261:METAP2	Serum protein	MTX	0.433204	0.000160815	0.0107423	away from HC
SL003310:VEGFA	Serum protein	MTX	-0.377072	0.000173971	0.0107423	toward HC
SL003915:KLK8	Serum protein	MTX	0.205608	0.000181264	0.0107423	toward HC
SL003323:CCL18	Serum protein	MTX	-0.336273	0.000197487	0.0107423	toward HC
SL004921:NME2	Serum protein	MTX	0.482666	0.000207851	0.0107423	away from HC
SL003658:AKR7A2	Serum protein	MTX	0.418098	0.000297092	0.0125449	toward HC
SL017610:CXCL3 CXCL2	Serum protein	MTX	-0.469293	0.000315313	0.0125449	toward HC
SL005694:PRDX6	Serum protein	MTX	0.6072	0.000321672	0.0125449	away from HC
SL008039:AKR1A1	Serum protein	MTX	0.382266	0.000341621	0.0125449	toward HC
SL004466:SERPIND1	Serum protein	MTX	-0.250501	0.00035306	0.0125449	toward HC
SL004296:AK1	Serum protein	MTX	0.751268	0.000513585	0.0152311	toward HC
SL000668:CD36	Serum protein	MTX	0.278237	0.000520526	0.0152311	toward HC
SL005170:ICOS	Serum protein	MTX	-0.474206	0.000532326	0.0152311	toward HC
SL000051:CRP	Serum protein	MTX	-1.59107	0.00056373	0.0152311	toward HC
SL000002:VEGFA	Serum protein	MTX	-0.206526	0.000586671	0.0152311	toward HC
SL000318:C4A C4B	Serum protein	MTX	-0.308726	0.000589405	0.0152311	toward HC
SL000474:IL16	Serum protein	MTX	-0.316805	0.000667445	0.0158168	toward HC
SL000519:CCL3	Serum protein	MTX	-0.216998	0.000667716	0.0158168	toward HC
SL009951:WNT7A	Serum protein	MTX	-0.171322	0.000773477	0.0168583	away from HC
SL005687:EIF5A	Serum protein	MTX	0.539253	0.000788929	0.0168583	toward HC
SL010927:KPNB1	Serum protein	MTX	0.512386	0.000846986	0.0168583	away from HC
SL004742:AFM	Serum protein	MTX	0.201104	0.000852103	0.0168583	toward HC
SL004867:CA3	Serum protein	MTX	0.659812	0.000864037	0.0168583	toward HC
SL008102:MDH1	Serum protein	MTX	0.380056	0.000901686	0.0168583	toward HC
SL010528:UFM1	Serum protein	MTX	0.585105	0.000919253	0.0168583	toward HC
SL000836:HBA1 HBB	Serum protein	MTX	0.779264	0.00111899	0.0195786	toward HC
SL009988:ADAM12	Serum protein	MTX	-0.159766	0.00113647	0.0195786	away from HC
SL011202:NAPA	Serum protein	MTX	0.408738	0.00122614	0.0199474	away from HC
SL000573:APCS	Serum protein	MTX	-0.296668	0.00125661	0.0199474	toward HC
SL004672:TNFRSF17	Serum protein	MTX	-0.218806	0.00126314	0.0199474	toward HC
SL010375:ASAH2	Serum protein	MTX	0.223022	0.00130889	0.0201113	toward HC
SL005034:RAN	Serum protein	MTX	0.557588	0.00135041	0.0202033	toward HC
SL002528:PLA2G2A	Serum protein	MTX	-0.591664	0.00142767	0.0208115	toward HC
SL000440:HPX	Serum protein	MTX	-0.288358	0.00158625	0.022545	toward HC
SL000535:PDGFA	Serum protein	MTX	-0.22566	0.00165741	0.0229818	away from HC
SL005227:ULBP1	Serum protein	MTX	-0.144291	0.00178818	0.0234691	toward HC
SL004209:ANXA2	Serum protein	MTX	0.274686	0.00179848	0.0234691	away from HC
SL003309:LBP	Serum protein	MTX	-0.40313	0.00185446	0.0234691	toward HC
SL004866:CA1	Serum protein	MTX	0.863101	0.00199294	0.0234691	away from HC
SL014292:SIGLEC14	Serum protein	MTX	-0.170097	0.00199395	0.0234691	toward HC
SL004760:PAFAH1B2	Serum protein	MTX	0.2844	0.0020107	0.0234691	away from HC
SL003648:GDI2	Serum protein	MTX	0.259094	0.00201874	0.0234691	away from HC
SL004765:MAPKAPK3	Serum protein	MTX	-0.134159	0.0020228	0.0234691	away from HC
SL002756:HNRNPK	Serum protein	MTX	-0.120814	0.00220136	0.0245675	away from HC
SL010513:PRKACA	Serum protein	MTX	0.311775	0.0022039	0.0245675	away from HC
SL000528:POR	Serum protein	MTX	0.430566	0.00251261	0.0274702	toward HC
SL005764:CD163	Serum protein	MTX	-0.227613	0.0027687	0.0290432	toward HC
SL005084:POSTN	Serum protein	MTX	0.236663	0.00278641	0.0290432	toward HC
SL000521:MMP1	Serum protein	MTX	0.232632	0.00280975	0.0290432	away from HC
SL013490:BOC	Serum protein	MTX	0.257751	0.00306348	0.0311004	toward HC
SL006088:SPHK1	Serum protein	MTX	0.372166	0.00318657	0.0317825	toward HC
SL008331:PA2G4	Serum protein	MTX	0.328555	0.00329205	0.0322684	away from HC
SL007122:IDE	Serum protein	MTX	0.157023	0.00346375	0.033376	away from HC
SL000342:CAT	Serum protein	MTX	0.559113	0.00361073	0.0336596	toward HC
SL000310:C1R	Serum protein	MTX	-0.147895	0.00365175	0.0336596	toward HC
SL011709:PDXP	Serum protein	MTX	0.333081	0.0036765	0.0336596	away from HC
SL003198:TNC	Serum protein	MTX	-0.151481	0.00374066	0.0336596	toward HC
SL010616:PTPN11	Serum protein	MTX	0.605984	0.00380584	0.0336596	toward HC
SL005508:CA9	Serum protein	MTX	-0.111675	0.00389953	0.0336596	away from HC
SL010250:STIP1	Serum protein	MTX	0.260009	0.00393825	0.0336596	away from HC
SL004536:HAMP	Serum protein	MTX	-0.941795	0.00397566	0.0336596	away from HC
SL010493:CAMK2D	Serum protein	MTX	0.344583	0.00402605	0.0336596	away from HC
SL003043:TIMP3	Serum protein	MTX	-0.249099	0.00420147	0.0340348	away from HC
SL014096:LRRTM1	Serum protein	MTX	-0.109347	0.00424868	0.0340348	toward HC
SL010830:EPB41	Serum protein	MTX	0.375691	0.00425052	0.0340348	toward HC
SL000655:KRT18	Serum protein	MTX	-0.103849	0.0043981	0.0340524	toward HC
SL003308:IL4R	Serum protein	MTX	-0.176651	0.00457497	0.0340524	away from HC
SL013240:CRK	Serum protein	MTX	0.36928	0.00457853	0.0340524	toward HC
SL005574:ACY1	Serum protein	MTX	0.563177	0.00461656	0.0340524	toward HC
SL010498:EPHA3	Serum protein	MTX	-0.122419	0.00463064	0.0340524	away from HC
SL000076:CDKN1B	Serum protein	MTX	-0.136878	0.00465094	0.0340524	away from HC
SL016549:PRKAA2 PRKAB2 PRKAG1	Serum protein	MTX	0.252347	0.00472768	0.0340524	away from HC
SL000357:F9	Serum protein	MTX	-0.14377	0.00475432	0.0340524	toward HC
SL000325:C9	Serum protein	MTX	-0.241358	0.0047918	0.0340524	toward HC
SL004579:MRC1	Serum protein	MTX	-0.129548	0.00499404	0.0343004	toward HC
SL007173:GRN	Serum protein	MTX	-0.143481	0.00507172	0.0343004	toward HC
SL010491:CAMK2A	Serum protein	MTX	0.320997	0.00509713	0.0343004	toward HC
SL008143:UBE2N	Serum protein	MTX	0.479709	0.00513096	0.0343004	away from HC
SL010504:MAPKAPK5	Serum protein	MTX	-0.11485	0.00521241	0.0343004	away from HC
SL011071:PDGFC	Serum protein	MTX	-0.166482	0.00532305	0.0343004	away from HC
SL002922:ICAM1	Serum protein	MTX	-0.134648	0.00534067	0.0343004	toward HC
SL009213:CTSA	Serum protein	MTX	-0.179215	0.00535255	0.0343004	away from HC
SL001945:SELE	Serum protein	MTX	-0.215519	0.00545281	0.0343004	toward HC
SL005358:PEBP1	Serum protein	MTX	0.53235	0.00545893	0.0343004	toward HC
SL000467:IGHG1 IGHG2 IGHG3 IGHG4 IGK@ IGL@	Serum protein	MTX	-0.148068	0.00549036	0.0343004	toward HC
SL000617:GPT	Serum protein	MTX	0.207745	0.00565595	0.0349508	toward HC
SL004759:EIF5	Serum protein	MTX	0.393251	0.00599747	0.0361218	away from HC
SL004141:EFNA5	Serum protein	MTX	0.171008	0.00608142	0.0361218	toward HC
SL017613:FCGR2A FCGR2B	Serum protein	MTX	-0.15901	0.00612452	0.0361218	toward HC
SL010492:CAMK2B	Serum protein	MTX	0.355901	0.00615201	0.0361218	toward HC
SL005167:LGALS8	Serum protein	MTX	-0.0983487	0.00616471	0.0361218	toward HC
SL000539:GPI	Serum protein	MTX	-0.191599	0.00623268	0.0361218	toward HC
SL011769:ANP32B	Serum protein	MTX	-0.170423	0.00640864	0.0361218	toward HC
SL000308:SERPING1	Serum protein	MTX	-0.149112	0.00643681	0.0361218	toward HC
SL000605:RPS27A	Serum protein	MTX	0.384569	0.00645818	0.0361218	away from HC
SL005219:SIGLEC9	Serum protein	MTX	-0.149543	0.00652932	0.0361218	toward HC
SL000136:AREG	Serum protein	MTX	0.35902	0.00654437	0.0361218	away from HC
SL011533:SGTA	Serum protein	MTX	0.252374	0.00664202	0.0363083	toward HC
SL004329:GDF5	Serum protein	MTX	0.169975	0.00703895	0.0376021	toward HC
SL010514:PTK6	Serum protein	MTX	-0.107928	0.00704596	0.0376021	away from HC
SL003326:CXCL11	Serum protein	MTX	-0.394952	0.00716773	0.0376021	toward HC
SL004400:F9	Serum protein	MTX	-0.13335	0.00716989	0.0376021	toward HC
SL000131:PCNA	Serum protein	MTX	-0.0841018	0.0072094	0.0376021	away from HC
SL000139:EREG	Serum protein	MTX	-0.0822255	0.0075698	0.0386285	away from HC
SL001753:SIGLEC1	Serum protein	MTX	-0.0920866	0.00760185	0.0386285	away from HC
SL001691:FGF7	Serum protein	MTX	0.12538	0.00761003	0.0386285	toward HC
SL014228:SLAMF6	Serum protein	MTX	-0.221889	0.00779426	0.0392135	toward HC
SL003302:CCL23	Serum protein	MTX	-0.147082	0.00791392	0.0394662	toward HC
SL004356:CCL4L1	Serum protein	MTX	0.194137	0.00799131	0.0395056	toward HC
SL004673:CTSS	Serum protein	MTX	-0.211059	0.00816107	0.0399971	toward HC
SL009431:HINT1	Serum protein	MTX	-0.091255	0.00844119	0.0407667	away from HC
SL005204:KLRK1	Serum protein	MTX	-0.0944637	0.00846152	0.0407667	away from HC
SL000251:AHSG	Serum protein	MTX	0.156848	0.00856584	0.0409225	toward HC
SL002763:KLK11	Serum protein	MTX	0.122563	0.00879176	0.0414987	toward HC
SL003307:IL2RG	Serum protein	MTX	0.155656	0.00883243	0.0414987	away from HC
SL004355:CCL3L1	Serum protein	MTX	-0.121549	0.00895124	0.0417122	toward HC
SL004146:IL1RL1	Serum protein	MTX	-0.222861	0.00905381	0.0418083	toward HC
SL003761:PTEN	Serum protein	MTX	-0.114848	0.00911895	0.0418083	toward HC
SL000460:IGHD IGK@ IGL@	Serum protein	MTX	-0.297598	0.00947123	0.0430423	away from HC
SL005194:JAM3	Serum protein	MTX	0.210138	0.00954584	0.0430423	toward HC
SL000027:PTGS2	Serum protein	MTX	-0.120837	0.00961523	0.0430423	away from HC
SL004919:PRDX1	Serum protein	MTX	0.197895	0.00990916	0.0440115	toward HC
SL000133:CCL20	Serum protein	MTX	-0.094373	0.0103389	0.0447045	toward HC
SL004891:HNRNPA2B1	Serum protein	MTX	-0.314147	0.010456	0.0447045	toward HC
SL003753:DYNLL1	Serum protein	MTX	-0.101825	0.0104674	0.0447045	away from HC
SL004351:IL25	Serum protein	MTX	-0.132127	0.0104735	0.0447045	toward HC
SL000384:CTLA4	Serum protein	MTX	-0.0859322	0.0106277	0.0447045	away from HC
SL010374:METAP1	Serum protein	MTX	0.370043	0.0107043	0.0447045	toward HC
SL006268:NSFL1C	Serum protein	MTX	0.529385	0.0107511	0.0447045	toward HC
SL007327:OLR1	Serum protein	MTX	-0.192472	0.0108112	0.0447045	toward HC
SL002517:TNF	Serum protein	MTX	-0.116718	0.0108414	0.0447045	toward HC
SL006993:MAPK13	Serum protein	MTX	-0.0939815	0.0108515	0.0447045	toward HC
SL006970:DLL1	Serum protein	MTX	-0.0981287	0.0109363	0.0447296	toward HC
SL004305:TOP1	Serum protein	MTX	-0.146446	0.0113361	0.0460337	toward HC
SL000320:C5	Serum protein	MTX	-0.422524	0.011703	0.0471863	toward HC
SL005793:PPIF	Serum protein	MTX	0.248686	0.0120017	0.0477142	toward HC
SL011529:SBDS	Serum protein	MTX	0.417441	0.0120017	0.0477142	toward HC
SL006705:PFDN5	Serum protein	MTX	0.192874	0.0124212	0.0490389	away from HC
SL004860:HTRA2	Serum protein	MTX	0.186604	0.0127403	0.0497893	toward HC
SL000572:SAA1	Serum protein	MTX	-1.49019	0.0127864	0.0497893	toward HC
SL000249:SERPINA1	Serum protein	MTX	-0.136606	0.0129292	0.049968	toward HC
SL004484:SFTPD	Serum protein	MTX	-0.4949	0.0130817	0.049968	toward HC
SL006912:FGR	Serum protein	MTX	-0.169285	0.0131423	0.049968	away from HC
SL004645:SPINT1	Serum protein	MTX	0.165759	0.0132897	0.049968	toward HC
SL000414:CFB	Serum protein	MTX	-0.163246	0.0132961	0.049968	toward HC
SL012248:PTK2	Serum protein	MTX	-0.111048	0.0133848	0.049968	away from HC
SL004737:TPM1	Serum protein	MTX	-0.090649	0.0134949	0.049968	toward HC
SL004739:ITIH4	Serum protein	MTX	-0.127303	0.0135783	0.049968	toward HC
SL000070:GPC3	Serum protein	MTX	0.174043	0.0136234	0.049968	toward HC
SL011768:NUDCD3	Serum protein	MTX	0.330339	0.0137129	0.0499722	away from HC
SL004260:RETN	Serum protein	MTX	-0.164083	0.0138422	0.0499722	away from HC
SL001796:MPO	Serum protein	MTX	-0.224129	0.0138882	0.0499722	toward HC
SL001943:IL6R	Serum protein	TCZ	3.13383	6.48331e-12	2.69703e-09	toward HC
SL003309:LBP	Serum protein	TCZ	-1.2718	3.92352e-09	8.16083e-07	toward HC
SL000321:C5 C6	Serum protein	TCZ	-0.788529	9.16592e-09	1.27099e-06	toward HC
SL000325:C9	Serum protein	TCZ	-1.1854	1.28447e-08	1.33583e-06	toward HC
SL000319:C5	Serum protein	TCZ	-0.847498	1.96835e-08	1.63765e-06	toward HC
SL000051:CRP	Serum protein	TCZ	-4.69642	2.40547e-08	1.66778e-06	toward HC
SL000573:APCS	Serum protein	TCZ	-1.29037	4.37944e-08	2.42543e-06	toward HC
SL000320:C5	Serum protein	TCZ	-1.52437	4.66434e-08	2.42543e-06	toward HC
SL000440:HPX	Serum protein	TCZ	-0.958005	1.2727e-07	5.88265e-06	toward HC
SL000572:SAA1	Serum protein	TCZ	-3.35644	2.12133e-07	8.53616e-06	toward HC
SL000414:CFB	Serum protein	TCZ	-0.879641	2.25718e-07	8.53616e-06	toward HC
SL000519:CCL3	Serum protein	TCZ	-0.566824	3.66184e-07	1.26942e-05	toward HC
SL017610:CXCL3 CXCL2	Serum protein	TCZ	-1.01434	9.98841e-07	3.19626e-05	toward HC
SL010375:ASAH2	Serum protein	TCZ	0.617933	1.74388e-06	5.18176e-05	toward HC
SL000308:SERPING1	Serum protein	TCZ	-0.526868	2.18514e-06	6.06007e-05	toward HC
SL014292:SIGLEC14	Serum protein	TCZ	-0.330495	4.43818e-06	0.000110851	toward HC
SL004739:ITIH4	Serum protein	TCZ	-0.506939	4.53e-06	0.000110851	toward HC
SL000550:SERPINA5	Serum protein	TCZ	0.664143	4.82802e-06	0.00011158	toward HC
SL003328:CFI	Serum protein	TCZ	-0.536723	6.80927e-06	0.000140834	toward HC
SL003685:NAMPT	Serum protein	TCZ	-0.559873	7.03864e-06	0.000140834	toward HC
SL004155:PDGFRB	Serum protein	TCZ	0.506322	7.23312e-06	0.000140834	toward HC
SL002528:PLA2G2A	Serum protein	TCZ	-1.26412	7.44802e-06	0.000140834	toward HC
SL004876:SERPINA4	Serum protein	TCZ	0.609119	8.37734e-06	0.000146731	toward HC
SL004536:HAMP	Serum protein	TCZ	-1.75331	8.46536e-06	0.000146731	toward HC
SL000249:SERPINA1	Serum protein	TCZ	-0.550404	8.86438e-06	0.000147502	toward HC
SL014008:FUT5	Serum protein	TCZ	-0.773746	9.93614e-06	0.000158977	toward HC
SL004742:AFM	Serum protein	TCZ	0.686302	1.03566e-05	0.000159566	toward HC
SL004639:NTRK3	Serum protein	TCZ	0.366873	1.29783e-05	0.000192818	toward HC
SL000427:CX3CL1	Serum protein	TCZ	0.340709	1.44025e-05	0.000206598	toward HC
SL000322:C6	Serum protein	TCZ	-0.607692	2.18076e-05	0.000302395	toward HC
SL000521:MMP1	Serum protein	TCZ	-0.845247	2.30416e-05	0.0003092	toward HC
SL000668:CD36	Serum protein	TCZ	0.857362	2.41822e-05	0.000314366	toward HC
SL005675:ATP5B	Serum protein	TCZ	0.433072	2.51166e-05	0.000316618	toward HC
SL005153:CNTFR	Serum protein	TCZ	0.441925	2.82077e-05	0.000345126	toward HC
SL004661:ACAN	Serum protein	TCZ	0.310801	3.06882e-05	0.000364747	toward HC
SL003323:CCL18	Serum protein	TCZ	-0.895071	3.30498e-05	0.000381905	toward HC
SL008504:GNS	Serum protein	TCZ	0.506103	4.06075e-05	0.000452435	toward HC
SL000415:CFH	Serum protein	TCZ	-0.418643	4.13286e-05	0.000452435	toward HC
SL003302:CCL23	Serum protein	TCZ	-0.456985	4.57523e-05	0.000488019	toward HC
SL000424:FGA FGB FGG	Serum protein	TCZ	-1.0421	4.76992e-05	0.000491818	toward HC
SL000251:AHSG	Serum protein	TCZ	0.444596	4.84729e-05	0.000491818	toward HC
SL001992:TNFRSF1A	Serum protein	TCZ	-0.428011	5.79091e-05	0.000566413	toward HC
SL006512:HGFAC	Serum protein	TCZ	0.503886	6.09329e-05	0.000566413	toward HC
SL001796:MPO	Serum protein	TCZ	-0.547101	6.10822e-05	0.000566413	toward HC
SL004805:CADM1	Serum protein	TCZ	0.385449	6.28834e-05	0.000566413	toward HC
SL002755:PAPPA	Serum protein	TCZ	-0.545666	6.39776e-05	0.000566413	toward HC
SL000316:C4A C4B	Serum protein	TCZ	-0.623628	6.39945e-05	0.000566413	away from HC
SL004516:MBL2	Serum protein	TCZ	-0.53966	8.65824e-05	0.000750373	toward HC
SL000311:C1S	Serum protein	TCZ	-0.342108	9.45718e-05	0.000802887	toward HC
SL008611:NAAA	Serum protein	TCZ	0.768651	9.78348e-05	0.000813977	toward HC
SL002823:SELL	Serum protein	TCZ	0.306304	0.000105672	0.000861945	toward HC
SL000456:C3	Serum protein	TCZ	-0.453566	0.000111004	0.000888021	toward HC
SL003915:KLK8	Serum protein	TCZ	0.476204	0.000119158	0.000935266	toward HC
SL000276:APOE	Serum protein	TCZ	0.56502	0.000121898	0.000939058	toward HC
SL014070:SLITRK5	Serum protein	TCZ	0.375971	0.000132959	0.00100565	toward HC
SL000277:APOE	Serum protein	TCZ	0.383353	0.000139401	0.00103554	toward HC
SL000020:APOB	Serum protein	TCZ	0.634278	0.000147158	0.00107398	toward HC
SL000478:IL2	Serum protein	TCZ	-0.333466	0.000168802	0.00121055	toward HC
SL005574:ACY1	Serum protein	TCZ	0.914074	0.000171691	0.00121055	toward HC
SL016128:TXNDC12	Serum protein	TCZ	-0.328362	0.000194139	0.00134602	toward HC
SL004511:BPI	Serum protein	TCZ	-0.874322	0.000202816	0.00138312	toward HC
SL000022:FGA FGB FGG	Serum protein	TCZ	-0.528445	0.000225383	0.00151223	toward HC
SL000318:C4A C4B	Serum protein	TCZ	-0.974388	0.000234954	0.00155142	toward HC
SL004610:LRP8	Serum protein	TCZ	0.267553	0.000261173	0.00169761	toward HC
SL004078:BMP7	Serum protein	TCZ	0.360357	0.000284193	0.00181882	toward HC
SL001996:ANGPT2	Serum protein	TCZ	-0.449471	0.000289306	0.00182348	toward HC
SL005084:POSTN	Serum protein	TCZ	0.418642	0.000304076	0.00185118	toward HC
SL002684:CSF1	Serum protein	TCZ	0.383039	0.000310456	0.00185118	toward HC
SL004669:APOE	Serum protein	TCZ	0.56685	0.00031189	0.00185118	toward HC
SL004008:PRTN3	Serum protein	TCZ	-0.534241	0.000313015	0.00185118	toward HC
SL004668:APOE	Serum protein	TCZ	0.580486	0.00031595	0.00185118	toward HC
SL000382:CKB CKM	Serum protein	TCZ	0.892295	0.000323222	0.00186748	toward HC
SL004141:EFNA5	Serum protein	TCZ	0.344416	0.000328897	0.00187424	toward HC
SL010288:CA6	Serum protein	TCZ	0.697805	0.000352028	0.00197895	toward HC
SL004466:SERPIND1	Serum protein	TCZ	-0.32527	0.000443551	0.0024602	toward HC
SL004860:HTRA2	Serum protein	TCZ	0.323233	0.000464121	0.00254043	toward HC
SL011808:CPNE1	Serum protein	TCZ	-0.524804	0.000490781	0.00265146	toward HC
SL000384:CTLA4	Serum protein	TCZ	-0.178106	0.000497901	0.00265544	away from HC
SL002654:EPHA2	Serum protein	TCZ	0.316487	0.000511345	0.00268693	toward HC
SL000508:LTA LTB	Serum protein	TCZ	0.200751	0.000516724	0.00268693	toward HC
SL005102:SHBG	Serum protein	TCZ	0.583102	0.000535312	0.00274923	toward HC
SL001997:IL1R1	Serum protein	TCZ	0.298121	0.000572709	0.00284687	toward HC
SL003329:CCL14	Serum protein	TCZ	-0.257605	0.000573657	0.00284687	toward HC
SL003310:VEGFA	Serum protein	TCZ	-0.486974	0.000575981	0.00284687	toward HC
SL008574:OMD	Serum protein	TCZ	0.65981	0.000581698	0.00284687	toward HC
SL004356:CCL4L1	Serum protein	TCZ	0.436487	0.000592263	0.00286487	toward HC
SL000528:POR	Serum protein	TCZ	0.582892	0.000605804	0.00286765	toward HC
SL000474:IL16	Serum protein	TCZ	-0.59866	0.000606624	0.00286765	toward HC
SL000524:MMP3	Serum protein	TCZ	-1.52236	0.000619394	0.00289511	toward HC
SL000426:FN1	Serum protein	TCZ	0.479832	0.000627377	0.00289985	toward HC
SL003182:ITGAV ITGB5	Serum protein	TCZ	0.326425	0.000653635	0.00293901	toward HC
SL000254:ALB	Serum protein	TCZ	0.406618	0.00065564	0.00293901	toward HC
SL004579:MRC1	Serum protein	TCZ	-0.348789	0.000657046	0.00293901	toward HC
SL006189:KIF23	Serum protein	TCZ	-0.174362	0.000700423	0.00307306	away from HC
SL003341:FGG	Serum protein	TCZ	-0.595059	0.000703379	0.00307306	toward HC
SL000461:IGHE IGK@ IGL@	Serum protein	TCZ	-0.717152	0.000709175	0.00307306	toward HC
SL012538:CDNF	Serum protein	TCZ	0.336959	0.000766669	0.00328795	toward HC
SL008623:CNTN2	Serum protein	TCZ	0.410772	0.000846786	0.00359448	toward HC
SL005170:ICOS	Serum protein	TCZ	-0.705237	0.000875971	0.00368081	toward HC
SL004872:EDAR	Serum protein	TCZ	1.03602	0.000910846	0.00378908	toward HC
SL010516:SRC	Serum protein	TCZ	0.909584	0.000964156	0.00396717	toward HC
SL003300:CCL16	Serum protein	TCZ	-0.247409	0.00097273	0.00396717	toward HC
SL000070:GPC3	Serum protein	TCZ	0.383159	0.00098389	0.00397373	toward HC
SL011769:ANP32B	Serum protein	TCZ	-0.400294	0.00104403	0.00417606	toward HC
SL005210:NRCAM	Serum protein	TCZ	0.44459	0.00106487	0.00419153	toward HC
SL006922:RAD51	Serum protein	TCZ	0.192936	0.00106805	0.00419153	toward HC
SL003184:LEPR	Serum protein	TCZ	0.420316	0.00110516	0.00429663	toward HC
SL004477:S100A9	Serum protein	TCZ	-0.257324	0.00111565	0.00429729	toward HC
SL005152:RARRES2	Serum protein	TCZ	-0.315643	0.00113992	0.00435049	toward HC
SL004305:TOP1	Serum protein	TCZ	-0.295291	0.00118137	0.00445979	toward HC
SL010391:WFIKKN2	Serum protein	TCZ	0.326696	0.00119	0.00445979	toward HC
SL003647:ANXA6	Serum protein	TCZ	0.254055	0.00122926	0.00456577	toward HC
SL004891:HNRNPA2B1	Serum protein	TCZ	-0.642973	0.00128304	0.00472336	toward HC
SL010464:LRIG3	Serum protein	TCZ	0.322655	0.00138085	0.00503224	toward HC
SL005215:CD33	Serum protein	TCZ	0.297997	0.00139114	0.00503224	toward HC
SL000357:F9	Serum protein	TCZ	-0.393823	0.00144853	0.00517653	toward HC
SL006913:FYN	Serum protein	TCZ	1.03661	0.00145592	0.00517653	toward HC
SL014735:IMPDH1	Serum protein	TCZ	-0.648051	0.00149097	0.00522355	toward HC
SL003440:PLA2G7	Serum protein	TCZ	0.283178	0.00149425	0.00522355	toward HC
SL009791:HNRNPAB	Serum protein	TCZ	-0.499195	0.00152011	0.00526966	toward HC
SL004484:SFTPD	Serum protein	TCZ	-0.967691	0.00153627	0.00528168	toward HC
SL001902:BCAM	Serum protein	TCZ	0.291684	0.00163214	0.0055295	toward HC
SL004400:F9	Serum protein	TCZ	-0.37946	0.00163494	0.0055295	toward HC
SL006830:CFHR5	Serum protein	TCZ	-0.440442	0.00184757	0.00619824	toward HC
SL000300:POMC	Serum protein	TCZ	0.267678	0.00187787	0.0062495	toward HC
SL006448:HRG	Serum protein	TCZ	0.290513	0.0019639	0.00648391	toward HC
SL002763:KLK11	Serum protein	TCZ	0.273251	0.00202163	0.00662197	toward HC
SL000507:LTA LTB	Serum protein	TCZ	0.191956	0.0020506	0.00666436	toward HC
SL004355:CCL3L1	Serum protein	TCZ	-0.284114	0.0021611	0.00696905	toward HC
SL008099:CAPG	Serum protein	TCZ	-0.226919	0.00254923	0.00815745	toward HC
SL004652:WIF1	Serum protein	TCZ	0.207091	0.0026402	0.00838404	toward HC
SL000002:VEGFA	Serum protein	TCZ	-0.327034	0.0026774	0.00843777	toward HC
SL008808:SKP1	Serum protein	TCZ	-0.2559	0.00280118	0.00876149	toward HC
SL004644:EDA	Serum protein	TCZ	0.247081	0.00284755	0.00884005	toward HC
SL001774:FABP3	Serum protein	TCZ	0.271607	0.00288029	0.00887547	toward HC
SL005793:PPIF	Serum protein	TCZ	0.351214	0.00310768	0.00950573	away from HC
SL006923:TBP	Serum protein	TCZ	-0.159948	0.00317924	0.00965364	toward HC
SL004154:L1CAM	Serum protein	TCZ	0.343167	0.00323856	0.0097625	toward HC
SL007153:LPO	Serum protein	TCZ	0.384903	0.00329185	0.00985176	toward HC
SL004258:ADIPOQ	Serum protein	TCZ	0.447553	0.00335912	0.00998127	away from HC
SL005730:PDE2A	Serum protein	TCZ	0.165846	0.00338704	0.00999287	toward HC
SL004645:SPINT1	Serum protein	TCZ	0.353576	0.00357418	0.0104179	toward HC
SL004125:INSR	Serum protein	TCZ	0.351102	0.00359476	0.0104179	toward HC
SL002640:PGF	Serum protein	TCZ	-0.164187	0.00362206	0.0104179	toward HC
SL006970:DLL1	Serum protein	TCZ	-0.169562	0.00363127	0.0104179	toward HC
SL000535:PDGFA	Serum protein	TCZ	-0.213589	0.00382475	0.0108978	toward HC
SL004010:KIT	Serum protein	TCZ	0.245936	0.00388653	0.0109894	toward HC
SL006088:SPHK1	Serum protein	TCZ	0.367628	0.00392014	0.0109894	toward HC
SL007673:NTN4	Serum protein	TCZ	-0.216045	0.00393615	0.0109894	toward HC
SL007674:LY9	Serum protein	TCZ	0.271162	0.00411975	0.0114253	toward HC
SL004208:ANXA1	Serum protein	TCZ	-0.519065	0.00417117	0.0114913	toward HC
SL000539:GPI	Serum protein	TCZ	-0.416667	0.00439582	0.0118912	toward HC
SL000006:SERPINE1	Serum protein	TCZ	-0.338733	0.00439762	0.0118912	away from HC
SL005156:NBL1	Serum protein	TCZ	0.279393	0.00440206	0.0118912	toward HC
SL011069:PRSS27	Serum protein	TCZ	0.169351	0.0044837	0.0120335	toward HC
SL005188:IL5RA	Serum protein	TCZ	-0.175103	0.00469736	0.0125262	toward HC
SL014113:NLGN4X	Serum protein	TCZ	0.28464	0.004983	0.0132032	toward HC
SL004515:PGLYRP1	Serum protein	TCZ	-0.53777	0.00506789	0.0133432	toward HC
SL010381:DKKL1	Serum protein	TCZ	0.15324	0.00518093	0.013555	toward HC
SL001897:SPINT2	Serum protein	TCZ	0.43102	0.00544727	0.0141627	toward HC
SL005196:LSAMP	Serum protein	TCZ	0.18491	0.00549255	0.0141918	away from HC
SL004925:AGR2	Serum protein	TCZ	0.158537	0.00556535	0.0142911	toward HC
SL005191:LILRB2	Serum protein	TCZ	-0.276155	0.00563954	0.0143928	toward HC
SL000554:PRKCD	Serum protein	TCZ	0.147206	0.00581975	0.0146901	toward HC
SL010616:PTPN11	Serum protein	TCZ	0.757378	0.00584897	0.0146901	toward HC
SL001815:SOD2	Serum protein	TCZ	0.241518	0.00586199	0.0146901	toward HC
SL003764:NCAM1	Serum protein	TCZ	0.291513	0.00601951	0.0149945	toward HC
SL003043:TIMP3	Serum protein	TCZ	-0.347235	0.00607976	0.0150048	toward HC
SL000527:MMP9	Serum protein	TCZ	-0.594997	0.00609578	0.0150048	toward HC
SL005231:UNC5D	Serum protein	TCZ	0.244782	0.00625875	0.0153154	away from HC
SL007327:OLR1	Serum protein	TCZ	-0.32253	0.00635808	0.0154141	toward HC
SL000027:PTGS2	Serum protein	TCZ	-0.205858	0.00637322	0.0154141	toward HC
SL005171:IGFBP4	Serum protein	TCZ	-0.215249	0.00664219	0.0159718	away from HC
SL004857:DSG2	Serum protein	TCZ	-0.211157	0.00677767	0.0162039	toward HC
SL003994:BMP1	Serum protein	TCZ	0.314859	0.00685238	0.0162889	toward HC
SL010457:DLL4	Serum protein	TCZ	-0.264744	0.00692597	0.0163703	toward HC
SL007022:SYNCRIP	Serum protein	TCZ	0.117239	0.00720798	0.0168523	toward HC
SL000403:COL18A1	Serum protein	TCZ	-0.258033	0.00725016	0.0168523	toward HC
SL004064:PLA2G1B	Serum protein	TCZ	0.197337	0.00725143	0.0168523	toward HC
SL016566:STK17B	Serum protein	TCZ	0.170855	0.00744957	0.0172166	toward HC
SL006920:MAPK14	Serum protein	TCZ	-0.262287	0.00767548	0.0176407	toward HC
SL011528:RPS7	Serum protein	TCZ	-0.466865	0.00774048	0.0176923	toward HC
SL010514:PTK6	Serum protein	TCZ	-0.217677	0.00781512	0.0177045	away from HC
SL000613:PLAU	Serum protein	TCZ	0.260438	0.00783092	0.0177045	toward HC
SL010368:IDUA	Serum protein	TCZ	0.306235	0.00800129	0.0178847	toward HC
SL012457:NXPH1	Serum protein	TCZ	-0.151358	0.00801627	0.0178847	away from HC
SL007049:CST7	Serum protein	TCZ	-0.364503	0.00805075	0.0178847	toward HC
SL008059:RPS3	Serum protein	TCZ	-0.140121	0.00808258	0.0178847	away from HC
SL010493:CAMK2D	Serum protein	TCZ	0.395473	0.00818355	0.0180123	toward HC
SL006629:SIRT2	Serum protein	TCZ	0.305935	0.00832938	0.0182368	toward HC
SL006914:NR3C1	Serum protein	TCZ	-0.173794	0.00841019	0.0183173	toward HC
SL003197:CCL25	Serum protein	TCZ	0.487653	0.00864392	0.0187283	toward HC
SL003687:NME1	Serum protein	TCZ	-0.388894	0.00890964	0.019204	toward HC
SL004845:EPHB4	Serum protein	TCZ	0.153582	0.00941201	0.0201823	toward HC
SL005214:SEMA6A	Serum protein	TCZ	0.252646	0.00977472	0.0208525	toward HC
SL004869:CA13	Serum protein	TCZ	1.18149	0.00990054	0.0209513	toward HC
SL003657:PPP3CA PPP3R1	Serum protein	TCZ	-0.19939	0.00992174	0.0209513	toward HC
SL000271:AGT	Serum protein	TCZ	0.321608	0.010027	0.0210665	toward HC
SL014268:CD200	Serum protein	TCZ	0.408257	0.0101351	0.0210737	toward HC
SL006917:LYN	Serum protein	TCZ	0.53937	0.0101402	0.0210737	toward HC
SL000601:TF	Serum protein	TCZ	0.196846	0.0101824	0.0210737	toward HC
SL010488:ABL2	Serum protein	TCZ	0.181533	0.0102546	0.0211182	toward HC
SL000497:LAMA1 LAMB1 LAMC1	Serum protein	TCZ	0.289208	0.0103569	0.0212238	toward HC
SL004673:CTSS	Serum protein	TCZ	-0.204432	0.0105278	0.0214073	toward HC
SL004718:KPNA2	Serum protein	TCZ	-0.13468	0.0105494	0.0214073	toward HC
SL010384:SPOCK1	Serum protein	TCZ	-0.265947	0.010667	0.0215409	away from HC
SL010454:CNTN4	Serum protein	TCZ	0.147748	0.0110164	0.0220633	toward HC
SL014308:FGF8	Serum protein	TCZ	-0.208785	0.0110462	0.0220633	toward HC
SL003744:LGALS3	Serum protein	TCZ	-0.166532	0.0110848	0.0220633	toward HC
SL004149:IL13RA1	Serum protein	TCZ	-0.142917	0.0114242	0.0226306	toward HC
SL004326:TNFSF18	Serum protein	TCZ	0.127151	0.0116396	0.022948	toward HC
SL010502:MAPK8	Serum protein	TCZ	-0.187525	0.0118009	0.0231563	toward HC
SL006919:RPS6KA5	Serum protein	TCZ	-0.314724	0.0120697	0.0235635	toward HC
SL010529:UFC1	Serum protein	TCZ	0.361903	0.0121305	0.0235635	toward HC
SL004875:IL1RL2	Serum protein	TCZ	0.103385	0.0121784	0.0235635	toward HC
SL005206:NCR2	Serum protein	TCZ	-0.138726	0.0122883	0.0236571	away from HC
SL013570:DYRK3	Serum protein	TCZ	0.188102	0.0123405	0.0236571	toward HC
SL003761:PTEN	Serum protein	TCZ	-0.143303	0.0125692	0.0238909	away from HC
SL004853:ICOSLG	Serum protein	TCZ	-0.248747	0.012678	0.0238909	toward HC
SL016549:PRKAA2 PRKAB2 PRKAG1	Serum protein	TCZ	0.297629	0.0126946	0.0238909	toward HC
SL014096:LRRTM1	Serum protein	TCZ	-0.164554	0.0127129	0.0238909	toward HC
SL008703:CPE	Serum protein	TCZ	0.209372	0.0127496	0.0238909	toward HC
SL005352:FABP5	Serum protein	TCZ	-0.120637	0.0131595	0.0245485	toward HC
SL012469:GPC5	Serum protein	TCZ	0.229523	0.0132464	0.0246001	toward HC
SL010348:FN1	Serum protein	TCZ	0.25121	0.0133897	0.0247558	toward HC
SL010489:CAMK1	Serum protein	TCZ	0.138376	0.0135379	0.0249191	toward HC
SL009213:CTSA	Serum protein	TCZ	-0.231385	0.0138218	0.0253295	away from HC
SL008085:HIBADH	Serum protein	TCZ	-0.117361	0.0141413	0.0258014	away from HC
SL004146:IL1RL1	Serum protein	TCZ	-0.356116	0.014286	0.0259515	toward HC
SL016129:FAM107B	Serum protein	TCZ	-0.268199	0.0144631	0.0261591	away from HC
SL011073:XPNPEP1	Serum protein	TCZ	0.351823	0.0147338	0.0265333	away from HC
SL004136:TYRO3	Serum protein	TCZ	0.157101	0.0157315	0.028208	toward HC
SL000449:DNAJB1	Serum protein	TCZ	-0.107663	0.0159946	0.0285565	toward HC
SL004855:CNTN1	Serum protein	TCZ	0.267366	0.0161586	0.0287262	toward HC
SL016148:Human-virus	Serum protein	TCZ	0.175376	0.0162872	0.0288316	toward HC
SL000545:KLKB1	Serum protein	TCZ	0.15436	0.0167971	0.0293764	toward HC
SL013490:BOC	Serum protein	TCZ	0.279425	0.0168003	0.0293764	toward HC
SL004354:IL19	Serum protein	TCZ	0.221377	0.0168069	0.0293764	toward HC
SL013489:AMN	Serum protein	TCZ	-0.187414	0.0169512	0.0295048	toward HC
SL007871:CMPK1	Serum protein	TCZ	0.164709	0.0174418	0.0301855	toward HC
SL007284:CRISP3	Serum protein	TCZ	-0.157514	0.0174875	0.0301855	toward HC
SL000633:FASLG	Serum protein	TCZ	0.16978	0.0176533	0.0303459	toward HC
SL005219:SIGLEC9	Serum protein	TCZ	-0.177334	0.0177735	0.0303589	toward HC
SL004351:IL25	Serum protein	TCZ	-0.120568	0.0178068	0.0303589	away from HC
SL008421:ADAMTS1	Serum protein	TCZ	-0.151802	0.0182552	0.0309734	toward HC
SL000305:NGF	Serum protein	TCZ	-0.18049	0.0183162	0.0309734	toward HC
SL008382:CST5	Serum protein	TCZ	0.490761	0.0186198	0.0313593	toward HC
SL010374:METAP1	Serum protein	TCZ	0.432321	0.0189858	0.0318468	toward HC
SL010469:HFE2	Serum protein	TCZ	0.181482	0.0190774	0.0318719	toward HC
SL003167:CXCL13	Serum protein	TCZ	-0.552021	0.0197374	0.0328428	toward HC
SL005161:FGF12	Serum protein	TCZ	-0.163327	0.0199101	0.0329191	toward HC
SL001777:CST3	Serum protein	TCZ	0.152867	0.0199416	0.0329191	away from HC
SL010513:PRKACA	Serum protein	TCZ	0.298887	0.0202696	0.0333231	toward HC
SL014069:PCSK7	Serum protein	TCZ	0.131979	0.020415	0.0333231	toward HC
SL004366:TNFRSF12A	Serum protein	TCZ	-0.0981441	0.0204266	0.0333231	away from HC
SL003710:CASP2	Serum protein	TCZ	-0.136072	0.0206851	0.0336129	away from HC
SL005588:FER	Serum protein	TCZ	0.992633	0.0210365	0.0340509	toward HC
SL004716:MAPK9	Serum protein	TCZ	0.354275	0.0211445	0.0340931	toward HC
SL000441:HGF	Serum protein	TCZ	-0.1369	0.0214494	0.0343505	toward HC
SL003041:PF4	Serum protein	TCZ	0.120806	0.0214693	0.0343505	toward HC
SL000087:IL6	Serum protein	TCZ	0.493056	0.0216674	0.0345347	away from HC
SL000062:KLK3	Serum protein	TCZ	-0.110615	0.0219267	0.0346646	away from HC
SL004862:PDCD1LG2	Serum protein	TCZ	0.183176	0.0219812	0.0346646	away from HC
SL007173:GRN	Serum protein	TCZ	-0.196624	0.0219989	0.0346646	toward HC
SL003200:TEK	Serum protein	TCZ	0.141627	0.02217	0.0348023	toward HC
SL007059:LY86	Serum protein	TCZ	0.124955	0.0223408	0.0348429	toward HC
SL014289:KIR3DS1	Serum protein	TCZ	-0.175886	0.0224137	0.0348429	toward HC
SL006091:NCK1	Serum protein	TCZ	0.225191	0.0224471	0.0348429	toward HC
SL005764:CD163	Serum protein	TCZ	-0.304045	0.0225425	0.0348608	toward HC
SL004338:FGF20	Serum protein	TCZ	0.151044	0.0228608	0.0351469	toward HC
SL012822:PRSS22	Serum protein	TCZ	0.236301	0.0228964	0.0351469	toward HC
SL003301:CCL23	Serum protein	TCZ	-0.221267	0.0231192	0.0353584	toward HC
SL006132:LMNB1	Serum protein	TCZ	-0.145601	0.0232604	0.0354441	toward HC
SL013988:CHST2	Serum protein	TCZ	-0.163461	0.0237193	0.0360114	toward HC
SL000310:C1R	Serum protein	TCZ	-0.435449	0.0242368	0.0366633	toward HC
SL011211:EIF4G2	Serum protein	TCZ	0.595697	0.0243987	0.0367745	toward HC
SL002541:TNFSF11	Serum protein	TCZ	0.123485	0.0245437	0.0368595	toward HC
SL005187:IL3RA	Serum protein	TCZ	-0.210049	0.0246419	0.0368738	toward HC
SL011049:MASP1	Serum protein	TCZ	0.141584	0.0247913	0.0369644	toward HC
SL010466:MFRP	Serum protein	TCZ	-0.297974	0.0250651	0.0371542	toward HC
SL008936:CHL1	Serum protein	TCZ	0.162985	0.0250972	0.0371542	toward HC
SL003173:CXCL1	Serum protein	TCZ	-0.157213	0.0254319	0.0375162	toward HC
SL008590:OLFM4	Serum protein	TCZ	-0.179959	0.0258953	0.0379753	toward HC
SL010492:CAMK2B	Serum protein	TCZ	0.373404	0.0259257	0.0379753	toward HC
SL010613:IL17RD	Serum protein	TCZ	0.110849	0.0260252	0.0379873	toward HC
SL000045:IGFBP3	Serum protein	TCZ	0.165394	0.0261888	0.0380924	away from HC
SL000048:PROC	Serum protein	TCZ	0.204204	0.026473	0.0383716	toward HC
SL004820:PGAM1	Serum protein	TCZ	0.782517	0.0266682	0.0385203	toward HC
SL005361:APOD	Serum protein	TCZ	0.133715	0.0272054	0.0391604	toward HC
SL000481:IL5	Serum protein	TCZ	0.184066	0.0273057	0.0391692	toward HC
SL009341:BSG	Serum protein	TCZ	0.132838	0.0279188	0.039911	toward HC
SL004152:IL18R1	Serum protein	TCZ	-0.106749	0.0284108	0.0404752	toward HC
SL007423:IL11RA	Serum protein	TCZ	0.213098	0.0286457	0.0405666	toward HC
SL008193:NID2	Serum protein	TCZ	-0.226127	0.02867	0.0405666	toward HC
SL004837:INHBA INHBB	Serum protein	TCZ	-0.294286	0.0289157	0.0407757	toward HC
SL005184:IL12B IL23A	Serum protein	TCZ	-0.187325	0.0291576	0.0409779	toward HC
SL011709:PDXP	Serum protein	TCZ	-0.41255	0.0294079	0.0411904	toward HC
SL000408:EPO	Serum protein	TCZ	-0.148333	0.0295572	0.0412606	away from HC
SL008157:UBE2L3	Serum protein	TCZ	-0.302944	0.0299974	0.041735	toward HC
SL005207:NCR1	Serum protein	TCZ	0.0982169	0.0301958	0.0418711	toward HC
SL000674:FST	Serum protein	TCZ	-0.099453	0.0303258	0.0419117	toward HC
SL004365:TNFSF12	Serum protein	TCZ	-0.200276	0.0308453	0.042388	toward HC
SL000483:IL7	Serum protein	TCZ	-0.126975	0.0308743	0.042388	toward HC
SL000590:SERPINA7	Serum protein	TCZ	-0.183334	0.031599	0.0432403	away from HC
SL008945:TGM3	Serum protein	TCZ	1.18539	0.0323763	0.0441586	toward HC
SL000537:PDGFB	Serum protein	TCZ	-0.291082	0.0328048	0.0444977	toward HC
SL000398:CYP3A4	Serum protein	TCZ	0.392222	0.032997	0.0444977	toward HC
SL007804:BGN	Serum protein	TCZ	0.269827	0.0330058	0.0444977	toward HC
SL000133:CCL20	Serum protein	TCZ	-0.274227	0.0330527	0.0444977	toward HC
SL000323:C7	Serum protein	TCZ	0.148703	0.0335151	0.0448538	toward HC
SL008904:LYVE1	Serum protein	TCZ	0.189339	0.0335329	0.0448538	away from HC
SL003679:IGF2R	Serum protein	TCZ	-0.157265	0.0338461	0.0451277	toward HC
SL006777:FETUB	Serum protein	TCZ	-0.166805	0.0342219	0.0454544	toward HC
SL011631:NACA	Serum protein	TCZ	-0.386553	0.0343097	0.0454544	toward HC
SL003190:CCL15	Serum protein	TCZ	0.221197	0.0345522	0.0456304	toward HC
SL004795:HSD17B10	Serum protein	TCZ	0.209126	0.0347724	0.0457758	toward HC
SL005372:SNX4	Serum protein	TCZ	0.343157	0.0354991	0.0465152	toward HC
SL006805:CDC42BPB	Serum protein	TCZ	0.152265	0.0355577	0.0465152	toward HC
SL004183:CDH3	Serum protein	TCZ	0.311625	0.0358768	0.0467856	toward HC
SL000383:CKM	Serum protein	TCZ	0.210759	0.036015	0.046819	toward HC
SL008177:C1QBP	Serum protein	TCZ	0.123309	0.0367083	0.0474922	toward HC
SL002702:PIM1	Serum protein	TCZ	-0.181114	0.0367612	0.0474922	toward HC
SL001995:ANGPT1	Serum protein	TCZ	-0.202471	0.0370415	0.0477062	away from HC
SL000591:TIMP1	Serum protein	TCZ	-0.202698	0.0372265	0.0477146	toward HC
SL001938:INHBA	Serum protein	TCZ	0.344454	0.0373242	0.0477146	toward HC
SL000130:CCNB1	Serum protein	TCZ	-0.192718	0.0373921	0.0477146	toward HC
SL006993:MAPK13	Serum protein	TCZ	-0.137331	0.0383417	0.0487767	away from HC
SL004367:DKK1	Serum protein	TCZ	-0.208043	0.0389985	0.049461	toward HC
SL016567:MAP3K7 TAB1	Serum protein	TCZ	0.164508	0.0391275	0.0494738	toward HC
SL008639:IDS	Serum protein	TCZ	0.139134	0.0393682	0.0496272	toward HC
SL003198:TNC	Serum protein	TCZ	-0.256123	0.0397237	0.0499241	toward HC

## Sheet: Cell
Supplementary Data 2. Variables affected by MTX, IFX and TCZ.
Name	Type	Description	Normalize	Drug	logFC	P.Value	adj.P.Val	Direction
DC.rWBC	Cell count	Dendritic cells	Relative to white blood cells	IFX	1.4845	2.01632e-05	0.000579116	toward HC
MDC.rWBC	Cell count	Myeloid dendritic cells	Relative to white blood cells	IFX	1.76555	2.30043e-05	0.000579116	toward HC
MDC.abs	Cell count	Myeloid dendritic cells	Absolute count	IFX	1.51208	0.000198682	0.00333444	toward HC
DC.abs	Cell count	Dendritic cells	Absolute count	IFX	1.23103	0.000394266	0.00496267	toward HC
NK.rWBC	Cell count	NK cells	Relative to white blood cells	IFX	0.859584	0.000498286	0.00501759	toward HC
B.CELL.rWBC	Cell count	B cells	Relative to white blood cells	IFX	0.834812	0.00109974	0.00922833	toward HC
GAMMA.DELTA.T.rWBC	Cell count	Gamma delta T cells	Relative to white blood cells	IFX	0.696873	0.00222801	0.0160252	toward HC
NK.abs	Cell count	NK cells	Absolute count	IFX	0.606112	0.00257975	0.0162358	toward HC
PDC.rWBC	Cell count	Plasmacytoid dendritic cells	Relative to white blood cells	IFX	1.94505	0.00451573	0.0252622	toward HC
NEUTROPHIL.abs	Cell count	Neutrophils	Absolute count	IFX	-0.531222	0.00596651	0.0277903	toward HC
HLADR.CD8.rWBC	Cell count	HLADR+ CD8+ T cells	Relative to white blood cells	IFX	0.65422	0.00607156	0.0277903	toward HC
BASOPHIL.rWBC	Cell count	Basophils	Relative to white blood cells	IFX	0.635886	0.00748481	0.0314041	toward HC
B.CELL.abs	Cell count	B cells	Absolute count	IFX	0.58134	0.00878274	0.032774	toward HC
CD8.T.rWBC	Cell count	CD8+ T cells	Relative to white blood cells	IFX	0.550975	0.0091132	0.032774	toward HC
CD4.T.rWBC	Cell count	CD4+ T cells	Relative to white blood cells	IFX	0.486373	0.00989035	0.0331976	toward HC
EOSINOPHIL.rWBC	Cell count	Eosinophils	Relative to white blood cells	IFX	0.871244	0.0146605	0.0445916	toward HC
PDC.abs	Cell count	Plasmacytoid dendritic cells	Absolute count	IFX	1.69158	0.0150562	0.0445916	toward HC
MEMORY.CD4.rWBC	Cell count	Memory CD4+ T cells	Relative to white blood cells	IFX	0.473521	0.0169716	0.0474717	toward HC
GAMMA.DELTA.T.abs	Cell count	Gamma delta T cells	Absolute count	IFX	0.443401	0.0188329	0.0499057	toward HC
HLADR.CD4.abs	Cell count	HLADR+ CD4+ T cells	Absolute count	MTX	-0.992737	0.00193763	0.0471449	toward HC
TREG.abs	Cell count	Regulatory T cells	Absolute count	MTX	-0.653245	0.00221569	0.0471449	toward HC
NKT.rWBC	Cell count	NKT cells	Relative to white blood cells	MTX	0.649186	0.0027199	0.0471449	toward HC
NEUTROPHIL.abs	Cell count	Neutrophils	Absolute count	TCZ	-1.11253	0.000132041	0.00405209	toward HC
BASOPHIL.rWBC	Cell count	Basophils	Relative to white blood cells	TCZ	0.919067	0.000622992	0.00911725	toward HC
NK.rWBC	Cell count	NK cells	Relative to white blood cells	TCZ	0.939795	0.000891281	0.00911725	toward HC
PDC.rWBC	Cell count	Plasmacytoid dendritic cells	Relative to white blood cells	TCZ	1.13285	0.00309241	0.0237251	toward HC
EOSINOPHIL.rWBC	Cell count	Eosinophils	Relative to white blood cells	TCZ	1.65998	0.00606258	0.0372099	toward HC
DC.rWBC	Cell count	Dendritic cells	Relative to white blood cells	TCZ	0.6687	0.0101734	0.041783	toward HC
MONOCYTE.rWBC	Cell count	Monocytes	Relative to white blood cells	TCZ	0.533913	0.0106434	0.041783	toward HC
CD14pCD16n.rWBC	Cell count	CD14+ CD16- monocytes	Relative to white blood cells	TCZ	0.601206	0.0122309	0.041783	toward HC
NEUTROPHIL.rWBC	Cell count	Neutrophils	Relative to white blood cells	TCZ	-0.449053	0.0122538	0.041783	toward HC
