# Supplementary material for: Multi-omics monitoring of drug response in rheumatoid arthritis in pursuit of molecular remission
Source: Nat Commun. 2018 Jul 16;9:2755. doi: 10.1038/s41467-018-05044-4 (PMC6048065; doi:10.1038/s41467-018-05044-4)
Supplement: Supplementary file 6 — Supplementary Data 3 [file 41467_2018_5044_MOESM6_ESM.xlsx]

## Sheet: Transcript
Supplementary Data 3. Untreatable variables for MTX, IFX and TCZ of the mRNA microarray, and protein array.
Name	Type	Direction	MTX_RMS	IFX_RMS	TCZ_RMS	MTX_Week24_logFC	MTX_Week24_P.Value	MTX_Week24_adj.P.Val	IFX_Week24_logFC	IFX_Week24_P.Value	IFX_Week24_adj.P.Val	TCZ_Week24_logFC	TCZ_Week24_P.Value	TCZ_Week24_adj.P.Val	Responder_Week0_logFC	Responder_Week0_P.Value	Responder_Week0_adj.P.Val
1552257_a_at:TTLL12	WB transcript	Down	FALSE	TRUE	FALSE	-0.179952	0.0322065	0.0988245	-0.235056	0.000693862	0.00280465	-0.236114	0.00239599	0.0283567	-0.222544	3.98697e-05	9.57042e-05
1552347_at:CRYZL1	WB transcript	Down	FALSE	FALSE	FALSE	-0.323849	0.000887502	0.00982041	-0.414317	1.02928e-05	9.52676e-05	-0.202743	0.0323683	0.131848	-0.275811	2.67861e-05	6.96844e-05
1552386_at:GAPT	WB transcript	Up	TRUE	TRUE	TRUE	0.576938	0.00482626	0.0277286	0.654943	0.000228647	0.00112619	0.498974	0.0251818	0.113962	0.570183	7.69876e-05	0.000162109
1552623_at:HSH2D	WB transcript	Up	FALSE	TRUE	FALSE	0.419394	0.0109127	0.048028	0.437808	0.000399091	0.00178248	0.424943	0.00154288	0.0224438	0.437027	1.4289e-05	4.279e-05
1552648_a_at:TNFRSF10A	WB transcript	Down	FALSE	FALSE	FALSE	-0.222435	0.0283527	0.0907438	-0.247051	0.0045409	0.0132039	-0.269677	0.00889659	0.0605026	-0.26764	8.41269e-05	0.000174075
1552701_a_at:CARD16	WB transcript	Up	TRUE	TRUE	TRUE	1.07996	1.92475e-05	0.0011444	1.43951	8.24177e-11	3.95795e-08	0.861981	0.000190026	0.00767584	1.0713	1.50924e-08	2.74298e-07
1552773_at:CLEC4D	WB transcript	Up	TRUE	TRUE	TRUE	1.57569	8.94157e-07	0.000309721	1.87852	1.08833e-10	4.49163e-08	1.14835	0.000120572	0.00631561	1.51106	3.12429e-11	6.84548e-09
1553099_at:TIGD1	WB transcript	Up	TRUE	TRUE	FALSE	0.666761	0.000714874	0.00855793	0.401442	0.00177447	0.00607174	0.297781	0.0353045	0.139233	0.402972	0.000785219	0.00106713
1553172_at:ZNF777	WB transcript	Down	FALSE	FALSE	FALSE	-0.35537	0.00161416	0.0139767	-0.229639	0.0200211	0.0452049	-0.305768	0.00593069	0.0468082	-0.235283	0.00211537	0.00238147
1553248_at:CCDC57	WB transcript	Down	TRUE	FALSE	TRUE	-0.332186	0.0431945	0.120439	-0.351193	0.0139697	0.0335821	-0.307435	0.0402125	0.150688	-0.332718	0.00122093	0.00152912
1553535_a_at:RANGAP1	WB transcript	Down	FALSE	TRUE	FALSE	-0.334951	0.000657998	0.00811033	-0.20308	0.0121024	0.0298197	-0.245459	0.00708522	0.0525021	-0.243642	0.000117322	0.000228004
1553551_s_at:ND2	WB transcript	Down	TRUE	TRUE	FALSE	-0.396316	0.00277219	0.0193914	-0.701186	6.4917e-09	5.14246e-07	-0.240785	0.0175943	0.0914958	-0.50179	4.57435e-08	6.05394e-07
1553909_x_at:FAM178A	WB transcript	Down	TRUE	TRUE	FALSE	-0.273193	0.025496	0.0838932	-0.402697	0.000152194	0.000812044	-0.264767	0.0205578	0.100859	-0.309337	0.000132046	0.000251703
1553955_at:PPP1R21	WB transcript	Up	FALSE	TRUE	FALSE	0.337182	0.00151476	0.013471	0.278728	0.00102605	0.00386696	0.252459	0.0111108	0.068678	0.271622	0.000130568	0.000249128
1553957_at:ZNF564	WB transcript	Up	TRUE	TRUE	TRUE	0.473262	2.7296e-05	0.0013418	0.273883	0.0037252	0.011216	0.290456	0.0037582	0.036096	0.309976	1.96327e-05	5.49145e-05
1554085_at:DDX51	WB transcript	Down	TRUE	FALSE	FALSE	-0.306982	0.00301774	0.0204711	-0.384926	2.7627e-05	0.000207302	-0.320904	0.00401788	0.0371335	-0.318407	9.39316e-06	3.11544e-05
1554095_at:RBM33	WB transcript	Up	FALSE	TRUE	FALSE	0.294831	0.0246372	0.0820757	0.475297	9.06419e-05	0.000539425	0.248959	0.0447672	0.160253	0.34644	4.90611e-05	0.000112889
1554240_a_at:ITGAL	WB transcript	Down	TRUE	TRUE	TRUE	-0.444485	0.000287625	0.00494668	-0.554645	1.22465e-07	3.41317e-06	-0.489847	1.7158e-05	0.00366209	-0.500469	1.12771e-09	5.17158e-08
1554250_s_at:TRIM74	WB transcript	Down	FALSE	FALSE	FALSE	-0.379247	0.00544174	0.0299451	-0.495278	9.06818e-05	0.000539425	-0.354175	0.0141828	0.0795178	-0.377413	9.96429e-05	0.00019999
1554423_a_at:FBXO7	WB transcript	Down	FALSE	TRUE	FALSE	-0.675024	0.00065895	0.00811406	-0.639803	0.000731586	0.00292869	-0.46771	0.0133742	0.0768605	-0.582704	0.000223669	0.000384872
1554453_at:HNRNPLL	WB transcript	Up	FALSE	FALSE	FALSE	0.324125	0.0126488	0.053069	0.318174	0.00582101	0.0162816	0.321756	0.0101356	0.0649322	0.332473	9.16762e-05	0.000186276
1554479_a_at:CARD8	WB transcript	Up	TRUE	TRUE	FALSE	0.524113	0.000923074	0.0100831	0.83934	9.02367e-09	5.91987e-07	0.519204	0.000608981	0.0137039	0.643661	7.97801e-09	1.81875e-07
1554588_a_at:TTC30B	WB transcript	Up	TRUE	TRUE	FALSE	0.539599	2.2486e-05	0.00121724	0.465267	5.35408e-06	5.68461e-05	0.281232	0.00319133	0.0329032	0.391036	3.46537e-06	1.4758e-05
1554595_at:SYMPK	WB transcript	Down	TRUE	TRUE	TRUE	-0.438444	3.01548e-06	0.0005364	-0.415409	2.29213e-07	5.22254e-06	-0.306273	0.000398216	0.0109639	-0.350333	5.53518e-09	1.45534e-07
1554686_at:STAU2	WB transcript	Up	FALSE	FALSE	FALSE	0.334017	0.0437962	0.121659	0.338392	0.00523171	0.0148969	0.375788	0.00299685	0.0318456	0.379651	0.000362061	0.000570944
1554771_at:COPS7B	WB transcript	Down	TRUE	TRUE	TRUE	-0.437142	0.000106426	0.00289123	-0.472992	5.63584e-07	1.03029e-05	-0.37025	0.000572714	0.0133446	-0.363441	5.99371e-07	3.84993e-06
1554806_a_at:FBXO8	WB transcript	Up	TRUE	TRUE	FALSE	0.456525	0.0040354	0.0247962	0.643962	2.07362e-07	4.90549e-06	0.396483	0.00423613	0.0383834	0.490395	3.46651e-06	1.4758e-05
1554985_at:ZNF396	WB transcript	Up	FALSE	TRUE	FALSE	0.515007	0.00479624	0.0275972	0.435236	0.00136528	0.0048929	0.355856	0.0393325	0.14882	0.393741	0.00119346	0.00149996
1555485_s_at:FAM153A	WB transcript	Down	TRUE	TRUE	TRUE	-0.828656	9.43961e-05	0.00268002	-0.55577	0.00174249	0.00598041	-0.665729	0.000910999	0.0168265	-0.594382	1.17113e-05	3.7069e-05
1555852_at:PSMB8-AS1	WB transcript	Up	TRUE	TRUE	FALSE	0.292952	0.000639914	0.00798379	0.275984	0.000257313	0.0012376	0.256021	0.00162903	0.0229571	0.262828	1.76054e-05	5.0534e-05
1555963_x_at:B3GNT7	WB transcript	Down	TRUE	FALSE	FALSE	-0.321331	0.011006	0.0482685	-0.347325	0.000416093	0.00184559	-0.336223	0.00157011	0.0225714	-0.288971	0.000283144	0.00046743
1556186_s_at:EMC1	WB transcript	Down	TRUE	FALSE	FALSE	-0.429365	3.64736e-05	0.0015616	-0.441768	2.90201e-06	3.57342e-05	-0.29482	0.00130982	0.0205974	-0.368115	4.62384e-08	6.09897e-07
1556239_a_at:HERPUD2	WB transcript	Up	FALSE	TRUE	FALSE	0.371524	0.00139399	0.0126768	0.335906	0.000609285	0.00251322	0.191679	0.0485748	0.16909	0.277093	0.000251842	0.000424097
1556385_at:CLCF1	WB transcript	Down	FALSE	TRUE	FALSE	-0.355674	0.00824593	0.03963	-0.440169	7.66513e-05	0.000470535	-0.258988	0.0275794	0.119985	-0.345424	3.1641e-05	8.00954e-05
1556432_at:NUP133	WB transcript	Down	TRUE	TRUE	TRUE	-0.457734	0.000148144	0.00344049	-0.580647	4.89181e-06	5.33339e-05	-0.519091	3.46012e-05	0.00459607	-0.477024	1.25305e-07	1.25748e-06
1556982_at:HHAT	WB transcript	Down	TRUE	TRUE	TRUE	-0.219543	0.0181941	0.067151	-0.380103	3.15485e-06	3.79128e-05	-0.196363	0.0144665	0.0803307	-0.261108	3.76723e-05	9.10947e-05
1557091_at:MAMSTR	WB transcript	Down	FALSE	TRUE	FALSE	-0.314846	0.00426133	0.0255311	-0.25971	0.00735397	0.0197623	-0.20855	0.040859	0.152439	-0.218367	0.00152762	0.00182996
1557119_a_at:ZNF575	WB transcript	Down	FALSE	TRUE	FALSE	-0.21425	0.0116486	0.05024	-0.271613	0.000136831	0.000746383	-0.171048	0.0434067	0.157414	-0.20647	0.000294882	0.000482366
1557360_at:LRPPRC	WB transcript	Down	FALSE	FALSE	FALSE	-0.373218	0.00577688	0.0309837	-0.564097	4.53754e-06	5.02937e-05	-0.400364	0.00182455	0.0245224	-0.437925	1.17547e-06	6.29879e-06
1557384_at:ZNF131	WB transcript	Down	TRUE	FALSE	FALSE	-0.384055	0.00166447	0.0142249	-0.398011	0.000171691	0.000893596	-0.2206	0.047229	0.165921	-0.303532	8.10311e-05	0.00016891
1557465_at:LINC00282	WB transcript	Up	FALSE	TRUE	FALSE	0.509306	0.0116238	0.0501849	0.621938	0.00093782	0.00359411	0.472531	0.0109137	0.068032	0.523574	0.000151759	0.000282455
1557501_a_at:VPS13D	WB transcript	Down	TRUE	FALSE	FALSE	-0.361493	0.0139003	0.056259	-0.49165	5.40285e-05	0.000353193	-0.416709	0.00174681	0.024047	-0.387882	2.49634e-05	6.58989e-05
1557505_a_at:SRP54	WB transcript	Down	TRUE	TRUE	TRUE	-0.351921	0.00981738	0.0446882	-0.559111	1.77156e-06	2.46048e-05	-0.257012	0.0292323	0.124063	-0.372447	2.24562e-05	6.04951e-05
1557529_at:HECTD4	WB transcript	Down	TRUE	FALSE	FALSE	-0.338064	0.049211	0.131545	-0.420851	0.00394277	0.0117409	-0.490994	0.00289587	0.0313498	-0.422627	0.000162857	0.000299052
1557544_at:CFAP58	WB transcript	Up	FALSE	FALSE	FALSE	0.503416	0.000531757	0.00711631	0.907782	1.52094e-09	2.22916e-07	0.403054	0.00268097	0.0301454	0.664644	9.31232e-09	1.99602e-07
1557828_a_at:C5orf28	WB transcript	Down	TRUE	FALSE	FALSE	-0.426781	0.00050583	0.00692097	-0.448766	6.55188e-05	0.000414211	-0.320153	0.00900259	0.0608176	-0.362904	2.18936e-05	5.95489e-05
1557835_at:LMF1	WB transcript	Down	FALSE	TRUE	FALSE	-0.353523	0.0171891	0.0649161	-0.511075	0.000117098	0.000658893	-0.339662	0.0261828	0.116507	-0.357031	0.000481173	0.000720187
1557948_at:PHLDB3	WB transcript	Down	TRUE	TRUE	FALSE	-0.317332	0.0124672	0.052501	-0.268422	0.00300828	0.00941387	-0.241112	0.0323384	0.131824	-0.238988	0.00297628	0.00313267
1558305_at:GIGYF2	WB transcript	Up	TRUE	TRUE	TRUE	0.333575	0.00648895	0.0334797	0.595835	1.10526e-07	3.20534e-06	0.267616	0.0275935	0.120004	0.432575	9.40028e-06	3.11544e-05
1558331_at:SIRT2	WB transcript	Down	TRUE	FALSE	TRUE	-0.29039	0.0327154	0.10007	-0.34993	0.00230883	0.00756244	-0.319175	0.00775265	0.0556639	-0.265431	0.00187287	0.00215473
1558345_a_at:ZNF487	WB transcript	Up	FALSE	TRUE	FALSE	0.322962	0.0312465	0.0967871	0.468325	0.000736629	0.00294604	0.435165	0.0045528	0.0402025	0.440491	0.000122084	0.000236023
1558369_at:MPHOSPH9	WB transcript	Down	FALSE	FALSE	FALSE	-0.448128	0.000621266	0.00782758	-0.387418	0.000430436	0.00189574	-0.297107	0.031082	0.128507	-0.350664	0.000174741	0.000316266
1558410_s_at:IMMP2L	WB transcript	Down	TRUE	TRUE	FALSE	-0.888608	3.49583e-05	0.00152619	-0.605102	0.00215118	0.00712835	-0.468334	0.0229251	0.107863	-0.587562	5.94767e-05	0.000131781
1558592_at:SVIL-AS1	WB transcript	Down	FALSE	FALSE	FALSE	-0.404127	0.00599581	0.0316816	-0.24512	0.0332349	0.0688519	-0.325829	0.00663128	0.0503374	-0.277909	0.0016946	0.00198967
1558759_s_at:CLASP2	WB transcript	Down	TRUE	TRUE	TRUE	-0.58849	7.38135e-05	0.00234513	-0.511184	3.32986e-05	0.000242712	-0.274374	0.0265054	0.117315	-0.386536	6.8624e-05	0.000147491
1558896_at:IBA57	WB transcript	Down	FALSE	FALSE	FALSE	-0.500995	0.00153862	0.0135864	-0.526539	9.82397e-05	0.000572652	-0.3725	0.0166191	0.088113	-0.448319	2.01293e-05	5.59856e-05
1558906_a_at:OSER1-AS1	WB transcript	Up	TRUE	TRUE	TRUE	0.478615	0.000244548	0.00457786	0.338586	0.0024345	0.00789017	0.411253	0.00126644	0.0201694	0.381439	5.46447e-06	2.08225e-05
1558953_s_at:CEP164	WB transcript	Down	TRUE	TRUE	TRUE	-0.421303	0.000281033	0.00489397	-0.465305	8.17253e-06	7.92868e-05	-0.385161	0.000453676	0.0119506	-0.371082	1.3798e-06	7.10418e-06
1559011_at:ALKBH5	WB transcript	Down	TRUE	FALSE	TRUE	-0.290454	0.0300335	0.0942829	-0.283982	0.0162197	0.0380603	-0.352712	0.0065438	0.0499425	-0.251498	0.00269639	0.00289999
1559039_at:DHX36	WB transcript	Down	TRUE	FALSE	TRUE	-0.584041	0.000246525	0.00459386	-0.588337	4.97487e-05	0.000331463	-0.335165	0.0166012	0.0881025	-0.466179	3.82674e-06	1.59033e-05
1559050_at:HCG27	WB transcript	Up	TRUE	TRUE	FALSE	0.514158	0.00188755	0.0153738	0.589676	1.89377e-05	0.000153643	0.421833	0.0101617	0.0649659	0.521397	1.52586e-05	4.5145e-05
1559063_at:EVA1C	WB transcript	Down	FALSE	TRUE	FALSE	-0.414693	0.00546624	0.0300403	-0.53341	1.02329e-05	9.48535e-05	-0.251615	0.0407963	0.152327	-0.413212	9.27352e-06	3.09161e-05
1559171_at:MGC57346	WB transcript	Down	FALSE	FALSE	FALSE	-0.388991	0.00226118	0.0170518	-0.535351	1.49234e-05	0.000127872	-0.325795	0.0112779	0.0691799	-0.419551	3.57335e-06	1.51212e-05
1559232_a_at:SLC33A1	WB transcript	Down	TRUE	FALSE	FALSE	-0.519591	0.00256642	0.0185227	-0.411088	0.00514028	0.0146634	-0.477641	0.00258589	0.0296673	-0.403499	0.000147247	0.000275356
1559437_at:LOC100289561	WB transcript	Down	TRUE	FALSE	FALSE	-0.416693	0.00582238	0.0310809	-0.501107	0.000130767	0.000720867	-0.359543	0.0137257	0.0782552	-0.405539	4.38132e-05	0.000103164
1559490_at:LRCH3	WB transcript	Down	TRUE	FALSE	FALSE	-0.496364	0.000114435	0.00302079	-0.497613	1.51889e-05	0.00012963	-0.261413	0.024368	0.111409	-0.358176	8.60014e-06	2.92902e-05
1559496_at:PPA2	WB transcript	Down	FALSE	FALSE	FALSE	-0.544819	1.91099e-05	0.00114261	-0.408388	0.00100128	0.00378504	-0.371915	0.0011591	0.0192454	-0.371874	2.12992e-05	5.83344e-05
1559723_s_at:C9orf3	WB transcript	Down	TRUE	FALSE	FALSE	-0.52646	0.000302884	0.00510366	-0.501468	0.000295821	0.00138336	-0.269979	0.0325185	0.132299	-0.357042	0.000498108	0.000740756
1560013_at:PDXDC1	WB transcript	Down	TRUE	TRUE	FALSE	-0.362909	0.0101657	0.0458725	-0.459374	9.24229e-05	0.000548215	-0.346597	0.00685181	0.0513503	-0.373701	1.59125e-05	4.66598e-05
1560089_at:SLC25A25-AS1	WB transcript	Down	TRUE	TRUE	TRUE	-0.460011	0.000736162	0.00872079	-0.396904	0.000247982	0.00120292	-0.357908	0.00467918	0.0407269	-0.366398	1.4966e-05	4.45131e-05
1560741_at:SNURF	WB transcript	Down	TRUE	TRUE	TRUE	-0.843624	1.23034e-06	0.000389009	-0.842366	2.39459e-07	5.39691e-06	-0.605412	0.000193788	0.00771698	-0.723052	1.15143e-09	5.21968e-08
1560776_at:TVP23C	WB transcript	Down	TRUE	FALSE	FALSE	-0.446548	0.0333528	0.101374	-0.733405	3.6575e-05	0.000260958	-0.395968	0.0390575	0.148319	-0.451695	0.00192819	0.00220498
1560861_at:THRA1/BTR	WB transcript	Down	TRUE	TRUE	TRUE	-0.453687	0.041266	0.117115	-0.916202	1.03103e-05	9.53591e-05	-0.730458	0.00187415	0.024974	-0.736942	3.75512e-06	1.56717e-05
1561207_at:LDLRAD4	WB transcript	Down	FALSE	TRUE	FALSE	-0.223415	0.0435237	0.12106	-0.207423	0.0280131	0.0597622	-0.326069	0.000817146	0.0156967	-0.230316	0.000897208	0.00118981
1562063_x_at:NBPF12	WB transcript	Down	TRUE	TRUE	TRUE	-0.477039	0.000284443	0.00493271	-0.645023	3.32577e-08	1.43302e-06	-0.36692	0.00215003	0.0267395	-0.488477	3.12026e-08	4.6263e-07
1562194_at:ZEB2	WB transcript	Down	TRUE	TRUE	FALSE	-0.538028	0.00260586	0.0186993	-0.60874	4.04822e-05	0.000281594	-0.320059	0.029996	0.126181	-0.422203	0.000165629	0.00030298
1562209_at:DCAF4L1	WB transcript	Up	FALSE	FALSE	FALSE	0.331355	0.0019965	0.0158275	0.210837	0.00431896	0.0126721	0.270039	0.00221106	0.0271725	0.261106	4.69392e-05	0.000109024
1562961_at:ZNF420	WB transcript	Down	TRUE	FALSE	FALSE	-0.636471	0.000243223	0.00456696	-0.584398	0.000121838	0.000680047	-0.347488	0.0257716	0.115532	-0.480529	8.32038e-06	2.85345e-05
1563111_a_at:PIGX	WB transcript	Up	TRUE	FALSE	FALSE	0.380814	0.00863355	0.040973	0.470001	4.34126e-05	0.000297176	0.540924	7.60459e-05	0.00532119	0.438434	3.37365e-06	1.44466e-05
1563320_at:SPIDR	WB transcript	Down	TRUE	TRUE	TRUE	-0.601177	0.000541415	0.00717269	-0.536207	0.000514283	0.00219008	-0.433965	0.00477339	0.0410814	-0.423578	0.000118987	0.000230601
1563364_at:RFX7	WB transcript	Down	FALSE	FALSE	FALSE	-0.688158	0.00108708	0.0109374	-0.695827	0.000553304	0.00232377	-0.490235	0.0215721	0.103916	-0.513127	0.000521051	0.000769247
1563800_at:LOC283140	WB transcript	Down	TRUE	FALSE	FALSE	-0.240022	0.0170631	0.0645802	-0.202621	0.0199036	0.0449722	-0.245878	0.00990452	0.0642097	-0.218684	0.000370915	0.000581419
1564155_x_at:ZG16	WB transcript	Down	FALSE	FALSE	FALSE	-0.270895	0.0128261	0.05355	-0.210202	0.0113478	0.0283095	-0.259788	0.0124917	0.0740603	-0.257281	0.000505967	0.000750181
1564753_at:CERS6	WB transcript	Down	TRUE	FALSE	FALSE	-0.555014	0.00418831	0.0253001	-0.459147	0.00781159	0.0207522	-0.342754	0.049156	0.170435	-0.439299	0.000495692	0.000738212
1565692_at:LOC101060405	WB transcript	Down	TRUE	TRUE	TRUE	-0.28336	0.0295277	0.0931731	-0.58602	8.57488e-07	1.41434e-05	-0.350759	0.00284686	0.0311533	-0.390859	9.11121e-06	3.05299e-05
1565762_at:RABGAP1L	WB transcript	Down	TRUE	FALSE	FALSE	-0.897149	1.40919e-05	0.00101668	-0.699075	0.000123746	0.000687626	-0.344739	0.0363693	0.14182	-0.500862	0.00031466	0.000508184
1565886_at:TRPM7	WB transcript	Down	TRUE	TRUE	FALSE	-0.420766	0.000431551	0.00637673	-0.510575	2.37972e-06	3.06955e-05	-0.295433	0.00598774	0.047169	-0.390571	3.36839e-07	2.47846e-06
1568592_at:LOC100419583	WB transcript	Up	TRUE	TRUE	TRUE	0.668576	1.52485e-07	0.000158661	0.664992	1.53566e-08	8.26475e-07	0.484182	0.000311596	0.00971723	0.570544	6.33547e-10	3.74435e-08
1568801_at:VWA9	WB transcript	Down	TRUE	TRUE	TRUE	-0.584157	0.00156222	0.0137076	-0.485232	0.00254268	0.00818666	-0.503077	0.00333172	0.0338289	-0.425837	0.000250065	0.000421827
1569126_at:CCNC	WB transcript	Down	TRUE	FALSE	FALSE	-0.390786	0.0224587	0.0769292	-0.312988	0.0331216	0.0686629	-0.306133	0.0489485	0.169958	-0.232103	0.0280469	0.0193856
1569449_a_at:MED14	WB transcript	Down	TRUE	FALSE	FALSE	-0.286024	0.0328649	0.10041	-0.277688	0.020029	0.0452146	-0.311601	0.0218214	0.104753	-0.246316	0.00729933	0.00647166
1569496_s_at:LOC100130872	WB transcript	Down	TRUE	TRUE	FALSE	-0.394365	0.00249541	0.0182315	-0.677037	2.01302e-09	2.70264e-07	-0.338345	0.00123262	0.0198469	-0.474029	8.64146e-08	9.64147e-07
1569540_at:NLK	WB transcript	Down	TRUE	FALSE	TRUE	-0.735839	9.95272e-05	0.00278297	-0.816965	3.31087e-06	3.92961e-05	-0.391575	0.00885235	0.0604322	-0.565846	1.66448e-05	4.83042e-05
1569940_at:SLC6A16	WB transcript	Down	TRUE	TRUE	FALSE	-0.426665	0.000292675	0.00499474	-0.354961	0.000358474	0.00163116	-0.224558	0.0282779	0.122003	-0.269396	0.000511618	0.000757135
1569999_at:CIAPIN1	WB transcript	Down	FALSE	FALSE	FALSE	-0.436348	0.0112143	0.0489075	-0.551911	0.000375579	0.00169417	-0.362945	0.0279216	0.120842	-0.460572	1.96179e-05	5.49145e-05
1570166_a_at:RAD51B	WB transcript	Down	TRUE	TRUE	TRUE	-0.441757	1.7592e-05	0.00110099	-0.459403	1.71586e-07	4.40827e-06	-0.30965	0.000687118	0.0144309	-0.395346	3.70795e-08	5.22277e-07
1570335_at:ELP4	WB transcript	Down	FALSE	TRUE	FALSE	-0.574734	0.000283822	0.0049288	-0.602585	7.39284e-05	0.000456739	-0.345229	0.00888664	0.0604679	-0.414865	0.00011213	0.000219904
1570571_at:CCDC91	WB transcript	Down	TRUE	TRUE	FALSE	-0.630987	0.000573023	0.00742966	-0.588741	0.000406003	0.0018079	-0.523359	0.00347814	0.0345765	-0.524863	7.92991e-06	2.73859e-05
200000_s_at:PRPF8	WB transcript	Down	TRUE	TRUE	FALSE	-0.493803	1.08576e-05	0.000891892	-0.436505	1.8458e-06	2.53416e-05	-0.461721	4.61172e-05	0.00475486	-0.437819	3.69787e-08	5.22277e-07
200001_at:CAPNS1	WB transcript	Down	TRUE	TRUE	FALSE	-0.375977	0.00011538	0.00303291	-0.37815	7.64351e-06	7.53251e-05	-0.276125	0.00151888	0.0221971	-0.302359	4.35173e-06	1.76242e-05
200007_at:SRP14	WB transcript	Up	TRUE	TRUE	FALSE	0.403395	0.0213881	0.0744083	0.711753	2.2783e-07	5.20829e-06	0.387436	0.00747371	0.0543718	0.497896	3.18749e-05	8.04759e-05
200011_s_at:ARF3	WB transcript	Down	TRUE	TRUE	TRUE	-0.393988	0.000160761	0.00359081	-0.321652	6.44989e-05	0.000408961	-0.235477	0.00899182	0.0608176	-0.266615	0.000166662	0.000304564
200037_s_at:CBX3	WB transcript	Up	TRUE	TRUE	TRUE	0.469778	0.00593245	0.0314667	0.614113	1.16584e-06	1.73793e-05	0.309647	0.0401053	0.150422	0.433273	0.00022732	0.000389911
200043_at:ERH	WB transcript	Up	TRUE	TRUE	TRUE	0.470193	0.0204351	0.0724124	0.695166	1.17768e-05	0.00010594	0.388398	0.0198174	0.0987388	0.484445	0.000269412	0.000448704
200045_at:ABCF1	WB transcript	Down	FALSE	TRUE	FALSE	-0.2708	0.00156474	0.01372	-0.258268	0.000218208	0.00108657	-0.318709	0.00157093	0.0225714	-0.282521	2.1645e-05	5.91478e-05
200056_s_at:C1D	WB transcript	Up	TRUE	TRUE	TRUE	0.63034	0.000509847	0.00695733	0.743596	1.89487e-07	4.69041e-06	0.550511	0.00170998	0.0236968	0.586167	2.56112e-06	1.16772e-05
200058_s_at:SNRNP200	WB transcript	Down	TRUE	FALSE	FALSE	-0.349412	0.000512897	0.00697058	-0.418753	3.52487e-06	4.11708e-05	-0.400982	0.000220015	0.00829394	-0.374392	4.20518e-07	2.93017e-06
200060_s_at:RNPS1	WB transcript	Down	FALSE	TRUE	FALSE	-0.233439	0.00262921	0.0187669	-0.347083	7.23952e-07	1.24166e-05	-0.266899	0.00251453	0.0290708	-0.276532	2.44896e-06	1.13096e-05
200064_at:HSP90AB1	WB transcript	Down	TRUE	TRUE	FALSE	-0.291941	0.00622509	0.0325215	-0.325306	0.000486348	0.00209759	-0.449772	0.000729874	0.0148182	-0.357837	4.01384e-05	9.60631e-05
200071_at:SMNDC1	WB transcript	Up	TRUE	TRUE	FALSE	0.453691	0.000287568	0.00494668	0.360729	0.000379063	0.00170743	0.313001	0.00983048	0.0639288	0.33918	3.44439e-05	8.5334e-05
200087_s_at:TMED2	WB transcript	Up	TRUE	TRUE	TRUE	0.325607	0.001345	0.0123847	0.252764	0.00073091	0.00292692	0.20135	0.0386151	0.146997	0.246768	0.000372174	0.000582697
200098_s_at:ANAPC5	WB transcript	Down	TRUE	FALSE	FALSE	-0.264621	0.00020959	0.00419678	-0.251632	4.10778e-05	0.000284935	-0.198607	0.00511395	0.0426824	-0.21705	7.70446e-06	2.68187e-05
200600_at:MSN	WB transcript	Down	TRUE	TRUE	FALSE	-0.296909	0.00134269	0.0123847	-0.230419	0.00158474	0.00552094	-0.226535	0.00389266	0.0367931	-0.231254	0.000123608	0.000238617
200601_at:ACTN4	WB transcript	Down	TRUE	TRUE	FALSE	-0.434068	0.000690357	0.00835252	-0.361815	0.000167505	0.000875091	-0.315525	0.00229095	0.0277986	-0.336059	3.93102e-05	9.45167e-05
200603_at:PRKAR1A	WB transcript	Up	TRUE	TRUE	FALSE	0.434373	0.00104426	0.0107308	0.412759	0.00026718	0.00127526	0.334239	0.00788008	0.0562554	0.356164	3.14392e-05	7.96357e-05
200613_at:AP2M1	WB transcript	Down	FALSE	TRUE	FALSE	-0.46968	0.000620476	0.00782552	-0.357718	0.00280907	0.00887951	-0.277069	0.0247291	0.112648	-0.316609	0.00116153	0.00146496
200619_at:SF3B2	WB transcript	Down	TRUE	TRUE	FALSE	-0.325808	0.000998158	0.0104624	-0.286683	0.000260067	0.001247	-0.277311	0.00248138	0.0288478	-0.271588	4.65766e-05	0.000108246
200620_at:TMEM59	WB transcript	Up	TRUE	TRUE	FALSE	0.411893	5.03982e-05	0.00189527	0.522596	7.563e-09	5.5548e-07	0.401126	1.90642e-05	0.00366209	0.42395	9.32854e-10	4.43262e-08
200643_at:HDLBP	WB transcript	Down	TRUE	FALSE	TRUE	-0.379628	0.000258339	0.00469941	-0.232534	0.00626756	0.017302	-0.223896	0.0114169	0.0698436	-0.23595	0.000750389	0.00103103
200656_s_at:P4HB	WB transcript	Down	TRUE	FALSE	FALSE	-0.319961	0.000494034	0.00684629	-0.282881	0.000813068	0.00319345	-0.347228	0.000239588	0.00867815	-0.265078	4.41148e-05	0.000103562
200666_s_at:DNAJB1	WB transcript	Down	TRUE	FALSE	FALSE	-0.242104	0.00306864	0.0207109	-0.243425	0.000353152	0.00161282	-0.202394	0.018023	0.0928835	-0.208624	0.000210699	0.000367039
200673_at:LAPTM4A	WB transcript	Up	TRUE	TRUE	TRUE	0.380151	3.74193e-05	0.00158379	0.369762	2.51965e-06	3.19394e-05	0.271487	0.00139647	0.0212371	0.340598	2.79914e-08	4.27887e-07
200675_at:CD81	WB transcript	Down	TRUE	TRUE	FALSE	-0.360846	0.00276462	0.0193535	-0.525989	3.51119e-07	7.22253e-06	-0.474925	0.000407263	0.0111028	-0.430617	2.69655e-06	1.21403e-05
200687_s_at:SF3B3	WB transcript	Down	FALSE	TRUE	FALSE	-0.351714	0.000644022	0.0080172	-0.405971	3.8142e-06	4.38124e-05	-0.40735	0.000322662	0.00982624	-0.389829	2.70963e-07	2.15453e-06
200694_s_at:DDX24	WB transcript	Down	TRUE	TRUE	FALSE	-0.353611	0.00116167	0.0113141	-0.490788	3.22301e-07	6.78061e-06	-0.475016	0.000126469	0.00641287	-0.457087	1.11116e-07	1.1667e-06
200695_at:PPP2R1A	WB transcript	Down	TRUE	TRUE	FALSE	-0.289348	0.00263031	0.0187669	-0.378773	1.92515e-05	0.000155784	-0.24528	0.00860913	0.0594873	-0.260246	7.21703e-05	0.000154022
200697_at:HK1	WB transcript	Down	TRUE	TRUE	FALSE	-0.425001	0.000450006	0.00651074	-0.293815	0.00317736	0.00982966	-0.360006	0.00210658	0.0265149	-0.340728	4.99915e-05	0.00011423
200708_at:GOT2	WB transcript	Down	TRUE	TRUE	FALSE	-0.288704	0.0010741	0.0108789	-0.299505	0.000161918	0.000855206	-0.341504	0.000373329	0.0105224	-0.294447	9.59799e-06	3.16276e-05
200726_at:PPP1CC	WB transcript	Up	TRUE	TRUE	TRUE	0.300388	0.00350197	0.0226206	0.304167	0.000230374	0.00113291	0.233501	0.0220235	0.105414	0.251834	0.000357794	0.000565572
200732_s_at:PTP4A1	WB transcript	Up	TRUE	TRUE	FALSE	0.505306	8.6647e-05	0.00258145	0.564024	6.59755e-07	1.15374e-05	0.258474	0.0468054	0.165041	0.417947	3.29816e-06	1.42004e-05
200743_s_at:TPP1	WB transcript	Down	TRUE	TRUE	FALSE	-0.354756	0.00488279	0.0279023	-0.257121	0.00262517	0.0084089	-0.355465	0.000812066	0.0156232	-0.282981	0.000675058	0.000947986
200747_s_at:NUMA1	WB transcript	Down	TRUE	TRUE	FALSE	-0.314896	0.000479739	0.00675429	-0.363234	2.97496e-06	3.63814e-05	-0.283058	0.00116109	0.0192529	-0.329753	7.11675e-08	8.35348e-07
200752_s_at:CAPN1	WB transcript	Down	TRUE	TRUE	FALSE	-0.319341	0.000474899	0.0067229	-0.16309	0.0144229	0.034446	-0.185873	0.0246339	0.112388	-0.196622	0.00112131	0.00142334
200781_s_at:RPS15A	WB transcript	Up	TRUE	TRUE	FALSE	0.609983	0.0157092	0.0610475	0.789722	0.000159862	0.000846853	0.499353	0.0198769	0.0989565	0.588426	0.000200522	0.000353526
200792_at:XRCC6	WB transcript	Down	TRUE	TRUE	FALSE	-0.270253	0.00108052	0.0109066	-0.311719	5.87346e-05	0.000378744	-0.340629	0.000914693	0.0168449	-0.28127	3.29933e-05	8.25648e-05
200793_s_at:ACO2	WB transcript	Down	TRUE	TRUE	FALSE	-0.473827	2.76187e-05	0.00135234	-0.31431	0.00031354	0.00145294	-0.449795	4.47086e-05	0.00475486	-0.348036	8.11892e-06	2.79408e-05
200810_s_at:CIRBP	WB transcript	Down	FALSE	FALSE	FALSE	-0.219421	0.0341548	0.103059	-0.352338	0.000364473	0.00165424	-0.220771	0.0338908	0.135211	-0.234218	0.00127966	0.00158656
200812_at:CCT7	WB transcript	Down	FALSE	FALSE	FALSE	-0.181962	0.0181697	0.0671367	-0.144512	0.0309367	0.0648658	-0.241152	0.00791397	0.0564006	-0.158846	0.00825161	0.00714926
200821_at:LAMP2	WB transcript	Up	TRUE	TRUE	FALSE	0.441329	0.000144248	0.00339187	0.492857	2.81822e-06	3.48055e-05	0.478558	8.94857e-05	0.00554073	0.472431	8.66369e-09	1.88777e-07
200824_at:GSTP1	WB transcript	Down	TRUE	FALSE	FALSE	-0.366157	0.00278249	0.0194412	-0.346992	0.00104503	0.00393139	-0.365141	0.00185136	0.024776	-0.268185	0.0010907	0.00139211
200825_s_at:HYOU1	WB transcript	Down	TRUE	TRUE	FALSE	-0.438901	0.00015449	0.00352644	-0.453827	1.86951e-05	0.000152169	-0.469052	0.000181013	0.00750875	-0.405586	7.24771e-07	4.44544e-06
200833_s_at:RAP1B	WB transcript	Up	TRUE	TRUE	TRUE	0.39869	0.00325493	0.0215146	0.434056	3.65068e-05	0.000260769	0.269728	0.0256851	0.1153	0.311328	0.000514108	0.000759965
200859_x_at:FLNA	WB transcript	Down	TRUE	TRUE	TRUE	-0.666454	5.42412e-06	0.00068928	-0.607345	2.07381e-07	4.90549e-06	-0.521774	6.03717e-05	0.00495922	-0.534973	2.61969e-08	4.06763e-07
200875_s_at:NOP56	WB transcript	Down	TRUE	FALSE	FALSE	-0.362095	0.00104814	0.0107535	-0.47621	3.71725e-06	4.28565e-05	-0.425931	0.000462638	0.0120769	-0.402699	8.42782e-07	4.98327e-06
200881_s_at:DNAJA1	WB transcript	Up	TRUE	TRUE	FALSE	0.541612	0.00226033	0.0170518	0.842067	5.53043e-09	4.7909e-07	0.528848	0.000427856	0.011415	0.591176	3.74823e-06	1.56717e-05
200887_s_at:STAT1	WB transcript	Up	TRUE	TRUE	TRUE	0.613721	0.000329041	0.00541293	0.597392	7.82931e-05	0.000478523	0.390152	0.0234063	0.109253	0.486389	3.18972e-05	8.04759e-05
200895_s_at:FKBP4	WB transcript	Down	TRUE	TRUE	TRUE	-0.22137	0.012881	0.0536823	-0.272894	0.000139142	0.000755032	-0.307245	0.00019383	0.00771698	-0.25499	2.84072e-05	7.30345e-05
200902_at:SEP15	WB transcript	Up	TRUE	TRUE	FALSE	0.337511	0.00435311	0.025907	0.270563	0.0025195	0.00812879	0.239988	0.0411216	0.153038	0.254976	0.00201183	0.00228396
200931_s_at:VCL	WB transcript	Down	TRUE	TRUE	TRUE	-0.462586	0.00124247	0.0117886	-0.455617	5.95274e-05	0.000382532	-0.245091	0.0325752	0.132312	-0.411954	4.49592e-06	1.80564e-05
200941_at:HSBP1	WB transcript	Up	TRUE	TRUE	FALSE	0.336686	0.00607118	0.0319582	0.527531	6.21335e-07	1.10042e-05	0.353697	0.00234546	0.0281591	0.402268	2.6126e-06	1.18439e-05
200945_s_at:SEC31A	WB transcript	Down	TRUE	FALSE	FALSE	-0.36801	3.09207e-05	0.0014194	-0.349802	5.26424e-06	5.61443e-05	-0.414105	4.22864e-05	0.00475486	-0.354391	1.15476e-07	1.18623e-06
200953_s_at:CCND2	WB transcript	Down	FALSE	FALSE	FALSE	-0.292504	0.0385255	0.111298	-0.369031	0.00123194	0.00448394	-0.385648	0.0111841	0.068862	-0.366193	0.000294489	0.000481923
200955_at:IMMT	WB transcript	Down	FALSE	TRUE	FALSE	-0.248444	0.00640312	0.0331878	-0.23355	0.00266424	0.00850133	-0.340692	0.000981517	0.0175576	-0.261128	0.000109375	0.000215897
200957_s_at:SSRP1	WB transcript	Down	FALSE	TRUE	FALSE	-0.311754	0.00025843	0.00469941	-0.253666	0.000625753	0.00256927	-0.304235	0.00122441	0.0198288	-0.264536	3.61011e-05	8.80513e-05
200958_s_at:SDCBP	WB transcript	Up	TRUE	FALSE	FALSE	0.313402	0.00164568	0.0141321	0.302206	0.000327681	0.00150975	0.315206	0.000693305	0.0144759	0.288105	9.98759e-06	3.26888e-05
200964_at:UBA1	WB transcript	Down	TRUE	TRUE	FALSE	-0.361915	0.00376258	0.0236554	-0.210881	0.0249816	0.0542659	-0.288267	0.00685148	0.0513503	-0.245447	0.00345882	0.00354593
200965_s_at:ABLIM1	WB transcript	Down	FALSE	FALSE	FALSE	-0.405509	0.0138577	0.0561516	-0.510511	0.00022324	0.00110304	-0.476996	0.0129599	0.0756377	-0.480009	0.000202043	0.000355416
200976_s_at:TAX1BP1	WB transcript	Up	TRUE	TRUE	FALSE	0.368571	0.0115991	0.050113	0.630206	4.36962e-07	8.53508e-06	0.357229	0.00236141	0.028235	0.44819	1.32787e-05	4.05339e-05
200982_s_at:ANXA6	WB transcript	Down	TRUE	TRUE	FALSE	-0.410468	0.000553434	0.00728921	-0.633115	3.96162e-08	1.63791e-06	-0.567278	2.53463e-05	0.00427667	-0.519068	4.74365e-08	6.21543e-07
200985_s_at:CD59	WB transcript	Up	TRUE	TRUE	TRUE	0.595547	0.00013491	0.0032645	0.731457	8.36798e-08	2.6318e-06	0.452523	0.00122043	0.01979	0.585962	4.68678e-09	1.34514e-07
200990_at:TRIM28	WB transcript	Down	TRUE	FALSE	FALSE	-0.331299	0.00175387	0.0147478	-0.231711	0.00606538	0.0168235	-0.2957	0.0044396	0.0395384	-0.274345	0.000109856	0.000216414
201000_at:AARS	WB transcript	Down	TRUE	TRUE	FALSE	-0.299316	0.00102518	0.0105912	-0.29056	0.000321819	0.00148603	-0.408638	0.000130147	0.00642298	-0.329809	2.89083e-06	1.27245e-05
201002_s_at:UBE2V1	WB transcript	Down	TRUE	TRUE	FALSE	-0.396244	0.000106399	0.00289123	-0.301732	0.000749369	0.00298743	-0.255084	0.00883649	0.0603901	-0.286367	5.52354e-05	0.000123986
201012_at:ANXA1	WB transcript	Up	FALSE	TRUE	FALSE	0.566149	0.0403546	0.115166	1.05068	9.0533e-06	8.58609e-05	0.517086	0.0300253	0.126185	0.704555	0.000257018	0.000430791
201023_at:TAF7	WB transcript	Up	TRUE	TRUE	TRUE	0.6439	0.000246951	0.00459386	0.804812	1.75303e-08	9.04475e-07	0.592002	8.95889e-05	0.00554073	0.629003	1.38577e-07	1.33627e-06
201024_x_at:EIF5B	WB transcript	Down	FALSE	FALSE	FALSE	-0.233121	0.0334882	0.101563	-0.216566	0.0208122	0.0466285	-0.372705	0.0068717	0.0513503	-0.278134	0.00121699	0.00152565
201029_s_at:CD99	WB transcript	Down	TRUE	TRUE	FALSE	-0.256688	0.00344545	0.0224179	-0.441998	3.9014e-06	4.44866e-05	-0.311341	0.00176796	0.0242274	-0.31833	1.37526e-05	4.15256e-05
201046_s_at:RAD23A	WB transcript	Down	FALSE	TRUE	FALSE	-0.495457	7.94489e-05	0.00244938	-0.513712	4.17627e-05	0.000288572	-0.337613	0.00571281	0.0456162	-0.441278	7.05555e-06	2.50914e-05
201064_s_at:PABPC4	WB transcript	Down	TRUE	TRUE	FALSE	-0.385831	9.10762e-05	0.00263747	-0.423767	2.13156e-07	4.97471e-06	-0.33926	0.00258875	0.0296673	-0.356557	3.16605e-06	1.37064e-05
201078_at:TM9SF2	WB transcript	Up	TRUE	FALSE	FALSE	0.239023	0.0172039	0.0649161	0.278033	0.00110623	0.00412431	0.204616	0.0318226	0.130509	0.229357	0.000241207	0.000408751
201094_at:RPS29	WB transcript	Up	TRUE	TRUE	FALSE	0.382361	0.0295064	0.0931523	0.493438	0.00047877	0.00207064	0.299288	0.0412812	0.153358	0.379035	0.00042532	0.000649407
201115_at:POLD2	WB transcript	Down	TRUE	FALSE	FALSE	-0.343457	0.000234382	0.00451378	-0.278313	0.00185756	0.00630943	-0.332718	0.003425	0.0343215	-0.260826	0.000586176	0.000844902
201128_s_at:ACLY	WB transcript	Down	FALSE	FALSE	FALSE	-0.246388	0.0142665	0.0572587	-0.174087	0.0437539	0.0864416	-0.313403	0.003113	0.0324448	-0.222883	0.00103009	0.00133155
201132_at:HNRNPH2	WB transcript	Up	TRUE	TRUE	FALSE	0.473534	0.000953088	0.010224	0.69671	5.06672e-09	4.75662e-07	0.441707	0.000313514	0.00971723	0.527139	1.13883e-07	1.17885e-06
201133_s_at:PJA2	WB transcript	Up	TRUE	TRUE	FALSE	0.581909	2.25542e-05	0.00121724	0.523809	2.35639e-06	3.04574e-05	0.4241	0.00151999	0.0221971	0.459215	8.36951e-07	4.98327e-06
201134_x_at:COX7C	WB transcript	Up	TRUE	TRUE	FALSE	0.727307	0.0289769	0.0921797	1.13294	2.46386e-05	0.000189142	0.570142	0.0379063	0.145259	0.784008	0.000294191	0.000481733
201135_at:ECHS1	WB transcript	Down	TRUE	FALSE	FALSE	-0.215417	0.00980963	0.0446692	-0.277599	0.000165388	0.000867297	-0.307061	0.00064106	0.0139822	-0.233784	0.000108381	0.000214042
201146_at:NFE2L2	WB transcript	Up	TRUE	TRUE	FALSE	0.435214	0.000221064	0.00432633	0.416869	3.64791e-05	0.000260769	0.277383	0.0134533	0.0771604	0.329032	6.29323e-06	2.31313e-05
201164_s_at:PUM1	WB transcript	Down	TRUE	TRUE	FALSE	-0.400868	5.78828e-05	0.0020532	-0.451227	9.79502e-09	6.23982e-07	-0.437837	7.81515e-06	0.00314774	-0.42486	2.27235e-09	7.98607e-08
201180_s_at:GNAI3	WB transcript	Up	TRUE	TRUE	FALSE	0.504496	3.14865e-05	0.0014296	0.536868	5.08874e-08	1.89101e-06	0.316848	0.00362675	0.0354032	0.417469	1.89267e-07	1.66247e-06
201189_s_at:ITPR3	WB transcript	Down	TRUE	TRUE	TRUE	-0.416233	0.00069777	0.00841774	-0.471032	2.04796e-05	0.000162561	-0.506178	0.000188004	0.00764168	-0.433908	8.33343e-07	4.98327e-06
201197_at:AMD1	WB transcript	Up	TRUE	TRUE	FALSE	0.506019	0.000154425	0.00352644	0.643391	6.44518e-08	2.18256e-06	0.466569	0.000588389	0.0135297	0.495531	1.77982e-07	1.59896e-06
201204_s_at:RRBP1	WB transcript	Down	TRUE	TRUE	FALSE	-0.297093	0.00334969	0.0219896	-0.222815	0.00507004	0.0144961	-0.361976	0.000247039	0.00867815	-0.261468	7.8719e-05	0.000165268
201210_at:DDX3X	WB transcript	Up	TRUE	TRUE	TRUE	0.4622	0.000421391	0.0063127	0.480848	7.61094e-06	7.51643e-05	0.362003	0.00472188	0.0409196	0.382587	1.42083e-05	4.26452e-05
201221_s_at:SNRNP70	WB transcript	Down	TRUE	TRUE	FALSE	-0.32246	0.000174318	0.00378527	-0.257931	0.000511963	0.0021817	-0.234487	0.00463849	0.0406781	-0.24289	7.30331e-06	2.58095e-05
201224_s_at:SRRM1	WB transcript	Down	TRUE	TRUE	FALSE	-0.345342	0.00406192	0.0248857	-0.544694	5.84044e-08	2.05999e-06	-0.460949	6.62963e-05	0.00510973	-0.474765	5.68733e-08	7.00945e-07
201231_s_at:ENO1	WB transcript	Down	TRUE	TRUE	FALSE	-0.341543	0.000256183	0.00469151	-0.2938	0.000321023	0.00148362	-0.429424	1.35407e-05	0.0033473	-0.320619	2.6707e-06	1.20514e-05
201238_s_at:CAPZA2	WB transcript	Up	TRUE	TRUE	TRUE	0.894946	6.0802e-05	0.00211044	1.1783	1.40118e-09	2.15989e-07	0.835837	5.25946e-05	0.00480923	0.920423	2.92599e-09	9.54544e-08
201251_at:PKM	WB transcript	Down	TRUE	TRUE	FALSE	-0.264525	0.024434	0.0815364	-0.19313	0.0338544	0.0698918	-0.264729	0.00538658	0.0439587	-0.185515	0.00987311	0.00827071
201256_at:COX7A2L	WB transcript	Up	TRUE	TRUE	TRUE	0.382562	0.00568254	0.0307152	0.418632	4.16542e-05	0.000288141	0.253158	0.0278211	0.1207	0.347956	0.000114427	0.000223854
201270_x_at:NUDCD3	WB transcript	Down	TRUE	FALSE	FALSE	-0.210291	0.00590001	0.0313891	-0.265318	5.342e-05	0.000349948	-0.224292	0.00382331	0.0363302	-0.209118	4.92932e-05	0.000113225
201272_at:AKR1B1	WB transcript	Down	FALSE	FALSE	FALSE	-0.207931	0.0314002	0.0971654	-0.237514	0.00447839	0.0130343	-0.266974	0.0132649	0.0767021	-0.216046	0.00352629	0.00359827
201290_at:SEC11A	WB transcript	Up	TRUE	TRUE	FALSE	0.292636	0.01999	0.0716816	0.450442	3.19788e-06	3.83193e-05	0.227731	0.0267597	0.118106	0.320443	0.000223314	0.000384596
201298_s_at:MOB1A	WB transcript	Up	TRUE	TRUE	TRUE	0.533437	3.27124e-06	0.0005364	0.578816	1.92253e-08	9.64043e-07	0.481069	4.36201e-05	0.00475486	0.50336	1.84367e-10	1.8613e-08
201304_at:NDUFA5	WB transcript	Up	TRUE	TRUE	TRUE	0.849432	0.0115898	0.0500982	1.37823	1.17244e-08	6.84071e-07	0.566132	0.0412653	0.153345	0.867127	0.000260333	0.000436161
201313_at:ENO2	WB transcript	Down	TRUE	FALSE	FALSE	-0.459098	0.000601376	0.00768554	-0.360186	0.000293636	0.00137522	-0.329008	0.0288289	0.123105	-0.383195	0.000198387	0.000351259
201317_s_at:PSMA2	WB transcript	Up	TRUE	TRUE	TRUE	0.624815	0.00413843	0.0251358	0.993208	3.13985e-08	1.39022e-06	0.547235	0.00215441	0.0267395	0.732244	1.28096e-06	6.74494e-06
201321_s_at:SMARCC2	WB transcript	Down	TRUE	TRUE	TRUE	-0.575101	5.82642e-07	0.000290995	-0.481516	9.0913e-08	2.78664e-06	-0.345914	0.000495495	0.0124919	-0.434464	1.01559e-08	2.09705e-07
201349_at:SLC9A3R1	WB transcript	Down	TRUE	TRUE	FALSE	-0.244893	0.00474406	0.0273873	-0.263691	0.000701171	0.00282674	-0.178065	0.0207721	0.101511	-0.203839	0.000305498	0.000496437
201361_at:TMEM109	WB transcript	Down	FALSE	TRUE	FALSE	-0.285159	0.00451234	0.026551	-0.434401	7.65715e-07	1.30078e-05	-0.360912	0.000821356	0.0157534	-0.354974	1.33552e-06	6.92072e-06
201362_at:IVNS1ABP	WB transcript	Up	TRUE	TRUE	FALSE	0.395924	0.000598505	0.00765938	0.321727	0.0011934	0.00436974	0.221973	0.0402447	0.150719	0.28047	0.000330891	0.000529411
201371_s_at:CUL3	WB transcript	Up	TRUE	TRUE	FALSE	0.293921	0.00652917	0.0336178	0.313117	0.000800932	0.00315471	0.233669	0.0222955	0.106114	0.244266	0.000292093	0.000479194
201373_at:PLEC	WB transcript	Down	TRUE	TRUE	TRUE	-0.396023	8.84397e-05	0.0025903	-0.328093	0.000213417	0.00106931	-0.34083	0.000338137	0.0100956	-0.304265	1.94021e-06	9.24154e-06
201391_at:TRAP1	WB transcript	Down	TRUE	TRUE	FALSE	-0.331428	0.00149125	0.0133194	-0.297967	0.0013823	0.00494529	-0.378559	0.000274931	0.00905749	-0.298663	3.83172e-05	9.25408e-05
201409_s_at:PPP1CB	WB transcript	Up	TRUE	TRUE	FALSE	0.55289	0.00280978	0.0195448	0.657105	1.65205e-05	0.000138336	0.386971	0.0242471	0.11111	0.499567	5.77696e-05	0.000128867
201433_s_at:PTDSS1	WB transcript	Down	FALSE	TRUE	FALSE	-0.307531	0.000188084	0.0039437	-0.314997	1.3319e-05	0.000116458	-0.34574	0.000265229	0.00893208	-0.287386	3.47591e-06	1.47722e-05
201435_s_at:EIF4E	WB transcript	Up	TRUE	TRUE	TRUE	0.481979	0.00344527	0.0224179	0.515825	1.13677e-05	0.000103453	0.367257	0.00629075	0.0487562	0.394825	0.000169098	0.000308038
201448_at:TIA1	WB transcript	Up	TRUE	TRUE	TRUE	0.359359	0.0107701	0.0475851	0.356353	0.00138447	0.00494615	0.290432	0.0419705	0.154905	0.307686	0.00198358	0.00225903
201462_at:SCRN1	WB transcript	Down	FALSE	FALSE	FALSE	-0.345461	0.000927808	0.0100923	-0.202551	0.0195717	0.0443702	-0.235394	0.0370866	0.143554	-0.222393	0.00294875	0.00310868
201470_at:GSTO1	WB transcript	Up	TRUE	TRUE	FALSE	0.274226	0.0191425	0.0696224	0.429097	1.89635e-05	0.000153752	0.288388	0.00496958	0.0419759	0.334586	1.30035e-05	3.99724e-05
201472_at:VBP1	WB transcript	Up	TRUE	TRUE	TRUE	0.856032	9.28507e-05	0.00266513	1.02848	3.67089e-09	3.98563e-07	0.65941	0.000659506	0.0142467	0.777598	3.50353e-07	2.53999e-06
201480_s_at:SUPT5H	WB transcript	Down	TRUE	TRUE	FALSE	-0.328229	8.72202e-05	0.00258145	-0.321021	5.7929e-07	1.0506e-05	-0.30206	0.000475631	0.0122702	-0.31692	1.71285e-07	1.55295e-06
201516_at:SRM	WB transcript	Down	FALSE	FALSE	FALSE	-0.183547	0.0350578	0.104564	-0.238307	0.0023488	0.00767122	-0.276981	0.000750443	0.0150402	-0.198986	0.00111264	0.00141508
201518_at:CBX1	WB transcript	Up	FALSE	TRUE	FALSE	0.234643	0.0366049	0.107541	0.302344	0.00194289	0.00654057	0.250014	0.0271959	0.119147	0.266366	0.000438195	0.000666485
201528_at:RPA1	WB transcript	Down	FALSE	FALSE	FALSE	-0.305994	0.00579721	0.0310324	-0.297491	0.000680344	0.00275894	-0.340385	0.00773266	0.055617	-0.321852	0.000208315	0.000363689
201532_at:PSMA3	WB transcript	Up	TRUE	TRUE	TRUE	0.441582	0.0117527	0.0506366	0.815685	6.27724e-10	1.26416e-07	0.347369	0.00508535	0.042586	0.530994	1.72762e-05	4.97338e-05
201535_at:UBL3	WB transcript	Up	TRUE	TRUE	TRUE	0.443411	0.000661918	0.00812656	0.487577	2.43155e-06	3.12028e-05	0.281287	0.0209662	0.101862	0.368414	3.18995e-05	8.04759e-05
201555_at:MCM3	WB transcript	Down	FALSE	FALSE	FALSE	-0.232265	0.0429622	0.12006	-0.212233	0.0400612	0.0802638	-0.337901	0.00770534	0.0554838	-0.228508	0.00703794	0.00628553
201561_s_at:CLSTN1	WB transcript	Down	TRUE	TRUE	TRUE	-0.57824	9.09256e-07	0.000309721	-0.590708	3.03035e-09	3.43032e-07	-0.535425	1.86408e-05	0.00366209	-0.551875	8.56541e-11	1.28804e-08
201568_at:UQCRQ	WB transcript	Up	TRUE	TRUE	TRUE	0.77902	0.00970408	0.0444316	1.28523	3.64051e-07	7.39113e-06	0.757439	0.00333151	0.0338289	0.964683	1.46839e-06	7.50151e-06
201570_at:SAMM50	WB transcript	Down	FALSE	FALSE	FALSE	-0.259321	0.00198794	0.0158098	-0.219541	0.00441064	0.0128762	-0.279649	0.00202605	0.0260259	-0.200919	0.00146716	0.00176951
201581_at:TMX4	WB transcript	Up	FALSE	FALSE	FALSE	0.237743	0.0403625	0.115166	0.29741	0.00625704	0.0172853	0.22901	0.0322583	0.13154	0.235936	0.00503574	0.00478795
201584_s_at:DDX39A	WB transcript	Down	FALSE	FALSE	FALSE	-0.215252	0.0110302	0.0483399	-0.182695	0.0257623	0.0557001	-0.319211	0.00118496	0.0194421	-0.197973	0.00467663	0.00451067
201591_s_at:NISCH	WB transcript	Down	TRUE	TRUE	FALSE	-0.363153	3.16376e-05	0.00143126	-0.380302	5.99538e-07	1.07859e-05	-0.296615	0.000496246	0.0124919	-0.327375	1.1069e-08	2.187e-07
201594_s_at:PPP4R1	WB transcript	Up	FALSE	FALSE	FALSE	0.331577	0.0171497	0.0648535	0.581992	2.19674e-06	2.89025e-05	0.557554	1.55467e-05	0.00352938	0.471036	1.39739e-06	7.17599e-06
201597_at:COX7A2	WB transcript	Up	TRUE	TRUE	TRUE	0.524716	0.0188402	0.0687832	0.840755	7.84258e-06	7.68239e-05	0.513653	0.00934136	0.0620405	0.636094	8.73627e-06	2.96514e-05
201603_at:PPP1R12A	WB transcript	Up	TRUE	TRUE	TRUE	0.836788	1.81397e-05	0.00112125	0.927335	2.09396e-08	1.03341e-06	0.587512	0.00146083	0.0218966	0.725844	8.89333e-08	9.7973e-07
201612_at:ALDH9A1	WB transcript	Down	FALSE	TRUE	FALSE	-0.166575	0.0498858	0.132696	-0.192694	0.00384838	0.0115064	-0.190747	0.0207212	0.101381	-0.194366	0.000466073	0.000700244
201622_at:SND1	WB transcript	Down	FALSE	TRUE	FALSE	-0.3428	0.00243849	0.0179734	-0.352858	0.000162165	0.000855427	-0.360225	0.00274527	0.030547	-0.378277	4.69625e-06	1.86521e-05
201637_s_at:FXR1	WB transcript	Up	TRUE	TRUE	FALSE	0.36594	0.0209317	0.0734933	0.535891	5.42495e-06	5.74416e-05	0.27657	0.0180697	0.0930001	0.377589	0.000617243	0.000880413
201639_s_at:CPSF1	WB transcript	Down	TRUE	FALSE	FALSE	-0.446925	0.000168633	0.00370685	-0.286573	0.00296279	0.0092785	-0.398661	0.002689	0.0301661	-0.353454	2.97605e-05	7.60182e-05
201642_at:IFNGR2	WB transcript	Up	FALSE	FALSE	FALSE	0.317981	0.00265839	0.0188917	0.422983	2.52997e-06	3.19816e-05	0.337988	0.00086402	0.016321	0.35823	5.23321e-07	3.48048e-06
201649_at:UBE2L6	WB transcript	Up	FALSE	TRUE	FALSE	0.387996	0.0400776	0.114606	0.465228	0.00217789	0.00720539	0.364466	0.0449061	0.160548	0.421773	0.00117863	0.00148416
201652_at:COPS5	WB transcript	Up	TRUE	TRUE	TRUE	0.477006	0.000954858	0.010225	0.704828	1.89862e-10	5.64432e-08	0.416	0.000195723	0.00771698	0.524355	1.42559e-07	1.35997e-06
201661_s_at:ACSL3	WB transcript	Up	TRUE	TRUE	TRUE	0.512164	8.15273e-06	0.000801535	0.523174	1.33432e-07	3.63762e-06	0.274759	0.0355024	0.139749	0.438934	2.49636e-06	1.14481e-05
201664_at:SMC4	WB transcript	Up	TRUE	TRUE	TRUE	0.652968	0.00053942	0.00717269	0.724099	3.86383e-06	4.42198e-05	0.373615	0.0367226	0.142663	0.534762	2.15307e-05	5.89278e-05
201673_s_at:GYS1	WB transcript	Down	TRUE	TRUE	FALSE	-0.318432	0.00110599	0.0110475	-0.286582	0.000199288	0.00101192	-0.254124	0.00385393	0.0365655	-0.25842	2.82249e-05	7.27081e-05
201675_at:AKAP1	WB transcript	Down	FALSE	FALSE	FALSE	-0.201684	0.0216339	0.0750545	-0.191546	0.0059274	0.0165049	-0.328083	0.00102205	0.017971	-0.241033	0.000282157	0.000466248
201697_s_at:DNMT1	WB transcript	Down	TRUE	FALSE	FALSE	-0.361017	0.00766041	0.0375531	-0.419016	0.000257487	0.00123796	-0.462514	0.00391867	0.0369256	-0.439098	3.5778e-05	8.74253e-05
201699_at:PSMC6	WB transcript	Up	TRUE	TRUE	TRUE	1.14861	0.00017248	0.0037519	1.41632	2.65771e-09	3.22176e-07	0.727263	0.00300981	0.031902	1.02871	1.51674e-06	7.70859e-06
201726_at:ELAVL1	WB transcript	Down	FALSE	TRUE	FALSE	-0.203623	0.029687	0.0935095	-0.353656	3.47656e-05	0.000252081	-0.33135	0.00295768	0.0316449	-0.303783	3.22306e-05	8.11194e-05
201745_at:TWF1	WB transcript	Up	TRUE	TRUE	TRUE	0.829555	0.000165994	0.00366831	1.02038	2.43541e-08	1.15184e-06	0.585355	0.0035954	0.035376	0.77754	3.05935e-07	2.3338e-06
201746_at:TP53	WB transcript	Down	TRUE	TRUE	FALSE	-0.377071	0.000181323	0.00387009	-0.450418	1.43628e-07	3.86042e-06	-0.428505	9.60416e-05	0.0056833	-0.397836	1.40397e-07	1.34722e-06
201754_at:COX6C	WB transcript	Up	TRUE	TRUE	TRUE	0.555451	0.0288901	0.091974	0.73052	0.000152114	0.000812044	0.358095	0.031653	0.130154	0.51697	0.00344098	0.00353132
201760_s_at:WSB2	WB transcript	Up	TRUE	TRUE	TRUE	0.411624	0.000273113	0.0048275	0.354929	3.53515e-05	0.000255291	0.304848	0.00195723	0.0255627	0.32715	3.23238e-06	1.39629e-05
201761_at:MTHFD2	WB transcript	Up	TRUE	TRUE	TRUE	0.881676	2.44282e-05	0.00126256	1.05242	8.8449e-09	5.84325e-07	0.515686	0.00840384	0.0586203	0.791147	1.79371e-07	1.60777e-06
201767_s_at:ELAC2	WB transcript	Down	TRUE	TRUE	TRUE	-0.329269	0.000832434	0.00942318	-0.389459	2.51646e-05	0.000192057	-0.459877	2.61029e-05	0.00428842	-0.38177	2.16538e-07	1.82479e-06
201770_at:SNRPA	WB transcript	Down	FALSE	FALSE	FALSE	-0.273771	0.00701212	0.0353894	-0.234585	0.010316	0.0261534	-0.21978	0.0371129	0.143554	-0.209281	0.00181709	0.00210343
201771_at:SCAMP3	WB transcript	Down	TRUE	FALSE	FALSE	-0.328529	0.000223903	0.00435459	-0.275309	0.000250914	0.0012129	-0.318914	0.000522607	0.0128198	-0.270458	9.49655e-06	3.14206e-05
201774_s_at:NCAPD2	WB transcript	Down	TRUE	TRUE	FALSE	-0.380477	0.030625	0.0955311	-0.460216	0.00207294	0.00690758	-0.406141	0.011713	0.0709256	-0.408349	0.000223062	0.000384331
201779_s_at:RNF13	WB transcript	Up	TRUE	TRUE	FALSE	0.499782	3.92348e-06	0.000576336	0.443348	1.03107e-06	1.61328e-05	0.404759	7.22637e-05	0.0052331	0.419296	2.10859e-09	7.772e-08
201795_at:LBR	WB transcript	Up	TRUE	TRUE	FALSE	0.581661	6.33625e-05	0.00215371	0.669164	4.44274e-07	8.62706e-06	0.427264	0.00362409	0.0354032	0.527863	3.50173e-07	2.53999e-06
201797_s_at:VARS	WB transcript	Down	TRUE	FALSE	FALSE	-0.44526	0.000347565	0.00560685	-0.345488	0.00174601	0.00598756	-0.456664	0.000463306	0.0120769	-0.357683	8.47563e-05	0.000174919
201807_at:VPS26A	WB transcript	Up	TRUE	TRUE	TRUE	0.27587	0.00710997	0.0357244	0.357829	2.2115e-05	0.000173447	0.30038	0.00188827	0.0251023	0.298614	1.67677e-05	4.85536e-05
201825_s_at:SCCPDH	WB transcript	Up	TRUE	TRUE	TRUE	0.449608	0.000234618	0.00451378	0.573476	1.12667e-06	1.70931e-05	0.294778	0.0124279	0.0739277	0.424096	2.14256e-06	1.00357e-05
201828_x_at:FAM127A	WB transcript	Down	TRUE	TRUE	FALSE	-0.225109	0.00504614	0.028428	-0.204711	0.00126358	0.0045797	-0.1889	0.0103023	0.0655905	-0.168155	0.00110813	0.00140978
201845_s_at:RYBP	WB transcript	Up	TRUE	TRUE	TRUE	0.410908	0.00106419	0.0108553	0.422623	6.70624e-05	0.000421198	0.389473	0.0011296	0.018929	0.360475	1.0661e-05	3.45486e-05
201853_s_at:CDC25B	WB transcript	Down	TRUE	TRUE	TRUE	-0.55928	8.5166e-05	0.00256605	-0.554512	5.50444e-06	5.79986e-05	-0.629651	0.000257052	0.00879901	-0.572624	4.30886e-07	2.99008e-06
201859_at:SRGN	WB transcript	Up	TRUE	TRUE	FALSE	0.433028	2.44394e-05	0.00126256	0.432408	8.96333e-07	1.47013e-05	0.373773	0.000100408	0.00585838	0.376826	1.21163e-08	2.331e-07
201885_s_at:CYB5R3	WB transcript	Down	TRUE	TRUE	TRUE	-0.355147	0.000299945	0.00507469	-0.355711	4.5669e-06	5.05517e-05	-0.283373	0.000717085	0.0147775	-0.321562	1.30007e-06	6.80923e-06
201892_s_at:IMPDH2	WB transcript	Down	FALSE	FALSE	FALSE	-0.287969	0.0137944	0.0560485	-0.308856	0.002095	0.00696306	-0.332973	0.00651984	0.0498273	-0.295195	0.000341242	0.00054318
201903_at:UQCRC1	WB transcript	Down	TRUE	TRUE	FALSE	-0.310639	0.00052943	0.00710039	-0.247139	0.00225045	0.00740618	-0.251258	0.00432077	0.0388828	-0.19463	0.00172291	0.00201571
201921_at:GNG10	WB transcript	Up	TRUE	TRUE	TRUE	0.770946	0.000193625	0.00400365	0.926801	1.98907e-07	4.79683e-06	0.723448	0.000194663	0.00771698	0.731314	8.98977e-08	9.84852e-07
201924_at:AFF1	WB transcript	Up	TRUE	TRUE	FALSE	0.491121	8.0496e-05	0.00246341	0.460089	4.20724e-05	0.00029007	0.363982	0.00437054	0.0391973	0.384561	6.7048e-06	2.41268e-05
201931_at:ETFA	WB transcript	Up	TRUE	TRUE	FALSE	0.215398	0.0315836	0.0975879	0.295001	0.000428932	0.00189112	0.209425	0.0237953	0.11004	0.221461	0.000686595	0.000960915
201934_at:WDR82	WB transcript	Down	FALSE	TRUE	FALSE	-0.206911	0.0135239	0.0553911	-0.385654	1.16458e-06	1.73793e-05	-0.214918	0.0248563	0.113062	-0.287404	1.28331e-05	3.95408e-05
201941_at:CPD	WB transcript	Up	TRUE	TRUE	FALSE	0.674928	4.84189e-05	0.00187662	0.737119	1.95498e-06	2.63263e-05	0.594889	0.000291542	0.00938195	0.637232	5.98322e-08	7.32368e-07
201952_at:ALCAM	WB transcript	Up	TRUE	TRUE	FALSE	0.641308	0.00399565	0.0246369	0.674198	0.000203696	0.00103053	0.48912	0.0124662	0.0740434	0.52657	0.000445125	0.000674423
201960_s_at:MYCBP2	WB transcript	Down	TRUE	FALSE	FALSE	-0.242325	0.0028361	0.0196579	-0.351456	7.25004e-06	7.21306e-05	-0.366067	5.89964e-05	0.00488354	-0.325326	1.86729e-07	1.65121e-06
201963_at:ACSL1	WB transcript	Up	TRUE	FALSE	FALSE	0.504296	0.00294316	0.0201361	0.380528	0.00684964	0.0186125	0.366857	0.0187665	0.0953676	0.382259	0.00065117	0.000918506
201967_at:RBM6	WB transcript	Down	TRUE	FALSE	TRUE	-0.426676	0.000210459	0.00419774	-0.261339	0.0118909	0.0294185	-0.324177	0.00179769	0.0243448	-0.281349	0.000136382	0.00025785
201987_at:MED13	WB transcript	Up	TRUE	TRUE	FALSE	0.42244	0.00033378	0.00546927	0.51292	5.76075e-07	1.04852e-05	0.339585	0.00468722	0.0407269	0.39382	5.66781e-06	2.15142e-05
201998_at:ST6GAL1	WB transcript	Down	TRUE	TRUE	FALSE	-0.237606	0.0391675	0.11258	-0.460923	5.32454e-06	5.66598e-05	-0.39512	0.00320464	0.0329762	-0.399755	1.60924e-05	4.7117e-05
201999_s_at:DYNLT1	WB transcript	Up	TRUE	TRUE	TRUE	0.632969	0.0001114	0.00297536	0.856884	7.9635e-09	5.74753e-07	0.627581	0.000414945	0.0112631	0.703047	9.78598e-09	2.04917e-07
202006_at:PTPN12	WB transcript	Up	FALSE	FALSE	FALSE	0.395228	0.0274088	0.0884305	0.508069	0.00115042	0.00425101	0.364751	0.033135	0.133459	0.387137	0.000538576	0.000790504
202022_at:ALDOC	WB transcript	Down	FALSE	FALSE	FALSE	-0.355673	0.000627952	0.00788794	-0.325039	0.000179045	0.000925315	-0.22607	0.0220349	0.105414	-0.296744	5.94087e-05	0.000131704
202033_s_at:RB1CC1	WB transcript	Up	TRUE	TRUE	TRUE	0.621913	7.02564e-05	0.00228443	0.696265	7.56655e-07	1.28714e-05	0.572951	0.000491633	0.0124514	0.591656	1.88764e-07	1.66176e-06
202043_s_at:SMS	WB transcript	Up	TRUE	TRUE	FALSE	0.331054	0.00295101	0.0201787	0.332162	0.00050671	0.002163	0.264958	0.0275741	0.119985	0.31924	5.99042e-05	0.00013243
202061_s_at:SEL1L	WB transcript	Up	TRUE	TRUE	FALSE	0.469992	0.000154803	0.00352713	0.438574	4.56963e-05	0.00030992	0.36974	0.0034203	0.0343019	0.37489	2.21918e-05	6.00289e-05
202076_at:BIRC2	WB transcript	Up	TRUE	TRUE	FALSE	0.757234	7.86172e-05	0.00243253	0.818808	1.79447e-06	2.48125e-05	0.542279	0.00196584	0.0256215	0.661167	3.66848e-07	2.63056e-06
202100_at:RALB	WB transcript	Up	FALSE	FALSE	FALSE	0.320074	0.0135262	0.0553911	0.377147	0.000243433	0.00118362	0.34587	0.00585314	0.0464578	0.335311	0.000199908	0.000353132
202102_s_at:BRD4	WB transcript	Down	TRUE	TRUE	TRUE	-0.595736	0.000157049	0.00355226	-0.635628	9.87491e-08	2.97094e-06	-0.447114	0.000418552	0.0113118	-0.558193	2.20554e-07	1.83732e-06
202105_at:IGBP1	WB transcript	Up	TRUE	TRUE	FALSE	0.327677	0.00764401	0.037517	0.437599	5.10484e-06	5.50423e-05	0.214473	0.0251594	0.113943	0.300451	0.000171333	0.000311292
202110_at:COX7B	WB transcript	Up	TRUE	TRUE	FALSE	0.976261	0.012942	0.0538645	1.68299	3.48518e-07	7.20462e-06	0.817197	0.0107609	0.067518	1.14845	3.47428e-05	8.58533e-05
202113_s_at:SNX2	WB transcript	Up	TRUE	TRUE	TRUE	0.521502	0.00169901	0.0144312	0.722563	1.0712e-07	3.13231e-06	0.412222	0.00221906	0.0272032	0.562911	6.09985e-07	3.91173e-06
202117_at:ARHGAP1	WB transcript	Down	TRUE	TRUE	FALSE	-0.326801	0.000999318	0.0104624	-0.402061	1.96846e-06	2.64281e-05	-0.294822	0.00118086	0.0194421	-0.308871	8.35615e-06	2.86323e-05
202123_s_at:ABL1	WB transcript	Down	FALSE	TRUE	FALSE	-0.201941	0.0389419	0.112163	-0.189743	0.0241205	0.0527255	-0.253469	0.0128471	0.0753799	-0.210511	0.00127124	0.00157761
202146_at:IFRD1	WB transcript	Up	TRUE	TRUE	FALSE	0.782116	1.63826e-05	0.00109975	0.940515	2.47756e-09	3.09348e-07	0.715889	2.78036e-05	0.00439437	0.793907	8.28739e-10	4.30372e-08
202153_s_at:NUP62	WB transcript	Down	FALSE	TRUE	FALSE	-0.216317	0.0416637	0.117809	-0.344365	0.000318118	0.00147221	-0.386473	0.00227555	0.0276386	-0.293063	0.000346712	0.000550924
202155_s_at:NUP214	WB transcript	Up	TRUE	TRUE	FALSE	0.473076	0.000764554	0.00895517	0.764624	5.88145e-09	4.8313e-07	0.617282	5.09359e-05	0.00480923	0.638768	2.06915e-09	7.69858e-08
202159_at:FARSA	WB transcript	Down	TRUE	FALSE	FALSE	-0.333506	0.000116621	0.00304629	-0.248709	0.000906646	0.00349071	-0.277243	0.00162699	0.0229571	-0.253524	7.58089e-06	2.65526e-05
202161_at:PKN1	WB transcript	Down	TRUE	FALSE	FALSE	-0.338833	0.00130669	0.0121672	-0.221929	0.00870131	0.02271	-0.273404	0.0049072	0.0416528	-0.195416	0.003795	0.00381521
202164_s_at:CNOT8	WB transcript	Up	TRUE	TRUE	TRUE	0.454536	0.00111195	0.0110893	0.470006	5.6183e-05	0.000364972	0.320096	0.0166132	0.088113	0.398125	4.49254e-06	1.80564e-05
202166_s_at:PPP1R2	WB transcript	Up	TRUE	TRUE	TRUE	0.37988	0.00714457	0.035783	0.434419	8.41252e-05	0.000506943	0.375107	0.0063081	0.0487696	0.33351	0.000334666	0.000534801
202167_s_at:MMS19	WB transcript	Down	TRUE	TRUE	TRUE	-0.294328	0.000333	0.00546365	-0.268708	0.000109239	0.000622526	-0.300101	0.000251597	0.00867815	-0.257907	1.63883e-06	8.15999e-06
202168_at:TAF9	WB transcript	Up	TRUE	TRUE	TRUE	0.459323	0.0162288	0.0623487	0.798984	3.38902e-07	7.05254e-06	0.340118	0.0418249	0.154625	0.536698	7.58134e-05	0.000160236
202182_at:KAT2A	WB transcript	Down	FALSE	FALSE	TRUE	-0.299033	0.000103827	0.00285547	-0.219885	0.000468331	0.00203465	-0.184717	0.0103717	0.0659041	-0.217173	6.79068e-06	2.43692e-05
202185_at:PLOD3	WB transcript	Down	TRUE	TRUE	TRUE	-0.377756	3.54186e-05	0.00153554	-0.291491	0.000513777	0.00218868	-0.444732	6.94637e-06	0.00309167	-0.333539	2.94307e-07	2.27146e-06
202187_s_at:PPP2R5A	WB transcript	Up	FALSE	TRUE	FALSE	0.320249	0.0126341	0.0530251	0.608701	5.53582e-07	1.01498e-05	0.366118	0.0036919	0.0357619	0.445529	5.62221e-07	3.65897e-06
202188_at:NUP93	WB transcript	Down	TRUE	FALSE	FALSE	-0.239873	0.0162765	0.0624359	-0.189394	0.0230361	0.0506924	-0.323693	0.00209703	0.0264832	-0.219726	0.00146161	0.00176552
202193_at:LIMK2	WB transcript	Up	FALSE	FALSE	FALSE	0.442806	0.0112484	0.0489707	0.368132	0.00580024	0.0162394	0.382507	0.0168288	0.0889229	0.368078	0.00105211	0.00135292
202200_s_at:SRPK1	WB transcript	Up	TRUE	TRUE	TRUE	0.595754	6.13558e-05	0.00211044	0.628042	1.33222e-06	1.94551e-05	0.642722	1.77342e-05	0.00366209	0.589252	1.33822e-07	1.30638e-06
202209_at:LSM3	WB transcript	Up	TRUE	TRUE	TRUE	0.596589	0.00743467	0.0367495	0.932196	1.14682e-07	3.26924e-06	0.494896	0.00295076	0.0316053	0.660365	4.93828e-05	0.000113281
202214_s_at:CUL4B	WB transcript	Up	TRUE	TRUE	FALSE	0.353172	0.000206249	0.00417379	0.416542	8.85559e-07	1.4568e-05	0.335453	0.000248201	0.00867815	0.356628	1.36839e-08	2.54566e-07
202230_s_at:CHERP	WB transcript	Down	TRUE	TRUE	FALSE	-0.325838	0.00218089	0.0166528	-0.393902	1.51648e-05	0.000129513	-0.314604	0.00178608	0.0242996	-0.351647	1.05227e-06	5.81237e-06
202241_at:TRIB1	WB transcript	Up	FALSE	TRUE	FALSE	0.417898	0.00149131	0.0133194	0.564649	4.56534e-07	8.78318e-06	0.465255	0.000261681	0.00885459	0.482241	2.82692e-07	2.22224e-06
202245_at:LSS	WB transcript	Down	TRUE	TRUE	FALSE	-0.455778	0.000185993	0.00394281	-0.434901	1.96562e-05	0.000158136	-0.324087	0.00588924	0.0466362	-0.401137	1.64818e-06	8.18668e-06
202246_s_at:CDK4	WB transcript	Down	FALSE	FALSE	FALSE	-0.200238	0.0368682	0.107959	-0.181418	0.0228627	0.0504175	-0.238527	0.0129439	0.0756377	-0.172126	0.0112592	0.00916702
202266_at:TDP2	WB transcript	Up	TRUE	TRUE	FALSE	0.640371	5.04285e-05	0.00189527	0.782931	3.38266e-09	3.7049e-07	0.644916	2.75992e-06	0.0018137	0.646097	9.0516e-10	4.40722e-08
202277_at:SPTLC1	WB transcript	Up	TRUE	TRUE	FALSE	0.41887	0.00160712	0.0139642	0.460797	1.78337e-05	0.000147075	0.311142	0.0142685	0.079748	0.379987	1.832e-05	5.20175e-05
202282_at:HSD17B10	WB transcript	Down	FALSE	FALSE	FALSE	-0.214774	0.0132516	0.0547155	-0.218716	0.00749513	0.0200738	-0.213097	0.0216977	0.1044	-0.17369	0.00483278	0.00463295
202299_s_at:LAMTOR5	WB transcript	Up	TRUE	TRUE	FALSE	0.361291	0.000604451	0.00770906	0.483965	2.14407e-07	4.99162e-06	0.300362	0.00151876	0.0221971	0.406493	2.34268e-08	3.78659e-07
202304_at:FNDC3A	WB transcript	Up	TRUE	TRUE	TRUE	0.681878	1.74672e-05	0.00110099	0.644042	9.02957e-07	1.47377e-05	0.341252	0.0269429	0.118496	0.50082	4.35254e-06	1.76242e-05
202309_at:MTHFD1	WB transcript	Down	FALSE	FALSE	FALSE	-0.266672	0.0120086	0.0513136	-0.204086	0.0359986	0.0735231	-0.36613	0.00333814	0.033833	-0.262805	0.00142741	0.00173004
202318_s_at:SENP6	WB transcript	Up	TRUE	TRUE	FALSE	0.590694	0.000708681	0.00850825	0.622072	1.85372e-05	0.000151179	0.343053	0.039499	0.149133	0.441988	0.000169766	0.000309113
202324_s_at:ACBD3	WB transcript	Up	TRUE	TRUE	TRUE	0.409625	0.00138038	0.0125806	0.4385	9.84081e-06	9.19015e-05	0.239887	0.0307585	0.128145	0.343174	7.08999e-05	0.000151556
202325_s_at:ATP5J	WB transcript	Up	TRUE	TRUE	FALSE	0.596649	0.00917581	0.0427816	0.958101	2.34672e-07	5.32748e-06	0.571871	0.00238296	0.028327	0.71956	6.03769e-06	2.23587e-05
202326_at:EHMT2	WB transcript	Down	TRUE	TRUE	FALSE	-0.356649	0.0193952	0.0701992	-0.440732	0.000434713	0.0019112	-0.351912	0.0142575	0.0797218	-0.364765	0.000152961	0.000284288
202328_s_at:PKD1	WB transcript	Down	TRUE	FALSE	FALSE	-0.240641	0.00518023	0.0289062	-0.211567	0.00482615	0.0139071	-0.191209	0.0222526	0.106048	-0.208293	0.00020004	0.00035315
202329_at:CSK	WB transcript	Down	TRUE	TRUE	FALSE	-0.329308	0.000124305	0.00314369	-0.167177	0.0152226	0.0361005	-0.208488	0.00545979	0.0443244	-0.192188	0.000705232	0.000981078
202345_s_at:FABP5	WB transcript	Up	TRUE	TRUE	TRUE	0.387651	0.0182395	0.0672714	0.76317	5.2655e-06	5.61443e-05	0.332984	0.0128171	0.0752493	0.512069	0.000105857	0.000209583
202351_at:ITGAV	WB transcript	Up	TRUE	TRUE	TRUE	0.918993	0.000370415	0.00577404	1.10939	4.11243e-08	1.68674e-06	0.585716	0.0101449	0.0649587	0.800603	6.56912e-06	2.38898e-05
202352_s_at:PSMD12	WB transcript	Up	TRUE	TRUE	FALSE	0.300308	0.00581444	0.0310518	0.417541	7.40735e-06	7.34033e-05	0.256119	0.00882962	0.0603901	0.348134	7.78446e-07	4.73052e-06
202377_at:LEPROT	WB transcript	Up	TRUE	TRUE	TRUE	0.450395	0.00112349	0.0111421	0.691001	8.74708e-08	2.71291e-06	0.537618	0.0001215	0.00632103	0.545992	9.18554e-09	1.97961e-07
202379_s_at:NKTR	WB transcript	Down	TRUE	TRUE	FALSE	-0.355606	0.00112315	0.0111421	-0.606575	7.88648e-09	5.72503e-07	-0.467958	1.00896e-05	0.0033473	-0.506964	1.88501e-10	1.8613e-08
202384_s_at:TCOF1	WB transcript	Down	TRUE	FALSE	TRUE	-0.456768	8.80103e-06	0.000832497	-0.315036	0.000232486	0.00114105	-0.380569	0.000181983	0.00752396	-0.339441	1.00164e-06	5.62732e-06
202388_at:RGS2	WB transcript	Up	TRUE	TRUE	FALSE	0.487703	6.34764e-05	0.00215371	0.533106	2.15429e-07	4.99162e-06	0.48193	3.99092e-05	0.00475486	0.481734	4.1949e-09	1.23464e-07
202390_s_at:HTT	WB transcript	Down	TRUE	TRUE	FALSE	-0.294102	0.00152123	0.0135093	-0.242638	0.00193047	0.00651103	-0.356866	0.000194802	0.00771698	-0.268571	3.55123e-05	8.69917e-05
202392_s_at:PISD	WB transcript	Up	FALSE	FALSE	FALSE	0.313209	0.0276091	0.0888473	0.430356	0.000385778	0.00173478	0.611614	3.05204e-05	0.00448799	0.476049	4.87507e-06	1.91121e-05
202408_s_at:PRPF31	WB transcript	Down	TRUE	TRUE	FALSE	-0.362014	0.000138285	0.00331466	-0.381611	1.68728e-05	0.00014073	-0.422813	7.74532e-05	0.00532838	-0.351966	3.85997e-07	2.74294e-06
202413_s_at:USP1	WB transcript	Up	TRUE	TRUE	TRUE	0.647685	0.000427002	0.00633201	0.635079	1.26124e-05	0.000112085	0.345984	0.0435898	0.157711	0.481293	0.000142792	0.000269067
202418_at:YIF1A	WB transcript	Down	TRUE	FALSE	FALSE	-0.323531	0.00131153	0.0121753	-0.308469	0.000591378	0.0024564	-0.415489	0.00011185	0.00604569	-0.280918	9.98784e-05	0.000200312
202422_s_at:ACSL4	WB transcript	Up	TRUE	TRUE	TRUE	0.814315	0.000511969	0.00697058	1.20173	4.52757e-09	4.48802e-07	0.767173	0.000622801	0.0137878	0.912614	1.8971e-08	3.22498e-07
202423_at:KAT6A	WB transcript	Down	TRUE	TRUE	TRUE	-0.243955	0.007607	0.0373647	-0.231113	0.00126198	0.00457787	-0.155889	0.0329658	0.132992	-0.199864	0.00112291	0.001424
202428_x_at:DBI	WB transcript	Up	TRUE	TRUE	TRUE	0.653276	0.0219583	0.0758478	1.07575	1.27371e-06	1.87168e-05	0.542145	0.0140468	0.0792177	0.738625	0.000153657	0.000285179
202442_at:AP3S1	WB transcript	Up	TRUE	TRUE	TRUE	0.35353	0.00422444	0.0254077	0.481503	1.95665e-06	2.63263e-05	0.296568	0.0108528	0.0678557	0.369815	1.13188e-05	3.62046e-05
202446_s_at:PLSCR1	WB transcript	Up	TRUE	TRUE	FALSE	1.13584	7.00439e-05	0.00228347	1.10039	7.0113e-06	7.00906e-05	0.605081	0.0179595	0.0926624	0.905693	1.2948e-06	6.79061e-06
202467_s_at:COPS2	WB transcript	Up	TRUE	TRUE	TRUE	0.93378	0.00268104	0.0189551	1.32676	1.71275e-07	4.40827e-06	0.69167	0.00842321	0.0586571	0.934266	7.15405e-06	2.5373e-05
202471_s_at:IDH3G	WB transcript	Down	TRUE	TRUE	FALSE	-0.327322	0.00011131	0.00297536	-0.341632	6.08924e-06	6.28349e-05	-0.271973	0.00161878	0.0229435	-0.256226	1.96995e-05	5.5062e-05
202474_s_at:HCFC1	WB transcript	Down	TRUE	TRUE	FALSE	-0.428309	7.78355e-06	0.000796457	-0.339512	3.18102e-05	0.000233088	-0.366499	0.000143464	0.00656894	-0.35796	1.56692e-07	1.44387e-06
202491_s_at:IKBKAP	WB transcript	Down	FALSE	FALSE	FALSE	-0.226592	0.0369574	0.108119	-0.237998	0.00813735	0.0214307	-0.250865	0.0254656	0.11478	-0.241053	0.000862939	0.00115309
202496_at:EDC4	WB transcript	Down	TRUE	TRUE	FALSE	-0.311563	0.000223007	0.00434395	-0.254726	0.000378428	0.00170518	-0.245071	0.0042061	0.0381667	-0.243838	1.39335e-05	4.19407e-05
202503_s_at:KIAA0101	WB transcript	Up	TRUE	TRUE	TRUE	0.889817	0.000530942	0.00711302	0.992199	0.000161595	0.000854222	0.559271	0.0155886	0.084442	0.779307	4.90302e-05	0.000112889
202506_at:SSFA2	WB transcript	Up	TRUE	TRUE	FALSE	0.652016	0.000125588	0.00315513	0.845176	4.85725e-08	1.84901e-06	0.553642	0.00205404	0.0262061	0.64108	1.42765e-07	1.35997e-06
202511_s_at:ATG5	WB transcript	Up	TRUE	TRUE	TRUE	0.612794	0.000395733	0.00604049	0.729903	3.27816e-08	1.43116e-06	0.366437	0.0105396	0.0666514	0.545584	4.64648e-06	1.85239e-05
202519_at:MLXIP	WB transcript	Down	TRUE	TRUE	TRUE	-0.636773	2.72372e-08	6.96729e-05	-0.498269	5.82136e-07	1.05189e-05	-0.368098	0.000355882	0.0103415	-0.440064	7.06882e-09	1.69992e-07
202524_s_at:SPOCK2	WB transcript	Down	TRUE	TRUE	FALSE	-0.415837	0.0123534	0.0522076	-0.569453	1.69367e-05	0.000140992	-0.606625	0.000358462	0.0103606	-0.542512	4.79028e-06	1.88919e-05
202539_s_at:HMGCR	WB transcript	Up	FALSE	FALSE	FALSE	0.541897	0.00166395	0.0142249	0.478038	0.00109382	0.00408385	0.356797	0.0251362	0.113912	0.423628	6.53443e-05	0.000141989
202544_at:GMFB	WB transcript	Up	TRUE	TRUE	TRUE	0.585016	0.000324401	0.00536486	0.622268	1.36497e-06	1.97945e-05	0.340393	0.0192162	0.0969819	0.499395	5.93341e-06	2.21598e-05
202553_s_at:SYF2	WB transcript	Up	TRUE	TRUE	FALSE	0.422108	4.01956e-05	0.00167491	0.460844	2.20413e-08	1.0667e-06	0.389949	1.61406e-05	0.00359878	0.415303	3.52125e-09	1.11099e-07
202577_s_at:DDX19A	WB transcript	Down	FALSE	FALSE	FALSE	-0.283752	0.00252875	0.018432	-0.338589	2.87052e-05	0.000214362	-0.351965	0.00168849	0.0234559	-0.321515	6.68057e-06	2.41056e-05
202587_s_at:AK1	WB transcript	Down	TRUE	FALSE	FALSE	-0.778896	0.00365938	0.0232799	-0.550289	0.0150442	0.0357453	-0.494808	0.0422019	0.155051	-0.539213	0.00185029	0.00213435
202590_s_at:PDK2	WB transcript	Down	FALSE	TRUE	FALSE	-0.224985	0.0114333	0.0495832	-0.273964	0.000629714	0.00258044	-0.229071	0.00827354	0.057938	-0.234628	7.29543e-05	0.000155442
202592_at:BLOC1S1	WB transcript	Up	TRUE	TRUE	FALSE	0.370599	0.00597239	0.0316164	0.543563	5.40012e-06	5.72376e-05	0.421087	0.0014746	0.0219948	0.495938	6.80559e-08	8.13349e-07
202603_at:ADAM10	WB transcript	Up	TRUE	TRUE	TRUE	0.592292	6.98248e-05	0.00228228	0.610993	2.30808e-06	2.99259e-05	0.359693	0.0138442	0.0785338	0.475953	5.33561e-06	2.045e-05
202614_at:SLC30A9	WB transcript	Up	TRUE	TRUE	TRUE	0.534689	0.000979524	0.0103384	0.724963	9.51874e-08	2.8988e-06	0.379901	0.0131022	0.0761954	0.525977	9.03889e-06	3.03908e-05
202623_at:EAPP	WB transcript	Up	TRUE	TRUE	FALSE	0.324061	0.00288361	0.0198264	0.343881	0.0002917	0.00136821	0.432482	0.000127374	0.00641287	0.405002	2.17769e-07	1.82873e-06
202635_s_at:POLR2K	WB transcript	Up	TRUE	TRUE	TRUE	1.08796	0.00274219	0.0192787	1.72596	2.77769e-09	3.3009e-07	0.779508	0.00900559	0.0608176	1.20449	3.66644e-06	1.54323e-05
202636_at:RNF103	WB transcript	Up	TRUE	FALSE	FALSE	0.263497	0.00851948	0.040539	0.249786	0.00360652	0.0109431	0.2437	0.00912077	0.0612928	0.221889	0.000338293	0.000539503
202641_at:ARL3	WB transcript	Up	FALSE	TRUE	FALSE	0.307774	0.00959863	0.044062	0.446049	8.0192e-06	7.80936e-05	0.301686	0.00804073	0.0568999	0.377528	1.17633e-05	3.71056e-05
202642_s_at:TRRAP	WB transcript	Down	TRUE	FALSE	FALSE	-0.358903	0.00150886	0.0134281	-0.374191	0.000107815	0.000615817	-0.412088	0.000625068	0.013789	-0.359036	4.7634e-06	1.88618e-05
202645_s_at:MEN1	WB transcript	Down	FALSE	TRUE	FALSE	-0.412741	0.00157372	0.0137794	-0.369635	0.00085275	0.0033211	-0.438347	0.00121767	0.019771	-0.423168	2.80873e-06	1.24465e-05
202650_s_at:KIAA0195	WB transcript	Down	TRUE	TRUE	FALSE	-0.291093	0.00207218	0.0162226	-0.314871	0.000273053	0.0012983	-0.299359	0.000949171	0.0172509	-0.276724	2.66413e-05	6.94479e-05
202651_at:LPGAT1	WB transcript	Up	TRUE	TRUE	TRUE	0.651903	1.74405e-05	0.00110099	0.845183	5.65519e-09	4.80345e-07	0.54708	0.000763626	0.0150864	0.666879	1.2927e-08	2.43936e-07
202652_at:APBB1	WB transcript	Down	TRUE	TRUE	FALSE	-0.380219	0.000303312	0.00510398	-0.299164	0.000313604	0.00145294	-0.258561	0.0121179	0.0726025	-0.316666	1.80244e-05	5.1326e-05
202653_s_at:MARCH7	WB transcript	Up	TRUE	TRUE	TRUE	0.559105	4.48793e-05	0.00181347	0.625131	4.7842e-07	9.05083e-06	0.469584	0.000386653	0.0108489	0.516517	1.5814e-08	2.84789e-07
202664_at:WIPF1	WB transcript	Up	TRUE	TRUE	FALSE	0.271139	0.012823	0.05355	0.30022	0.000571806	0.00238941	0.259409	0.0217281	0.104506	0.241911	0.000942308	0.00123961
202673_at:DPM1	WB transcript	Up	TRUE	TRUE	TRUE	0.805562	0.000296599	0.00504542	1.05962	6.64799e-10	1.29698e-07	0.668461	0.000248891	0.00867815	0.797155	3.65072e-07	2.6226e-06
202688_at:TNFSF10	WB transcript	Up	TRUE	TRUE	FALSE	0.567536	0.00120117	0.0115545	0.902449	2.13639e-08	1.04414e-06	0.693879	8.13062e-05	0.00532838	0.754422	1.37894e-09	5.97625e-08
202693_s_at:STK17A	WB transcript	Up	TRUE	TRUE	TRUE	0.299504	0.00482797	0.0277286	0.229212	0.00683479	0.0185884	0.322051	0.00167259	0.0233685	0.249827	0.000195109	0.000346616
202715_at:CAD	WB transcript	Down	TRUE	TRUE	FALSE	-0.330877	0.00112931	0.0111555	-0.316508	0.000220326	0.00109427	-0.277888	0.0119548	0.071936	-0.319594	1.3028e-05	4.00163e-05
202725_at:POLR2A	WB transcript	Down	TRUE	TRUE	FALSE	-0.413881	0.00233755	0.0174666	-0.297136	0.00366074	0.0110633	-0.295248	0.0115386	0.0703815	-0.329983	0.000198434	0.000351259
202727_s_at:IFNGR1	WB transcript	Up	TRUE	TRUE	TRUE	0.59332	7.38991e-06	0.000796457	0.662044	5.78048e-09	4.8313e-07	0.467025	0.000216476	0.00823869	0.535142	6.94356e-09	1.69041e-07
202748_at:GBP2	WB transcript	Up	TRUE	TRUE	TRUE	0.54795	0.00060417	0.00770906	0.466107	0.000979364	0.00371635	0.427816	0.00732757	0.0538188	0.454068	8.18842e-05	0.000170418
202763_at:CASP3	WB transcript	Up	TRUE	TRUE	TRUE	0.844882	0.00012463	0.00314369	1.07021	1.12448e-08	6.68584e-07	0.727128	0.00019512	0.00771698	0.842174	1.23678e-08	2.36783e-07
202769_at:CCNG2	WB transcript	Up	TRUE	TRUE	FALSE	0.788877	8.6227e-05	0.00257567	0.705184	7.8031e-05	0.00047783	0.569115	0.00341937	0.0343019	0.606	3.30653e-06	1.42054e-05
202771_at:PIEZO1	WB transcript	Down	TRUE	FALSE	FALSE	-0.377366	0.00494776	0.0280866	-0.304304	0.00722191	0.0194803	-0.462544	0.000600905	0.0136832	-0.32781	0.000132465	0.000252259
202774_s_at:SFSWAP	WB transcript	Down	TRUE	TRUE	FALSE	-0.419084	8.4456e-06	0.000811168	-0.395781	1.31771e-05	0.00011554	-0.328387	0.00024321	0.00867815	-0.325862	2.53158e-07	2.03761e-06
202777_at:SHOC2	WB transcript	Up	TRUE	TRUE	FALSE	0.546611	1.60865e-05	0.00109161	0.639713	5.36568e-09	4.7909e-07	0.424564	0.000315532	0.00972773	0.495835	4.18992e-09	1.23464e-07
202778_s_at:ZMYM2	WB transcript	Up	TRUE	TRUE	FALSE	0.530387	0.00134051	0.0123847	0.554815	2.2282e-05	0.000174428	0.348053	0.0269231	0.11845	0.425727	0.000159804	0.000294648
202789_at:PLCG1	WB transcript	Down	TRUE	FALSE	FALSE	-0.503659	0.000130004	0.00319027	-0.386756	0.000423288	0.00187418	-0.393644	0.00522711	0.0431081	-0.399953	1.41269e-05	4.24333e-05
202797_at:SACM1L	WB transcript	Up	TRUE	TRUE	FALSE	0.497409	0.00105586	0.0107973	0.530272	1.92924e-06	2.61264e-05	0.34483	0.0126246	0.0746005	0.402839	0.00010243	0.000204439
202824_s_at:TCEB1	WB transcript	Up	TRUE	TRUE	TRUE	0.311518	0.0232774	0.0789787	0.436023	2.57519e-05	0.000195703	0.240707	0.0405734	0.151586	0.350675	0.000194373	0.000345465
202829_s_at:VAMP7	WB transcript	Up	TRUE	TRUE	TRUE	0.50147	0.000904977	0.00996432	0.62311	6.00367e-07	1.07859e-05	0.434597	0.00147794	0.0219948	0.490817	9.35397e-07	5.37771e-06
202832_at:GCC2	WB transcript	Up	TRUE	TRUE	TRUE	0.391481	0.00324051	0.021442	0.32725	0.0019898	0.00666449	0.327648	0.00919392	0.0615525	0.291043	0.00121824	0.00152652
202859_x_at:CXCL8	WB transcript	Up	TRUE	TRUE	TRUE	1.04688	0.00168484	0.0143401	1.01933	0.000647214	0.00264435	0.620254	0.0349852	0.138437	0.87312	0.000227388	0.000389911
202902_s_at:CTSS	WB transcript	Up	TRUE	TRUE	FALSE	0.355832	7.59856e-05	0.00238409	0.404944	6.868e-08	2.28677e-06	0.25047	0.0024182	0.0284311	0.331553	3.84633e-08	5.34138e-07
202907_s_at:NBN	WB transcript	Up	TRUE	TRUE	TRUE	0.516092	0.000192503	0.00399931	0.601781	8.98806e-07	1.47084e-05	0.458511	0.00062424	0.013789	0.514513	3.87996e-08	5.3504e-07
202912_at:ADM	WB transcript	Up	TRUE	FALSE	FALSE	0.814905	0.00015672	0.00355138	0.868983	2.29035e-06	2.98822e-05	0.652712	0.00297265	0.0317235	0.733741	6.91296e-07	4.29354e-06
202917_s_at:S100A8	WB transcript	Up	TRUE	TRUE	FALSE	0.950537	0.000767503	0.00897289	1.42763	2.06761e-08	1.02445e-06	0.889024	0.000601638	0.0136832	1.08677	2.09979e-08	3.50904e-07
202919_at:MOB4	WB transcript	Up	TRUE	TRUE	TRUE	0.612856	3.75716e-05	0.00158486	0.676658	1.16668e-07	3.30462e-06	0.44111	0.000503005	0.012511	0.538485	6.91324e-08	8.23718e-07
202926_at:NBAS	WB transcript	Down	TRUE	FALSE	FALSE	-0.350965	0.000121653	0.00310625	-0.263799	0.000235482	0.00115258	-0.282101	0.00219112	0.0270073	-0.262908	2.27131e-05	6.09373e-05
202939_at:ZMPSTE24	WB transcript	Up	TRUE	TRUE	FALSE	0.443823	0.000163642	0.00364212	0.555926	9.99778e-09	6.24161e-07	0.408996	0.00023125	0.00851736	0.448424	3.16961e-08	4.68188e-07
202953_at:C1QB	WB transcript	Up	FALSE	TRUE	FALSE	0.339542	0.0485442	0.130466	0.675179	0.000723856	0.00290613	0.59171	0.00187374	0.024974	0.598287	0.00011595	0.000225954
202962_at:KIF13B	WB transcript	Down	TRUE	FALSE	FALSE	-0.254906	0.00217203	0.0166249	-0.248954	0.00102061	0.00384996	-0.273637	0.0033869	0.0341039	-0.215625	0.000281344	0.000465237
202981_x_at:SIAH1	WB transcript	Up	TRUE	TRUE	FALSE	0.469824	0.00018205	0.00387897	0.476606	7.18017e-06	7.15496e-05	0.314788	0.00582541	0.0462992	0.387136	2.82956e-06	1.25247e-05
203011_at:IMPA1	WB transcript	Up	TRUE	TRUE	TRUE	0.740966	0.000189762	0.00395555	0.85872	1.81402e-07	4.57574e-06	0.51397	0.00463068	0.0406781	0.664825	7.84162e-07	4.75792e-06
203024_s_at:C5orf15	WB transcript	Up	TRUE	TRUE	TRUE	0.496594	0.000166916	0.00367568	0.494772	8.4039e-06	8.0903e-05	0.316932	0.0139573	0.078948	0.40961	9.29717e-06	3.09688e-05
203055_s_at:ARHGEF1	WB transcript	Down	TRUE	TRUE	FALSE	-0.380665	0.000299353	0.00507154	-0.247451	0.00314254	0.00973702	-0.269629	0.00159418	0.0226966	-0.262118	8.00384e-05	0.00016746
203080_s_at:BAZ2B	WB transcript	Up	TRUE	TRUE	TRUE	0.862481	1.3296e-07	0.000150922	1.03853	8.75741e-12	2.10903e-08	0.869573	7.59851e-08	0.000474375	0.87755	3.41344e-13	6.73111e-10
203082_at:BMS1	WB transcript	Down	FALSE	FALSE	FALSE	-0.267032	0.00123907	0.011774	-0.218336	0.00190611	0.00644455	-0.266796	0.00192432	0.0253182	-0.248643	1.42409e-05	4.268e-05
203103_s_at:PRPF19	WB transcript	Down	TRUE	TRUE	FALSE	-0.398357	2.13646e-06	0.000467997	-0.356331	5.04435e-07	9.41462e-06	-0.393792	1.11716e-05	0.0033473	-0.350411	5.11294e-09	1.38913e-07
203117_s_at:PAN2	WB transcript	Down	FALSE	FALSE	FALSE	-0.255585	0.022028	0.0759782	-0.225366	0.0155351	0.0366953	-0.302642	0.00394919	0.0370186	-0.236114	0.000983651	0.00128628
203119_at:CCDC86	WB transcript	Down	FALSE	TRUE	FALSE	-0.229878	0.0037209	0.0234999	-0.287043	9.54777e-05	0.000562062	-0.306097	9.66076e-05	0.00568982	-0.261616	2.03555e-06	9.61437e-06
203123_s_at:SLC11A2	WB transcript	Down	FALSE	FALSE	FALSE	-0.292478	0.029505	0.0931523	-0.32691	0.00465307	0.0134859	-0.367761	0.00495811	0.0419708	-0.331019	9.47979e-05	0.00019173
203138_at:HAT1	WB transcript	Up	TRUE	TRUE	TRUE	1.05045	0.00104417	0.0107308	1.56898	5.02047e-10	1.06247e-07	0.842459	0.00120685	0.0196719	1.12784	3.48414e-07	2.53994e-06
203140_at:BCL6	WB transcript	Up	FALSE	FALSE	FALSE	0.473111	0.00120547	0.0115869	0.527302	1.86037e-05	0.000151524	0.396958	0.00377506	0.0361109	0.438368	7.29681e-06	2.58095e-05
203153_at:IFIT1	WB transcript	Up	TRUE	TRUE	FALSE	1.83844	0.00100978	0.0105055	2.1907	1.25628e-05	0.000112042	1.52933	0.0029808	0.0317696	1.77761	1.02265e-06	5.68863e-06
203166_at:CFDP1	WB transcript	Up	TRUE	TRUE	TRUE	0.339655	0.00560799	0.0304464	0.343783	0.00065372	0.0026615	0.259663	0.0140614	0.0792646	0.274315	0.00145124	0.00175568
203179_at:GALT	WB transcript	Down	TRUE	TRUE	FALSE	-0.374926	5.75555e-05	0.0020474	-0.342739	1.53436e-05	0.000130766	-0.359349	0.000423729	0.0113778	-0.334324	6.13541e-07	3.92815e-06
203190_at:NDUFS8	WB transcript	Down	FALSE	FALSE	FALSE	-0.304598	0.0018237	0.0150947	-0.2449	0.00820597	0.0215841	-0.221635	0.0495687	0.17116	-0.175236	0.0160072	0.0123254
203206_at:FAM53B	WB transcript	Down	TRUE	TRUE	FALSE	-0.350024	0.000188562	0.0039437	-0.275607	0.000423908	0.00187559	-0.185824	0.0361441	0.141295	-0.2168	0.000456205	0.000688302
203230_at:DVL1	WB transcript	Down	FALSE	FALSE	FALSE	-0.232113	0.00653293	0.0336227	-0.228818	0.000769735	0.00305108	-0.20039	0.0231811	0.108557	-0.219901	0.000321345	0.000517709
203240_at:FCGBP	WB transcript	Down	FALSE	FALSE	FALSE	-0.423147	0.0474733	0.128663	-0.370052	0.0305857	0.0642701	-0.794424	5.65429e-05	0.00480923	-0.502601	0.000211058	0.000367339
203246_s_at:NPRL2	WB transcript	Down	TRUE	FALSE	FALSE	-0.350165	0.000385893	0.00594114	-0.353054	2.56821e-05	0.000195409	-0.318735	0.000970474	0.0174749	-0.295737	3.2834e-06	1.41523e-05
203254_s_at:TLN1	WB transcript	Down	TRUE	TRUE	FALSE	-0.512347	0.00992961	0.0450485	-0.336544	0.0122009	0.030006	-0.313903	0.0274972	0.119961	-0.337721	0.0055694	0.00521613
203257_s_at:C11orf49	WB transcript	Down	TRUE	TRUE	FALSE	-0.311778	0.00162767	0.0140449	-0.431719	8.15282e-07	1.36074e-05	-0.332191	0.0021804	0.0269887	-0.352261	1.47843e-06	7.54305e-06
203261_at:DCTN6	WB transcript	Up	TRUE	TRUE	TRUE	0.594736	0.00385887	0.0240789	0.798117	1.05294e-07	3.09341e-06	0.314046	0.0422088	0.155051	0.562599	5.43327e-05	0.000122307
203266_s_at:MAP2K4	WB transcript	Up	TRUE	TRUE	FALSE	0.338121	0.0040901	0.0250338	0.519212	1.84693e-06	2.53416e-05	0.487121	1.43103e-05	0.0033473	0.454811	1.03106e-08	2.11792e-07
203269_at:NSMAF	WB transcript	Up	TRUE	TRUE	FALSE	0.232358	0.0222248	0.0763315	0.430095	6.72638e-06	6.80731e-05	0.246689	0.0200201	0.0993201	0.32352	4.74473e-05	0.00011001
203276_at:LMNB1	WB transcript	Up	TRUE	TRUE	TRUE	0.705995	0.00422316	0.0254077	0.983787	1.64158e-06	2.31602e-05	0.55136	0.0120345	0.0722416	0.725224	5.18702e-06	1.99971e-05
203278_s_at:PHF21A	WB transcript	Up	FALSE	FALSE	FALSE	0.252316	0.0348006	0.104327	0.295295	0.001345	0.0048341	0.26692	0.011848	0.0715517	0.254585	0.00108721	0.00138855
203303_at:DYNLT3	WB transcript	Up	TRUE	TRUE	TRUE	0.571436	0.00316866	0.0211572	0.667163	4.73019e-07	8.99832e-06	0.319033	0.042113	0.155051	0.457426	0.000546791	0.000800179
203306_s_at:SLC35A1	WB transcript	Up	TRUE	TRUE	TRUE	0.585693	0.00467565	0.0271789	0.830943	5.36794e-07	9.88556e-06	0.43294	0.0192702	0.097101	0.588	6.3154e-05	0.000138297
203308_x_at:HPS1	WB transcript	Down	FALSE	TRUE	TRUE	-0.501199	0.00115627	0.011305	-0.461716	0.000645931	0.00264083	-0.455054	0.0034388	0.0343646	-0.423462	8.86057e-05	0.000181401
203310_at:STXBP3	WB transcript	Up	TRUE	TRUE	TRUE	0.673401	0.000230472	0.00446152	0.769888	2.35281e-07	5.3316e-06	0.630876	0.00018084	0.00750875	0.64767	8.95491e-08	9.83766e-07
203314_at:GTPBP6	WB transcript	Down	TRUE	FALSE	FALSE	-0.274499	0.00648837	0.0334797	-0.17048	0.0209279	0.0468289	-0.264803	0.00374647	0.036044	-0.198966	0.00192829	0.00220498
203321_s_at:ADNP2	WB transcript	Down	TRUE	TRUE	FALSE	-0.220315	0.0138691	0.0561693	-0.354433	8.54653e-06	8.18971e-05	-0.185327	0.0445747	0.159931	-0.213915	0.00113285	0.00143568
203332_s_at:INPP5D	WB transcript	Down	TRUE	FALSE	TRUE	-0.252283	0.00973043	0.0445033	-0.195282	0.0166464	0.0388353	-0.214306	0.0141202	0.0793806	-0.170777	0.00571266	0.00532123
203344_s_at:RBBP8	WB transcript	Up	TRUE	TRUE	TRUE	0.711816	0.00112309	0.0111421	1.02137	2.06639e-07	4.90549e-06	0.522269	0.0144	0.0801735	0.750949	1.25426e-06	6.64876e-06
203351_s_at:ORC4	WB transcript	Up	TRUE	TRUE	TRUE	0.637429	5.05169e-05	0.00189527	0.822652	8.8363e-11	4.0863e-08	0.592761	2.37421e-05	0.00411728	0.663139	2.50021e-09	8.40872e-08
203359_s_at:MYCBP	WB transcript	Up	TRUE	TRUE	FALSE	0.309753	0.00580464	0.0310324	0.515544	9.71938e-08	2.93841e-06	0.394742	0.000139722	0.00649437	0.402707	1.8814e-07	1.65996e-06
203362_s_at:MAD2L1	WB transcript	Up	TRUE	TRUE	TRUE	0.722397	0.000887974	0.00982041	0.995147	5.39995e-08	1.95431e-06	0.4934	0.00634314	0.0489397	0.719849	4.74021e-06	1.88077e-05
203366_at:POLG	WB transcript	Down	TRUE	TRUE	TRUE	-0.431439	9.11297e-06	0.000837562	-0.461108	8.84204e-08	2.73272e-06	-0.373854	5.57705e-05	0.00480923	-0.415093	2.13651e-10	1.95958e-08
203371_s_at:NDUFB3	WB transcript	Up	TRUE	TRUE	FALSE	0.927016	0.000476195	0.0067336	1.52281	1.58164e-11	2.10903e-08	1.0252	7.15081e-06	0.00309167	1.15827	2.32989e-09	8.06038e-08
203376_at:CDC40	WB transcript	Up	TRUE	TRUE	TRUE	0.407302	0.000346263	0.00559307	0.478131	3.19313e-07	6.75752e-06	0.342272	0.0014342	0.0217059	0.387804	6.26308e-07	3.99045e-06
203385_at:DGKA	WB transcript	Down	TRUE	TRUE	TRUE	-0.492398	0.000145226	0.00339568	-0.454514	4.85635e-05	0.000324606	-0.415681	0.00143913	0.0217086	-0.433221	2.57142e-06	1.16971e-05
203396_at:PSMA4	WB transcript	Up	TRUE	TRUE	TRUE	0.625255	0.00985585	0.044798	1.15963	3.35006e-09	3.70167e-07	0.606757	0.00172212	0.0238122	0.793468	6.50954e-06	2.37492e-05
203397_s_at:GALNT3	WB transcript	Up	TRUE	TRUE	TRUE	1.10093	1.55114e-08	6.96729e-05	1.18524	7.67531e-11	3.83335e-08	0.819828	4.92372e-05	0.00480923	0.956713	1.20697e-11	3.96681e-09
203402_at:KCNAB2	WB transcript	Down	TRUE	TRUE	FALSE	-0.330111	0.000497757	0.006862	-0.303488	0.000148345	0.000796316	-0.279211	0.00105575	0.018326	-0.242623	5.77676e-05	0.000128867
203408_s_at:SATB1	WB transcript	Down	FALSE	TRUE	FALSE	-0.31371	0.0121238	0.0515945	-0.529083	4.22829e-06	4.75197e-05	-0.338772	0.00576128	0.0459357	-0.434381	8.282e-07	4.96403e-06
203420_at:FAM8A1	WB transcript	Up	TRUE	TRUE	TRUE	0.903368	4.77335e-08	9.26383e-05	1.06065	1.06287e-11	2.10903e-08	0.831561	1.06581e-06	0.000977843	0.866565	1.72943e-12	9.42134e-10
203429_s_at:SUCO	WB transcript	Up	TRUE	TRUE	TRUE	0.737234	0.00111878	0.0111397	0.867854	1.12217e-06	1.70596e-05	0.458255	0.0274031	0.11982	0.621635	6.76329e-05	0.000145997
203431_s_at:ARHGAP32	WB transcript	Down	TRUE	FALSE	FALSE	-0.507102	0.00035321	0.00564556	-0.30909	0.00799748	0.0211605	-0.487993	0.000761036	0.015083	-0.379097	4.85833e-05	0.000112051
203433_at:MTHFS	WB transcript	Up	TRUE	TRUE	FALSE	0.389419	0.00204949	0.016123	0.559802	2.97867e-06	3.63911e-05	0.475067	0.000530426	0.0129076	0.521182	1.43449e-07	1.35997e-06
203435_s_at:MME	WB transcript	Up	FALSE	FALSE	FALSE	0.430853	0.0224977	0.0770238	0.468129	0.00710762	0.0192127	0.534677	0.00277547	0.0306449	0.487051	0.000250408	0.000422224
203442_x_at:EML3	WB transcript	Down	TRUE	TRUE	FALSE	-0.392262	2.30489e-05	0.00122562	-0.296681	7.27368e-05	0.000451021	-0.291114	0.000738185	0.0149626	-0.298611	4.99969e-07	3.35915e-06
203468_at:CDK10	WB transcript	Down	TRUE	FALSE	FALSE	-0.288454	0.0300537	0.094284	-0.287674	0.0103747	0.0262703	-0.380981	0.00484601	0.0414413	-0.254863	0.00341228	0.00350369
203504_s_at:ABCA1	WB transcript	Up	TRUE	TRUE	FALSE	0.69686	0.00368847	0.0233943	1.0612	4.13053e-07	8.16436e-06	0.702111	0.00135555	0.0208858	0.846123	1.26218e-07	1.25905e-06
203517_at:MTX2	WB transcript	Up	TRUE	TRUE	TRUE	0.727964	0.000286295	0.00494455	0.801165	3.60044e-07	7.3456e-06	0.363283	0.0309935	0.128494	0.584723	5.86977e-06	2.20055e-05
203518_at:LYST	WB transcript	Up	TRUE	TRUE	FALSE	0.543102	5.03236e-05	0.00189527	0.597298	5.90556e-07	1.06402e-05	0.442875	0.00135369	0.0208858	0.497055	1.11049e-07	1.1667e-06
203519_s_at:UPF2	WB transcript	Up	TRUE	TRUE	FALSE	0.323296	0.00500403	0.028295	0.491694	9.636e-07	1.5425e-05	0.330508	0.00151388	0.0221971	0.367746	1.1159e-06	6.08714e-06
203525_s_at:APC	WB transcript	Up	TRUE	TRUE	FALSE	0.558685	0.000500318	0.00687992	0.571329	1.7911e-05	0.000147323	0.413448	0.00441643	0.0393882	0.467492	4.33109e-06	1.76096e-05
203534_at:LSM1	WB transcript	Up	TRUE	TRUE	TRUE	0.409457	0.00601878	0.0317493	0.657704	2.71122e-08	1.24916e-06	0.390079	0.00149031	0.0220736	0.473166	6.3235e-06	2.32209e-05
203535_at:S100A9	WB transcript	Up	TRUE	TRUE	FALSE	0.45457	0.0011862	0.0114282	0.654505	3.40693e-07	7.07801e-06	0.466706	0.000765472	0.015099	0.564029	1.86335e-08	3.22169e-07
203547_at:CD4	WB transcript	Down	TRUE	TRUE	FALSE	-0.354865	0.000998335	0.0104624	-0.387202	2.08078e-05	0.000164764	-0.359084	0.00215251	0.0267395	-0.36222	7.96587e-06	2.7486e-05
203561_at:FCGR2A	WB transcript	Up	FALSE	FALSE	FALSE	0.270274	0.0217407	0.0753622	0.216388	0.0128518	0.0313046	0.287511	0.00570417	0.0455969	0.244694	0.00128645	0.00159197
203574_at:NFIL3	WB transcript	Up	TRUE	FALSE	FALSE	0.555624	0.000168925	0.00370685	0.717581	3.02302e-07	6.46326e-06	0.523552	0.000406565	0.0111028	0.591475	4.38441e-08	5.89191e-07
203576_at:BCAT2	WB transcript	Down	FALSE	FALSE	FALSE	-0.29659	0.00336749	0.0220608	-0.350807	0.000156056	0.000829813	-0.249748	0.00895408	0.0606952	-0.255704	0.000154966	0.000286665
203580_s_at:SLC7A6	WB transcript	Down	FALSE	FALSE	FALSE	-0.360578	0.0066554	0.0339874	-0.23209	0.0212777	0.0474927	-0.282383	0.0326276	0.132312	-0.284935	0.00142192	0.00172445
203583_at:UNC50	WB transcript	Up	TRUE	TRUE	FALSE	0.355199	0.00156671	0.0137277	0.35767	2.5134e-05	0.000192057	0.24215	0.0167674	0.0887107	0.327264	2.19615e-05	5.96514e-05
203584_at:EMC2	WB transcript	Up	TRUE	TRUE	TRUE	0.710685	0.00561492	0.0304464	1.11777	5.74406e-08	2.03971e-06	0.594435	0.00499518	0.0421417	0.781775	1.04499e-05	3.40042e-05
203594_at:RTCA	WB transcript	Up	TRUE	TRUE	TRUE	0.43068	0.000180494	0.00386561	0.476778	8.97198e-07	1.47013e-05	0.233639	0.0204153	0.100515	0.378775	4.69369e-06	1.86521e-05
203595_s_at:IFIT5	WB transcript	Up	TRUE	TRUE	FALSE	1.25092	5.73698e-05	0.0020474	1.48641	2.87291e-07	6.17404e-06	0.969187	0.00114472	0.0190581	1.18614	4.37714e-08	5.89191e-07
203600_s_at:FAM193A	WB transcript	Down	TRUE	TRUE	TRUE	-0.241957	0.00366855	0.0233107	-0.205808	0.00284109	0.00895577	-0.218836	0.00687631	0.0513503	-0.20424	0.000146805	0.00027492
203604_at:ZNF516	WB transcript	Up	FALSE	TRUE	FALSE	0.354697	0.0232736	0.0789787	0.573871	4.3345e-05	0.000297039	0.439227	0.00304889	0.0321253	0.476142	1.23734e-05	3.84247e-05
203611_at:TERF2	WB transcript	Down	TRUE	FALSE	FALSE	-0.370748	0.00121866	0.0116689	-0.298381	0.00121132	0.00442108	-0.227	0.0307727	0.128162	-0.264053	0.000251298	0.000423363
203616_at:POLB	WB transcript	Up	TRUE	TRUE	TRUE	0.650897	2.16054e-07	0.000179844	0.862367	2.10536e-11	2.19062e-08	0.739103	7.06911e-08	0.000474375	0.726954	1.24419e-12	9.42134e-10
203651_at:ZFYVE16	WB transcript	Up	TRUE	TRUE	TRUE	1.00793	1.23997e-05	0.000962654	1.35736	1.42857e-11	2.10903e-08	0.880212	3.68641e-05	0.00469678	1.05749	2.90776e-10	2.2486e-08
203660_s_at:PCNT	WB transcript	Down	FALSE	FALSE	FALSE	-0.208418	0.0141726	0.0570212	-0.223773	0.000956693	0.00365187	-0.174931	0.0322563	0.13154	-0.201718	0.000263745	0.000440195
203688_at:PKD2	WB transcript	Up	TRUE	TRUE	TRUE	0.531036	0.00125804	0.0118461	0.618636	7.38804e-06	7.32992e-05	0.412437	0.00701625	0.052104	0.514132	1.85773e-06	8.92408e-06
203708_at:PDE4B	WB transcript	Up	TRUE	TRUE	FALSE	0.576939	2.04281e-06	0.000455473	0.48386	5.24442e-06	5.60632e-05	0.378287	0.00111602	0.0188051	0.440738	7.83976e-08	9.01433e-07
203713_s_at:LLGL2	WB transcript	Down	TRUE	FALSE	FALSE	-0.425226	0.00317794	0.0211965	-0.42206	1.68862e-05	0.000140748	-0.376829	0.00205476	0.0262061	-0.362709	9.69482e-05	0.000195677
203723_at:ITPKB	WB transcript	Down	TRUE	TRUE	FALSE	-0.365625	0.000321806	0.005329	-0.384612	6.17461e-06	6.36633e-05	-0.321293	0.00102334	0.017971	-0.343835	9.13799e-07	5.29211e-06
203725_at:GADD45A	WB transcript	Up	TRUE	TRUE	TRUE	0.402972	0.00460268	0.0269808	0.523519	0.000100121	0.000580634	0.329674	0.0234278	0.109312	0.401183	6.59694e-05	0.000142797
203729_at:EMP3	WB transcript	Down	TRUE	FALSE	FALSE	-0.227802	0.0156081	0.060785	-0.190322	0.020163	0.045435	-0.287823	0.00297161	0.0317235	-0.174905	0.00494354	0.00471849
203732_at:TRIP4	WB transcript	Up	TRUE	TRUE	FALSE	0.240627	0.0160544	0.0619169	0.407061	1.36299e-06	1.97887e-05	0.315127	0.000420463	0.0113389	0.337846	6.43831e-07	4.09548e-06
203734_at:FOXJ2	WB transcript	Down	TRUE	TRUE	FALSE	-0.345113	0.000172333	0.0037519	-0.334596	1.55042e-05	0.00013178	-0.18851	0.0200295	0.0993201	-0.275641	1.27841e-05	3.94718e-05
203737_s_at:PPRC1	WB transcript	Down	FALSE	FALSE	FALSE	-0.361268	0.000945818	0.0101881	-0.261095	0.00567516	0.0159487	-0.38412	0.00119157	0.0194993	-0.335707	5.23696e-05	0.000118633
203761_at:SLA	WB transcript	Up	TRUE	FALSE	TRUE	0.465924	8.24992e-05	0.0025124	0.385404	0.000119153	0.00066805	0.32466	0.0035334	0.0349683	0.37894	4.40098e-07	3.02387e-06
203765_at:GCA	WB transcript	Up	TRUE	TRUE	FALSE	0.646895	4.44401e-05	0.00180156	0.635402	1.66703e-06	2.34399e-05	0.58957	0.000108865	0.00604569	0.57235	8.65409e-08	9.64147e-07
203782_s_at:POLRMT	WB transcript	Down	FALSE	FALSE	FALSE	-0.30288	0.0134005	0.0550751	-0.195431	0.0253078	0.0548408	-0.284116	0.00754832	0.0545734	-0.227893	0.00570243	0.00531673
203789_s_at:SEMA3C	WB transcript	Up	TRUE	TRUE	TRUE	1.0079	1.04317e-05	0.000885245	1.16464	1.7302e-08	9.03905e-07	0.62369	0.0053636	0.0438438	0.916254	2.38275e-08	3.82004e-07
203810_at:DNAJB4	WB transcript	Up	TRUE	TRUE	TRUE	0.634785	0.00199142	0.0158122	0.643228	3.7814e-05	0.000267808	0.454761	0.00563294	0.0452593	0.498328	0.000105951	0.000209644
203818_s_at:SF3A3	WB transcript	Down	FALSE	FALSE	FALSE	-0.272098	0.00276488	0.0193535	-0.198967	0.0057023	0.0160106	-0.225117	0.00687576	0.0513503	-0.215492	0.000191201	0.000341057
203822_s_at:ELF2	WB transcript	Up	TRUE	TRUE	FALSE	0.567384	5.9549e-06	0.000714445	0.530097	7.10937e-07	1.22438e-05	0.341572	0.00234823	0.0281653	0.431205	8.12772e-08	9.26783e-07
203828_s_at:IL32	WB transcript	Down	TRUE	FALSE	FALSE	-0.32328	0.0372458	0.108682	-0.459605	0.000253327	0.00122172	-0.515048	0.00138896	0.0212012	-0.422431	0.000146423	0.000274336
203840_at:BLZF1	WB transcript	Up	TRUE	TRUE	FALSE	0.571288	0.000518578	0.00701513	0.631687	2.1548e-07	4.99162e-06	0.390884	0.00853546	0.0591748	0.498629	1.29006e-05	3.97178e-05
203845_at:KAT2B	WB transcript	Up	TRUE	TRUE	FALSE	0.47322	0.00536981	0.029667	0.495285	0.000674804	0.00273736	0.492172	0.00211089	0.0265423	0.454964	1.96295e-05	5.49145e-05
203856_at:VRK1	WB transcript	Up	TRUE	TRUE	TRUE	0.483845	0.00937857	0.0434511	0.544884	6.18169e-05	0.000395008	0.303767	0.0363844	0.141835	0.422463	0.000402445	0.000622188
203865_s_at:ADARB1	WB transcript	Down	FALSE	FALSE	FALSE	-0.400157	0.00263788	0.0187994	-0.397173	0.00059655	0.00247295	-0.406482	0.0025089	0.0290326	-0.376845	2.48779e-05	6.57612e-05
203880_at:COX17	WB transcript	Up	TRUE	TRUE	FALSE	0.36237	0.0220946	0.076103	0.542372	1.08501e-05	9.93215e-05	0.303608	0.0156132	0.0844663	0.415732	4.96909e-05	0.000113675
203885_at:RAB21	WB transcript	Up	TRUE	TRUE	TRUE	0.603887	9.1253e-05	0.00263747	0.63069	2.67847e-06	3.341e-05	0.4566	0.00196349	0.0256177	0.511769	4.34125e-07	2.99806e-06
203897_at:LYRM1	WB transcript	Up	TRUE	TRUE	TRUE	0.56401	3.34413e-07	0.000219762	0.626781	4.67932e-10	1.00734e-07	0.510357	1.97823e-06	0.00145295	0.570218	1.65244e-13	6.51703e-10
203914_x_at:HPGD	WB transcript	Up	TRUE	TRUE	TRUE	0.500782	0.0489662	0.131116	0.559376	0.00251246	0.00811029	0.409165	0.0411406	0.153059	0.445535	0.00373231	0.00376659
203919_at:TCEA2	WB transcript	Down	FALSE	FALSE	FALSE	-0.214243	0.00903899	0.0423291	-0.205466	0.00337304	0.0103326	-0.261398	0.0101036	0.0648562	-0.195534	0.00229195	0.00253767
203938_s_at:TAF1C	WB transcript	Down	TRUE	FALSE	FALSE	-0.295367	0.00937245	0.0434389	-0.322922	0.000966689	0.0036799	-0.26158	0.0123144	0.0734409	-0.280345	4.01193e-05	9.60631e-05
203944_x_at:BTN2A1	WB transcript	Up	TRUE	TRUE	FALSE	0.511855	8.31156e-07	0.000309721	0.491157	7.79037e-08	2.51345e-06	0.387876	2.92374e-05	0.00445193	0.422044	5.76793e-10	3.61081e-08
203956_at:MORC2	WB transcript	Down	FALSE	FALSE	FALSE	-0.318536	0.00736724	0.0365174	-0.465508	1.24782e-05	0.000111447	-0.339139	0.0140417	0.0792177	-0.40854	6.35252e-06	2.32625e-05
203959_s_at:ZBTB40	WB transcript	Down	FALSE	TRUE	FALSE	-0.246471	0.0122235	0.0518243	-0.303122	0.000462036	0.0020122	-0.2414	0.0153364	0.0834379	-0.265919	5.7023e-05	0.000127562
203964_at:NMI	WB transcript	Up	TRUE	TRUE	TRUE	0.884253	1.79569e-07	0.000166849	1.00479	3.53076e-10	8.91574e-08	0.786711	1.54824e-06	0.00122939	0.853824	1.22538e-12	9.42134e-10
203965_at:USP20	WB transcript	Down	TRUE	TRUE	FALSE	-0.314179	0.000732242	0.00869235	-0.201931	0.00729552	0.0196403	-0.242306	0.00891221	0.0605163	-0.258416	4.87494e-05	0.000112368
203983_at:TSNAX	WB transcript	Up	TRUE	TRUE	TRUE	0.649086	0.000481831	0.00676731	0.751457	3.16999e-07	6.73137e-06	0.398633	0.024056	0.110713	0.546306	2.6028e-05	6.81618e-05
203987_at:FZD6	WB transcript	Up	TRUE	TRUE	TRUE	0.493356	0.0146568	0.0584492	0.471087	0.0011499	0.00425036	0.416237	0.00851394	0.0590912	0.428347	0.000820131	0.00110544
203992_s_at:KDM6A	WB transcript	Up	TRUE	TRUE	TRUE	0.433777	0.00177223	0.0148358	0.498692	1.60492e-05	0.000135307	0.382082	0.00309979	0.0323718	0.371173	1.99538e-05	5.56152e-05
204006_s_at:FCGR3A	WB transcript	Up	TRUE	FALSE	FALSE	0.659026	0.000267107	0.00478493	0.409671	0.0100094	0.0255318	0.48136	0.00637836	0.049122	0.408607	0.000776767	0.00105856
204009_s_at:KRAS	WB transcript	Up	TRUE	TRUE	FALSE	0.262245	0.0325091	0.0995117	0.448766	3.81209e-05	0.00026937	0.307665	0.0101967	0.0651087	0.322553	4.95567e-05	0.000113434
204024_at:OSGIN2	WB transcript	Up	FALSE	TRUE	FALSE	0.365442	0.0270027	0.0873688	0.630134	1.73795e-05	0.000143804	0.539276	0.000803185	0.0155849	0.542908	3.4835e-07	2.53994e-06
204029_at:CELSR2	WB transcript	Down	TRUE	TRUE	FALSE	-0.276038	0.0194018	0.0701992	-0.239435	0.0136034	0.032847	-0.321141	0.00463642	0.0406781	-0.291917	8.5588e-05	0.000176358
204046_at:PLCB2	WB transcript	Down	TRUE	FALSE	TRUE	-0.241677	0.00575704	0.0309172	-0.180662	0.0126324	0.0309028	-0.177938	0.0270217	0.118633	-0.164588	0.00325825	0.00337187
204068_at:STK3	WB transcript	Up	TRUE	TRUE	TRUE	0.626731	0.00115889	0.011305	0.884134	2.43879e-07	5.44736e-06	0.559517	0.00177305	0.0242274	0.675119	2.04994e-07	1.76522e-06
204071_s_at:TOPORS	WB transcript	Up	TRUE	TRUE	FALSE	0.613828	8.10306e-05	0.00247371	0.622097	1.79177e-06	2.48027e-05	0.510551	7.27568e-05	0.0052331	0.522929	2.49976e-07	2.02025e-06
204072_s_at:FRY	WB transcript	Up	FALSE	FALSE	FALSE	0.338888	0.00502923	0.0283627	0.330214	0.000391583	0.00175388	0.402983	7.78206e-05	0.00532838	0.347205	7.7929e-06	2.69836e-05
204083_s_at:TPM2	WB transcript	Down	FALSE	TRUE	FALSE	-0.680153	0.000785533	0.00908164	-0.338888	0.0399932	0.0801662	-0.589164	0.00437304	0.0391973	-0.526255	6.32444e-05	0.000138341
204099_at:SMARCD3	WB transcript	Up	FALSE	TRUE	FALSE	0.346187	0.0217709	0.0753832	0.550301	1.93958e-05	0.000156635	0.4026	0.00533262	0.0436897	0.493997	1.45214e-06	7.43777e-06
204108_at:NFYA	WB transcript	Up	TRUE	TRUE	FALSE	0.413394	0.0029827	0.0203175	0.383839	0.00124958	0.0045395	0.263647	0.0492732	0.170706	0.319618	0.000227119	0.000389787
204144_s_at:PIGQ	WB transcript	Down	TRUE	FALSE	FALSE	-0.330613	0.000459082	0.00656603	-0.179933	0.0247857	0.0539247	-0.174669	0.0472849	0.166029	-0.172325	0.00452678	0.004393
204159_at:CDKN2C	WB transcript	Up	TRUE	TRUE	TRUE	0.316575	0.0193697	0.0701626	0.509243	2.76845e-05	0.000207609	0.291511	0.0284831	0.122508	0.410405	2.94425e-05	7.54296e-05
204162_at:NDC80	WB transcript	Up	TRUE	TRUE	FALSE	0.766875	0.000501873	0.00689247	1.15957	1.45265e-08	7.92042e-07	0.781662	5.73559e-05	0.00483882	0.932023	7.87219e-09	1.80506e-07
204170_s_at:CKS2	WB transcript	Up	TRUE	TRUE	TRUE	1.0013	0.00108975	0.0109489	1.42107	8.66935e-09	5.78853e-07	0.725879	0.00334907	0.0338638	1.07255	1.34906e-07	1.31048e-06
204178_s_at:RBM14	WB transcript	Down	FALSE	FALSE	FALSE	-0.272788	0.00929869	0.0431451	-0.16123	0.0456204	0.0894216	-0.232581	0.0153518	0.0834857	-0.19795	0.00190845	0.00219183
204194_at:BACH1	WB transcript	Up	TRUE	TRUE	FALSE	0.5691	7.04664e-05	0.00228531	0.651869	2.43807e-07	5.44736e-06	0.48116	0.00048658	0.0123988	0.520312	2.49509e-08	3.9517e-07
204198_s_at:RUNX3	WB transcript	Down	TRUE	TRUE	FALSE	-0.523886	0.000507199	0.00692877	-0.720326	1.90837e-08	9.60803e-07	-0.475246	0.000560404	0.0133027	-0.551406	7.07149e-08	8.35006e-07
204220_at:GMFG	WB transcript	Up	TRUE	TRUE	FALSE	0.381522	0.0211649	0.073941	0.729756	4.37486e-07	8.53508e-06	0.462936	0.00309029	0.0323161	0.531575	1.56038e-05	4.59939e-05
204243_at:RLF	WB transcript	Up	TRUE	TRUE	TRUE	0.330977	0.00497503	0.0281843	0.485512	8.18468e-06	7.93431e-05	0.336831	0.00148802	0.0220736	0.36207	1.85055e-06	8.90045e-06
204249_s_at:LMO2	WB transcript	Up	TRUE	TRUE	FALSE	0.386074	0.00332754	0.0218814	0.597046	5.81736e-07	1.05189e-05	0.379681	0.00488616	0.0415025	0.480032	4.36662e-07	3.00549e-06
204275_at:CAPN15	WB transcript	Down	FALSE	FALSE	FALSE	-0.279953	0.0397137	0.113746	-0.280447	0.0116629	0.0289625	-0.326806	0.0100136	0.0645844	-0.261746	0.0026699	0.0028762
204285_s_at:PMAIP1	WB transcript	Up	TRUE	TRUE	FALSE	0.896496	5.72805e-06	0.000694373	1.25445	1.03848e-10	4.49163e-08	0.634426	0.00051607	0.0127597	0.877044	7.70252e-09	1.79751e-07
204294_at:AMT	WB transcript	Down	TRUE	TRUE	FALSE	-0.495357	1.67863e-06	0.000441189	-0.414443	5.86006e-06	6.09739e-05	-0.344638	0.000286058	0.0092772	-0.374781	6.70309e-09	1.67861e-07
204297_at:PIK3C3	WB transcript	Up	TRUE	TRUE	FALSE	0.328352	0.000903695	0.00995899	0.4142	1.11445e-06	1.69696e-05	0.293528	0.00100083	0.0177588	0.32807	3.94843e-07	2.80076e-06
204303_s_at:CTIF	WB transcript	Down	TRUE	TRUE	FALSE	-0.246424	0.0267738	0.0867628	-0.289121	0.00158803	0.00552931	-0.263805	0.00896811	0.0607574	-0.236058	0.000453073	0.000684625
204328_at:TMC6	WB transcript	Down	TRUE	TRUE	FALSE	-0.481568	3.59539e-06	0.000552748	-0.472291	4.0879e-07	8.10183e-06	-0.357095	0.000945382	0.0172071	-0.393625	4.70096e-08	6.18002e-07
204354_at:POT1	WB transcript	Up	TRUE	TRUE	TRUE	0.527903	0.00313353	0.02099	0.572093	2.04495e-05	0.000162441	0.31808	0.0378496	0.145144	0.458083	0.000195236	0.000346686
204369_at:PIK3CA	WB transcript	Up	TRUE	TRUE	FALSE	0.420619	0.000145217	0.00339568	0.284169	0.00271127	0.00862493	0.250513	0.0240312	0.11068	0.280694	9.76056e-05	0.000196903
204372_s_at:KHSRP	WB transcript	Down	TRUE	TRUE	TRUE	-0.493875	9.00721e-08	0.000120184	-0.441554	1.18497e-07	3.33237e-06	-0.448641	1.22619e-05	0.0033473	-0.421093	4.45646e-09	1.30191e-07
204394_at:SLC43A1	WB transcript	Down	FALSE	TRUE	FALSE	-0.380323	0.00316043	0.0211135	-0.339424	0.0014065	0.00500637	-0.266598	0.0299507	0.126169	-0.329799	8.05453e-05	0.000168164
204403_x_at:TCAF1	WB transcript	Down	TRUE	TRUE	TRUE	-0.221776	0.0391292	0.112495	-0.471294	4.3754e-06	4.90406e-05	-0.185728	0.0414051	0.153681	-0.292267	0.000253182	0.00042599
204415_at:IFI6	WB transcript	Up	TRUE	TRUE	FALSE	1.08181	0.00828603	0.0397462	1.29213	0.000386484	0.00173709	0.88897	0.0212558	0.102749	1.13068	2.53548e-05	6.68875e-05
204417_at:GALC	WB transcript	Up	TRUE	TRUE	TRUE	0.458904	0.000383839	0.00591894	0.472258	2.82009e-05	0.000210848	0.281702	0.0255452	0.114898	0.38862	9.16412e-06	3.06031e-05
204454_at:LDOC1	WB transcript	Down	TRUE	FALSE	FALSE	-0.392157	0.00129688	0.0121181	-0.324797	0.00342835	0.0104789	-0.350426	0.00480046	0.041198	-0.315025	0.000148094	0.000276809
204470_at:CXCL1	WB transcript	Up	TRUE	TRUE	FALSE	0.701105	0.000122927	0.003126	0.800318	1.00627e-05	9.34461e-05	0.491627	0.00313486	0.0325605	0.660794	3.9775e-07	2.81631e-06
204481_at:BRPF1	WB transcript	Down	TRUE	TRUE	FALSE	-0.23039	0.00480837	0.0276542	-0.259764	0.000189885	0.00097039	-0.175945	0.0244614	0.111747	-0.202094	0.000156136	0.000288694
204483_at:ENO3	WB transcript	Down	FALSE	FALSE	FALSE	-0.343973	0.00535667	0.0296469	-0.341551	0.002388	0.00776677	-0.2691	0.0207617	0.101511	-0.275705	0.000574278	0.000831637
204484_at:PIK3C2B	WB transcript	Down	TRUE	TRUE	TRUE	-0.491982	0.000237675	0.00453236	-0.407066	0.000493431	0.00212155	-0.469051	0.000991587	0.0176928	-0.403744	1.36297e-05	4.12445e-05
204496_at:STRN3	WB transcript	Up	TRUE	TRUE	TRUE	0.514383	0.00444024	0.0262752	0.764803	1.51463e-07	3.99825e-06	0.407029	0.0135081	0.0773324	0.543284	7.6528e-06	2.66733e-05
204523_at:ZNF140	WB transcript	Up	TRUE	TRUE	TRUE	0.599638	0.000413861	0.00623338	0.648016	1.22458e-06	1.81163e-05	0.508518	0.000744657	0.0149964	0.556045	1.44413e-06	7.40637e-06
204524_at:PDPK1	WB transcript	Down	TRUE	TRUE	TRUE	-0.37531	0.00135362	0.0124183	-0.401272	1.6599e-05	0.000138632	-0.204427	0.0278321	0.120706	-0.286742	0.000234059	0.000398577
204531_s_at:BRCA1	WB transcript	Up	TRUE	TRUE	FALSE	0.579082	1.59506e-05	0.00109161	0.573797	1.63359e-06	2.30735e-05	0.524006	0.000113003	0.00605559	0.564015	2.40011e-09	8.20775e-08
204549_at:IKBKE	WB transcript	Down	FALSE	TRUE	FALSE	-0.231087	0.00526312	0.0292458	-0.15852	0.0329076	0.0683214	-0.241078	0.00194823	0.0254985	-0.192233	0.000533412	0.000783508
204554_at:PPP1R3D	WB transcript	Up	TRUE	TRUE	FALSE	0.512145	0.000209373	0.00419678	0.686144	1.89705e-07	4.69041e-06	0.453444	0.00198533	0.0257146	0.572036	3.56413e-08	5.16785e-07
204563_at:SELL	WB transcript	Up	TRUE	FALSE	FALSE	0.234697	0.0122139	0.0518107	0.190393	0.0102775	0.0260664	0.25382	0.00336266	0.0339419	0.211012	0.000880003	0.00117014
204565_at:ACOT13	WB transcript	Up	TRUE	TRUE	TRUE	0.34203	0.00823247	0.0395805	0.547336	3.6799e-07	7.45897e-06	0.280488	0.00586218	0.0464732	0.423256	8.46961e-07	5.00048e-06
204566_at:PPM1D	WB transcript	Up	TRUE	TRUE	FALSE	0.397283	0.000209738	0.00419678	0.371051	8.32842e-05	0.000503118	0.257915	0.0182103	0.093531	0.322044	1.07961e-05	3.49533e-05
204604_at:CDK14	WB transcript	Up	FALSE	TRUE	FALSE	0.442267	0.00253223	0.0184466	0.605933	3.39914e-06	4.00393e-05	0.381528	0.00540751	0.044026	0.481577	2.8709e-07	2.22884e-06
204605_at:CGRRF1	WB transcript	Up	TRUE	TRUE	TRUE	0.789385	0.000337616	0.00550322	1.01684	1.38524e-08	7.60499e-07	0.534196	0.00408218	0.0374839	0.753568	2.88973e-07	2.23905e-06
204618_s_at:GABPB1	WB transcript	Up	TRUE	TRUE	TRUE	0.424206	0.000846669	0.00953247	0.386443	6.21601e-05	0.00039639	0.262797	0.014792	0.0816141	0.315351	0.00010472	0.000208167
204644_at:ENOX2	WB transcript	Down	FALSE	FALSE	FALSE	-0.478907	0.00280108	0.0195238	-0.311247	0.0254348	0.0551064	-0.318425	0.0453595	0.161494	-0.286638	0.00661584	0.00597075
204655_at:CCL5	WB transcript	Down	TRUE	TRUE	FALSE	-0.301748	0.0203051	0.0722643	-0.63758	1.57922e-07	4.15118e-06	-0.343078	0.0018903	0.0251023	-0.445269	2.76425e-06	1.23185e-05
204662_at:CCP110	WB transcript	Up	TRUE	TRUE	TRUE	0.647036	9.17802e-07	0.000309721	0.592983	4.6109e-07	8.8165e-06	0.443592	0.000518601	0.0127969	0.506597	1.89377e-08	3.22498e-07
204674_at:LRMP	WB transcript	Up	TRUE	TRUE	FALSE	0.514359	2.09578e-05	0.00119488	0.605891	5.75028e-08	2.03971e-06	0.547453	7.42833e-06	0.00309167	0.523173	1.33375e-09	5.97421e-08
204698_at:ISG20	WB transcript	Up	TRUE	TRUE	FALSE	0.375012	0.0100333	0.0453897	0.468518	0.0002193	0.00109004	0.417657	0.00215315	0.0267395	0.4101	4.34748e-05	0.000102548
204703_at:IFT88	WB transcript	Up	TRUE	FALSE	TRUE	0.34654	0.00395457	0.0244682	0.433012	5.51281e-05	0.000359441	0.319215	0.00306296	0.0321753	0.338346	1.05751e-05	3.43268e-05
204710_s_at:WIPI2	WB transcript	Down	TRUE	TRUE	TRUE	-0.197777	0.0406894	0.115993	-0.284802	0.000204898	0.00103536	-0.207775	0.0159686	0.0859264	-0.211215	0.000969834	0.00126951
204730_at:RIMS3	WB transcript	Down	TRUE	TRUE	FALSE	-0.336438	0.00175928	0.0147624	-0.374423	0.000132263	0.000727505	-0.226533	0.0441743	0.158997	-0.281067	0.000237031	0.000402942
204735_at:PDE4A	WB transcript	Down	FALSE	TRUE	FALSE	-0.289958	0.0257904	0.0844306	-0.265748	0.0197074	0.0446339	-0.355244	0.00930085	0.0619935	-0.235076	0.00761023	0.00670383
204748_at:PTGS2	WB transcript	Up	TRUE	TRUE	FALSE	1.19003	1.38194e-05	0.00100864	1.24803	4.83101e-07	9.08434e-06	0.974505	0.000252296	0.00867815	1.0543	5.42633e-09	1.4363e-07
204759_at:RCBTB2	WB transcript	Up	TRUE	TRUE	FALSE	0.438177	0.00590661	0.0314097	0.583033	2.30131e-05	0.000179364	0.300818	0.0477164	0.166927	0.4343	4.48784e-05	0.000104978
204773_at:IL11RA	WB transcript	Down	TRUE	TRUE	FALSE	-0.579612	3.48441e-05	0.00152619	-0.476425	5.02214e-05	0.000333632	-0.453427	0.00208207	0.0264463	-0.452508	5.20867e-06	2.0061e-05
204774_at:EVI2A	WB transcript	Up	TRUE	TRUE	TRUE	1.43008	4.8279e-05	0.00187662	1.88076	2.8023e-09	3.3009e-07	1.17914	0.000362587	0.0104075	1.40705	1.10906e-08	2.187e-07
204780_s_at:FAS	WB transcript	Up	TRUE	TRUE	TRUE	1.22793	2.67443e-07	0.000193483	1.5112	4.41775e-11	3.24471e-08	1.19916	6.90283e-07	0.000945349	1.21237	1.48336e-11	4.4665e-09
204785_x_at:IFNAR2	WB transcript	Up	TRUE	FALSE	TRUE	0.254372	0.00649609	0.0335028	0.286286	0.000603226	0.00249648	0.283978	0.00117304	0.0193995	0.270541	2.62635e-05	6.85964e-05
204847_at:ZBTB11	WB transcript	Up	TRUE	TRUE	TRUE	0.619007	0.00107692	0.0108789	0.660862	4.22686e-06	4.75197e-05	0.367177	0.0375772	0.144471	0.471571	0.000262204	0.000438552
204852_s_at:PTPN7	WB transcript	Down	FALSE	TRUE	FALSE	-0.319769	0.00165658	0.0141785	-0.333728	0.000348661	0.00159348	-0.31793	0.00292358	0.0314417	-0.277606	0.000128338	0.000246157
204859_s_at:APAF1	WB transcript	Up	FALSE	TRUE	FALSE	0.279032	0.0351562	0.104657	0.297575	0.00738302	0.0198192	0.349127	0.00476291	0.0410702	0.300426	0.000378442	0.000591572
204872_at:TLE4	WB transcript	Up	TRUE	TRUE	FALSE	0.532617	5.87806e-05	0.00206972	0.541521	2.75734e-06	3.42228e-05	0.327819	0.0137927	0.078432	0.425573	3.02897e-06	1.32292e-05
204891_s_at:LCK	WB transcript	Down	FALSE	TRUE	FALSE	-0.34398	0.0115535	0.0499853	-0.452781	3.41245e-05	0.000248009	-0.419247	0.00737479	0.0538489	-0.402398	0.000171954	0.000312233
204900_x_at:SAP30	WB transcript	Up	TRUE	TRUE	TRUE	0.574737	0.000502335	0.00689247	0.483808	0.000408219	0.00181647	0.345489	0.0429272	0.156447	0.489903	3.33194e-05	8.30646e-05
204929_s_at:VAMP5	WB transcript	Up	TRUE	TRUE	TRUE	0.526317	0.00242109	0.0178874	0.65471	6.45175e-05	0.000408961	0.427639	0.0141091	0.0793541	0.552411	1.23388e-05	3.83778e-05
204959_at:MNDA	WB transcript	Up	TRUE	TRUE	FALSE	0.230064	0.0215293	0.074754	0.340566	9.91031e-05	0.000576877	0.258789	0.00987905	0.0641111	0.287023	3.28112e-05	8.23702e-05
204971_at:CSTA	WB transcript	Up	TRUE	TRUE	FALSE	0.978533	0.00373992	0.0235891	1.65728	3.21496e-08	1.41345e-06	0.982126	0.00189846	0.0251369	1.2274	5.55985e-07	3.62437e-06
204976_s_at:AMMECR1	WB transcript	Down	FALSE	FALSE	FALSE	-0.204414	0.0175955	0.0658369	-0.177927	0.0110577	0.0276963	-0.294438	0.00536466	0.0438438	-0.20914	0.00185413	0.00213753
204995_at:CDK5R1	WB transcript	Up	FALSE	TRUE	FALSE	0.736744	0.00883274	0.0416329	0.839005	0.000640333	0.00261963	0.524078	0.0456335	0.1621	0.719893	6.11836e-05	0.00013473
205003_at:DOCK4	WB transcript	Up	TRUE	TRUE	TRUE	1.4792	1.34527e-06	0.000389009	1.61152	7.20836e-09	5.40113e-07	0.937705	0.00118749	0.019458	1.2238	2.06845e-09	7.69858e-08
205010_at:GNL3L	WB transcript	Down	TRUE	TRUE	TRUE	-0.599265	1.34516e-05	0.000999993	-0.642996	1.40674e-07	3.79528e-06	-0.513087	3.2409e-05	0.00448799	-0.554363	3.96948e-09	1.23108e-07
205013_s_at:ADORA2A	WB transcript	Down	TRUE	FALSE	TRUE	-0.229753	0.0132802	0.0547611	-0.23607	0.00321462	0.00992035	-0.244161	0.00339748	0.0341829	-0.219206	0.000151446	0.000282004
205016_at:TGFA	WB transcript	Up	TRUE	TRUE	FALSE	0.789355	0.000291599	0.00498755	0.848318	1.22095e-05	0.000109506	0.659376	0.00143638	0.0217086	0.782797	7.16976e-08	8.36878e-07
205027_s_at:MAP3K8	WB transcript	Up	TRUE	TRUE	TRUE	0.618792	0.00368016	0.0233607	0.73717	4.80238e-05	0.00032186	0.698766	0.000573926	0.0133446	0.647815	1.08446e-06	5.95681e-06
205034_at:CCNE2	WB transcript	Up	TRUE	TRUE	TRUE	0.521819	0.00359474	0.0230174	0.665585	0.000132511	0.00072855	0.361035	0.00980617	0.063804	0.517664	7.05862e-05	0.000150968
205039_s_at:IKZF1	WB transcript	Down	TRUE	TRUE	FALSE	-0.378605	0.000452628	0.0065116	-0.569079	8.35161e-09	5.76123e-07	-0.29663	0.00214923	0.0267395	-0.424105	4.23029e-08	5.77294e-07
205052_at:AUH	WB transcript	Up	TRUE	TRUE	FALSE	0.301552	0.0206858	0.0731058	0.435011	9.38717e-05	0.000554865	0.323723	0.00803603	0.0568999	0.369886	9.69226e-06	3.18809e-05
205062_x_at:ARID4A	WB transcript	Up	TRUE	TRUE	FALSE	0.730354	1.31677e-05	0.000999993	0.681215	9.79308e-07	1.56164e-05	0.448548	0.00477453	0.0410814	0.537005	1.78503e-06	8.6486e-06
205126_at:VRK2	WB transcript	Up	TRUE	TRUE	TRUE	0.573422	0.000111522	0.00297536	0.63462	3.4851e-06	4.07443e-05	0.38215	0.00774166	0.055617	0.527043	1.58491e-06	7.95999e-06
205134_s_at:NUFIP1	WB transcript	Down	TRUE	TRUE	FALSE	-0.296363	0.0122999	0.052042	-0.453393	1.14636e-05	0.000104012	-0.394252	0.000838047	0.0159998	-0.362394	4.64989e-06	1.85239e-05
205140_at:FPGT	WB transcript	Up	TRUE	TRUE	TRUE	0.997685	9.79255e-06	0.000855034	0.952303	9.68698e-07	1.5467e-05	0.640119	0.00584292	0.0464089	0.786571	8.50609e-07	5.01452e-06
205159_at:CSF2RB	WB transcript	Up	TRUE	FALSE	FALSE	0.372162	0.0028089	0.0195448	0.323829	0.0016625	0.00575174	0.300118	0.00777194	0.0557703	0.288559	0.000189497	0.000338476
205173_x_at:CD58	WB transcript	Up	TRUE	TRUE	TRUE	0.881389	1.82734e-05	0.00112395	1.13105	4.29184e-10	9.79612e-08	0.776732	3.9423e-05	0.00475486	0.898438	3.39514e-10	2.52643e-08
205174_s_at:QPCT	WB transcript	Up	FALSE	TRUE	FALSE	0.567306	0.001131	0.0111634	0.572428	6.51386e-05	0.000412344	0.483653	0.0019164	0.025294	0.539064	3.68535e-06	1.5488e-05
205181_at:ZSCAN9	WB transcript	Up	FALSE	TRUE	FALSE	0.272009	0.0155267	0.0606201	0.242195	0.0127144	0.0310426	0.24909	0.0171641	0.0900086	0.260621	0.000128043	0.000245856
205191_at:RP2	WB transcript	Up	TRUE	TRUE	TRUE	0.744379	0.000901606	0.00994475	1.03237	2.57102e-08	1.20231e-06	0.692909	0.00108389	0.0185136	0.778276	2.85973e-07	2.22884e-06
205198_s_at:ATP7A	WB transcript	Up	TRUE	TRUE	FALSE	0.665212	2.1669e-05	0.00120537	0.824331	1.03796e-08	6.32194e-07	0.44403	0.00481706	0.0412699	0.62435	4.91708e-08	6.35817e-07
205202_at:PCMT1	WB transcript	Up	TRUE	TRUE	TRUE	0.586641	0.000120971	0.00310625	0.6954	8.62617e-09	5.78853e-07	0.38692	0.00455751	0.0402156	0.520977	1.73374e-06	8.50946e-06
205213_at:ACAP1	WB transcript	Down	TRUE	FALSE	FALSE	-0.348255	0.00102189	0.0105886	-0.228706	0.0120486	0.0297251	-0.236618	0.014495	0.0803307	-0.233892	0.000396005	0.000613433
205227_at:IL1RAP	WB transcript	Up	TRUE	FALSE	FALSE	0.494089	0.0370493	0.108282	0.564086	0.00821885	0.0216043	0.507473	0.0291912	0.123931	0.502328	0.00154521	0.00184559
205232_s_at:PAFAH2	WB transcript	Down	FALSE	FALSE	FALSE	-0.308979	0.00423582	0.0254271	-0.344444	0.000181056	0.000932616	-0.244524	0.0224691	0.106754	-0.272201	0.000364756	0.000573952
205238_at:TRMT2B	WB transcript	Down	TRUE	TRUE	FALSE	-0.413495	3.69825e-05	0.00157598	-0.406674	2.73311e-05	0.000205576	-0.267147	0.00835405	0.0583382	-0.325107	7.46112e-06	2.62966e-05
205241_at:SCO2	WB transcript	Up	FALSE	TRUE	FALSE	0.397277	0.0362444	0.106884	0.706115	2.70679e-05	0.000203719	0.394873	0.0216749	0.10433	0.570495	1.76409e-05	5.05727e-05
205248_at:DOPEY2	WB transcript	Down	TRUE	FALSE	FALSE	-0.303076	0.0100019	0.0452806	-0.262242	0.0151309	0.0359172	-0.238268	0.0319468	0.13074	-0.198237	0.0125396	0.0100192
205255_x_at:TCF7	WB transcript	Down	TRUE	TRUE	FALSE	-0.245099	0.00199204	0.0158122	-0.345599	1.19018e-05	0.000106988	-0.184573	0.0304	0.127064	-0.265164	1.75241e-05	5.03741e-05
205273_s_at:PITRM1	WB transcript	Down	TRUE	TRUE	FALSE	-0.316497	0.00401586	0.0247493	-0.410098	0.000394497	0.00176485	-0.359212	0.0015105	0.0221971	-0.333552	6.63016e-05	0.000143359
205291_at:IL2RB	WB transcript	Down	FALSE	FALSE	FALSE	-0.43009	0.0109817	0.0481791	-0.695251	3.4822e-06	4.07443e-05	-0.426711	0.0152532	0.0831664	-0.5128	4.40619e-05	0.000103499
205335_s_at:SRP19	WB transcript	Up	TRUE	TRUE	FALSE	0.541329	0.00127223	0.0119526	0.624865	4.96658e-07	9.29726e-06	0.354085	0.0130103	0.0757997	0.482974	2.75033e-05	7.11745e-05
205352_at:SERPINI1	WB transcript	Up	TRUE	TRUE	FALSE	0.470748	0.0193222	0.0700719	0.627515	1.99847e-05	0.000159852	0.340493	0.0251935	0.113973	0.440036	0.000691544	0.000966469
205356_at:USP13	WB transcript	Down	FALSE	FALSE	FALSE	-0.365931	0.00870877	0.0412354	-0.434183	0.000531876	0.00225195	-0.490186	0.00190827	0.0252401	-0.426055	3.32292e-05	8.29446e-05
205361_s_at:PFDN4	WB transcript	Up	TRUE	TRUE	TRUE	0.996769	0.00601841	0.0317493	1.37567	2.74827e-07	5.95744e-06	0.598549	0.00589813	0.0466692	0.907207	0.000440225	0.000668799
205427_at:ZNF354A	WB transcript	Up	TRUE	TRUE	TRUE	0.605788	0.00382104	0.0238866	0.795037	5.07837e-06	5.48802e-05	0.443535	0.0150849	0.0826182	0.616116	1.63472e-05	4.76862e-05
205434_s_at:AAK1	WB transcript	Down	TRUE	TRUE	FALSE	-0.551404	2.34048e-05	0.00122786	-0.524608	8.64507e-06	8.25485e-05	-0.429474	0.0022331	0.0272556	-0.464158	7.72514e-07	4.70172e-06
205474_at:CRLF3	WB transcript	Up	TRUE	TRUE	FALSE	0.374493	0.000349956	0.00562149	0.349546	0.000107993	0.00061627	0.22664	0.0296632	0.125381	0.259379	0.000180298	0.000324397
205475_at:SCRG1	WB transcript	Up	FALSE	TRUE	FALSE	0.19997	0.0376513	0.109482	0.170375	0.0449559	0.0883549	0.278064	0.00948325	0.0625835	0.20285	0.00351487	0.00358847
205480_s_at:UGP2	WB transcript	Up	TRUE	TRUE	TRUE	0.292201	0.00692137	0.0350265	0.326955	0.000177713	0.00092053	0.24994	0.010824	0.0677833	0.252871	0.000210912	0.000367247
205483_s_at:ISG15	WB transcript	Up	TRUE	TRUE	FALSE	1.1154	0.0122161	0.0518107	1.25302	0.00158022	0.00550981	0.931649	0.022637	0.107178	1.12784	0.000175374	0.000316982
205485_at:RYR1	WB transcript	Down	TRUE	FALSE	TRUE	-0.27873	0.0116294	0.0501917	-0.234055	0.0216153	0.0481086	-0.31366	0.00260356	0.0297232	-0.252825	0.0011603	0.00146389
205516_x_at:CIZ1	WB transcript	Down	FALSE	FALSE	TRUE	-0.482828	0.000107077	0.00289386	-0.337093	0.000881208	0.00340959	-0.353861	0.00133294	0.0207131	-0.356057	4.79236e-06	1.88919e-05
205518_s_at:CMAHP	WB transcript	Up	TRUE	TRUE	TRUE	0.726809	0.000479927	0.00675429	0.66773	0.000336114	0.00154519	0.39701	0.0455444	0.161875	0.534401	0.000158354	0.000292247
205527_s_at:GEMIN4	WB transcript	Down	TRUE	TRUE	FALSE	-0.343952	0.00250147	0.0182544	-0.387072	0.000218452	0.00108713	-0.437734	0.000248884	0.00867815	-0.358354	1.31775e-05	4.03814e-05
205565_s_at:FXN	WB transcript	Down	FALSE	FALSE	FALSE	-0.282268	0.0204374	0.0724124	-0.216121	0.0183342	0.0421371	-0.339805	0.00686314	0.0513503	-0.270795	0.00189854	0.00218171
205568_at:AQP9	WB transcript	Up	TRUE	FALSE	FALSE	0.501554	0.00183807	0.0151422	0.570821	1.25914e-05	0.000112082	0.537563	0.000349401	0.0103135	0.51344	1.26194e-06	6.6715e-06
205599_at:TRAF1	WB transcript	Down	TRUE	FALSE	TRUE	-0.39781	0.00122484	0.0116908	-0.199267	0.0334975	0.0692926	-0.321065	0.00725988	0.0535713	-0.240592	0.00292116	0.00308453
205644_s_at:SNRPG	WB transcript	Up	TRUE	TRUE	FALSE	0.711138	0.0185344	0.0680845	1.2887	3.04741e-08	1.35893e-06	0.616395	0.00602767	0.0473641	0.870573	3.41817e-05	8.49459e-05
205664_at:KIN	WB transcript	Up	TRUE	TRUE	TRUE	0.587684	0.00021454	0.00423852	0.791856	7.52321e-10	1.42325e-07	0.600839	3.55391e-05	0.0046223	0.666027	3.0977e-09	1.00139e-07
205681_at:BCL2A1	WB transcript	Up	TRUE	TRUE	FALSE	1.4474	0.00040092	0.00610475	2.14556	5.34923e-10	1.11318e-07	1.26272	0.000458588	0.0120293	1.56006	1.03659e-07	1.10791e-06
205684_s_at:DENND4C	WB transcript	Down	TRUE	FALSE	FALSE	-0.286491	0.000472362	0.00670218	-0.380415	1.6866e-07	4.37539e-06	-0.277805	0.00139363	0.0212371	-0.308518	4.32397e-07	2.9918e-06
205698_s_at:MAP2K6	WB transcript	Up	TRUE	TRUE	FALSE	0.546528	2.14636e-05	0.00120537	0.659138	2.63556e-08	1.22333e-06	0.395033	0.0038959	0.0367959	0.550082	2.24963e-08	3.69679e-07
205715_at:BST1	WB transcript	Up	TRUE	TRUE	FALSE	0.724658	0.00162168	0.0140102	0.902688	2.35444e-05	0.000182253	0.525359	0.0168059	0.0888702	0.760963	1.88834e-06	9.03811e-06
205718_at:ITGB7	WB transcript	Down	FALSE	FALSE	FALSE	-0.391682	0.00197746	0.0157667	-0.456302	1.57808e-05	0.000133497	-0.426862	0.0012548	0.0200407	-0.384698	1.42415e-05	4.268e-05
205739_x_at:ZNF107	WB transcript	Up	TRUE	TRUE	TRUE	0.970158	0.00084774	0.00953593	1.15348	2.94289e-07	6.30274e-06	0.719814	0.00435537	0.0391231	0.871647	3.64562e-06	1.5361e-05
205760_s_at:OGG1	WB transcript	Down	TRUE	TRUE	TRUE	-0.515826	4.77354e-05	0.00187662	-0.458956	9.87799e-06	9.21781e-05	-0.418416	0.00108651	0.018533	-0.413344	7.44809e-07	4.55418e-06
205773_at:CPEB3	WB transcript	Up	TRUE	TRUE	TRUE	0.645199	0.00056402	0.00734343	0.879864	2.96048e-08	1.33929e-06	0.511387	0.00352127	0.0348941	0.668437	1.30275e-07	1.28127e-06
205791_x_at:ZNF230	WB transcript	Up	TRUE	TRUE	TRUE	0.941057	4.67718e-06	0.00064888	1.20915	1.59792e-11	2.10903e-08	0.909338	1.41715e-05	0.0033473	0.975164	2.62418e-10	2.15615e-08
205842_s_at:JAK2	WB transcript	Up	TRUE	TRUE	TRUE	0.806007	4.86654e-05	0.00187662	1.0036	3.7881e-08	1.58099e-06	0.579533	0.00524778	0.0432215	0.753596	1.65792e-07	1.51358e-06
205854_at:TULP3	WB transcript	Down	FALSE	TRUE	FALSE	-0.294126	0.00394878	0.0244518	-0.307798	0.000358742	0.00163178	-0.241812	0.0184803	0.09436	-0.299439	1.08035e-05	3.49533e-05
205861_at:SPIB	WB transcript	Down	TRUE	FALSE	FALSE	-0.341926	0.0178279	0.0662894	-0.515762	0.000221587	0.00109791	-0.476196	0.000996734	0.0177282	-0.391415	0.000161423	0.000297077
205873_at:PIGL	WB transcript	Down	TRUE	TRUE	TRUE	-0.302613	0.0100561	0.04546	-0.395984	6.45572e-05	0.000408961	-0.424157	0.000249537	0.00867815	-0.367625	1.656e-06	8.21521e-06
205878_at:POU6F1	WB transcript	Down	FALSE	FALSE	FALSE	-0.435075	0.00284963	0.0196579	-0.42213	0.00253878	0.00817621	-0.334141	0.0330739	0.133256	-0.369558	0.000441222	0.000670054
205896_at:SLC22A4	WB transcript	Up	TRUE	FALSE	FALSE	0.600498	0.00648642	0.0334797	0.853693	1.87402e-06	2.56287e-05	0.627197	0.00289283	0.0313498	0.713211	4.42255e-06	1.78598e-05
205917_at:ZNF264	WB transcript	Down	TRUE	TRUE	TRUE	-0.45601	3.0534e-06	0.0005364	-0.536519	1.13234e-07	3.25666e-06	-0.328717	0.00109516	0.0186044	-0.412849	1.15498e-07	1.18623e-06
205922_at:VNN2	WB transcript	Up	TRUE	TRUE	FALSE	0.792976	0.000249694	0.00461564	0.878175	3.85389e-06	4.41464e-05	0.763059	0.000257219	0.00879901	0.778072	1.50193e-07	1.40699e-06
205928_at:ZNF443	WB transcript	Up	TRUE	TRUE	TRUE	0.446208	0.0125334	0.0527619	0.498774	5.27098e-05	0.000346386	0.289917	0.0497973	0.17157	0.373051	0.0013365	0.00164308
205981_s_at:ING2	WB transcript	Up	FALSE	TRUE	FALSE	0.316314	0.00956697	0.0439975	0.482854	1.58895e-05	0.000134097	0.338	0.0030814	0.0322772	0.420023	1.48967e-07	1.39883e-06
205992_s_at:IL15	WB transcript	Up	TRUE	TRUE	TRUE	0.674414	0.0026196	0.018721	0.855806	1.82009e-05	0.000149021	0.494855	0.020118	0.0994824	0.722432	3.14786e-06	1.36427e-05
206011_at:CASP1	WB transcript	Up	TRUE	TRUE	TRUE	0.415642	0.00134378	0.0123847	0.498495	3.26472e-06	3.89334e-05	0.331358	0.00754296	0.0545734	0.427724	6.63048e-07	4.16481e-06
206025_s_at:TNFAIP6	WB transcript	Up	TRUE	TRUE	TRUE	1.19776	0.000265094	0.0047557	1.56222	5.93005e-08	2.08571e-06	0.970543	0.00377231	0.0361109	1.16526	9.70598e-07	5.48414e-06
206050_s_at:RNH1	WB transcript	Down	TRUE	TRUE	FALSE	-0.382311	7.98006e-05	0.00245416	-0.230859	0.0065414	0.0179074	-0.371246	0.000219985	0.00829394	-0.248421	0.000441974	0.000670938
206056_x_at:SPN	WB transcript	Down	TRUE	TRUE	FALSE	-0.263299	0.00700307	0.035386	-0.46329	4.12057e-08	1.68674e-06	-0.345534	0.000233631	0.00857974	-0.375645	3.73112e-08	5.2367e-07
206059_at:ZNF91	WB transcript	Down	FALSE	FALSE	FALSE	-0.324682	0.00947651	0.0437103	-0.388126	0.000165994	0.00086865	-0.276598	0.0175026	0.0912091	-0.33291	2.61788e-05	6.84658e-05
206074_s_at:HMGA1	WB transcript	Down	FALSE	FALSE	FALSE	-0.260371	0.00558841	0.0303964	-0.17811	0.0342893	0.0706379	-0.230969	0.0214044	0.103307	-0.185696	0.0046704	0.00450686
206082_at:HCP5	WB transcript	Up	TRUE	TRUE	TRUE	0.300191	0.0076847	0.0376279	0.302851	0.000505002	0.00215719	0.260969	0.00969311	0.063432	0.260392	0.000280194	0.00046353
206175_x_at:ZNF222	WB transcript	Up	TRUE	TRUE	TRUE	0.701157	0.000105933	0.00289123	0.844148	1.11503e-07	3.22274e-06	0.569741	0.0010454	0.0181795	0.664502	4.4351e-08	5.90459e-07
206177_s_at:ARG1	WB transcript	Up	TRUE	TRUE	FALSE	1.38908	0.00285455	0.0196591	1.6544	5.79185e-05	0.000375088	1.5076	0.00089629	0.0166534	1.42347	9.89948e-06	3.24813e-05
206238_s_at:YAF2	WB transcript	Up	TRUE	TRUE	TRUE	0.427796	0.00570676	0.0307683	0.55608	8.38323e-06	8.08105e-05	0.421994	0.00246244	0.0286543	0.441256	5.8506e-06	2.19704e-05
206247_at:MICB	WB transcript	Up	TRUE	TRUE	FALSE	0.363902	0.00844097	0.0402994	0.396923	0.000973644	0.00370074	0.366371	0.00801159	0.0567723	0.349953	0.000167195	0.000305277
206336_at:CXCL6	WB transcript	Up	TRUE	TRUE	FALSE	0.367842	0.0121908	0.0517463	0.445205	0.00237442	0.00773264	0.24158	0.0497954	0.17157	0.377144	0.000367141	0.000577108
206343_s_at:NRG1	WB transcript	Up	TRUE	TRUE	FALSE	1.02569	0.00131003	0.0121704	1.57983	5.27044e-07	9.74915e-06	0.686729	0.0301773	0.126602	1.12823	2.78166e-06	1.23542e-05
206405_x_at:USP6	WB transcript	Up	TRUE	TRUE	FALSE	0.393684	0.001405	0.0127399	0.497526	2.60385e-06	3.26423e-05	0.289685	0.00712884	0.0527627	0.373057	6.38184e-06	2.33481e-05
206445_s_at:PRMT1	WB transcript	Down	FALSE	FALSE	FALSE	-0.237416	0.0132733	0.0547509	-0.163277	0.0466067	0.0909979	-0.282345	0.00383248	0.0363897	-0.180993	0.00868902	0.00745697
206464_at:BMX	WB transcript	Up	TRUE	TRUE	FALSE	0.854384	0.000874672	0.00971632	1.10172	7.11758e-06	7.10961e-05	0.963835	0.00034117	0.0101184	0.998098	2.21305e-07	1.83748e-06
206483_at:LRRC6	WB transcript	Up	FALSE	FALSE	FALSE	0.596499	0.0147786	0.0587615	0.751503	0.000495539	0.00212915	0.473706	0.0299503	0.126169	0.62489	0.000133197	0.000253165
206485_at:CD5	WB transcript	Down	TRUE	TRUE	TRUE	-0.33624	0.000771209	0.00899095	-0.277911	0.00115477	0.00426202	-0.277477	0.00510719	0.0426666	-0.274362	7.44037e-05	0.000157849
206513_at:AIM2	WB transcript	Up	TRUE	TRUE	TRUE	0.951378	1.04045e-05	0.000885245	1.07076	7.23866e-08	2.36602e-06	0.760384	0.00131149	0.0205978	0.859835	4.75698e-07	3.23466e-06
206514_s_at:CYP4F3	WB transcript	Up	FALSE	FALSE	FALSE	0.474068	0.0411927	0.116973	0.450551	0.0207014	0.046422	0.443202	0.0287693	0.123018	0.44139	0.00257898	0.00279506
206522_at:MGAM	WB transcript	Up	FALSE	FALSE	FALSE	0.577687	0.0253908	0.0836711	0.479036	0.0313726	0.0655596	0.579903	0.0131264	0.0761954	0.483626	0.00477308	0.00459002
206540_at:GLB1L	WB transcript	Down	TRUE	FALSE	TRUE	-0.308913	0.0168765	0.064146	-0.292285	0.0121037	0.0298197	-0.442744	0.000212553	0.00816597	-0.30742	0.000613662	0.00087638
206572_x_at:ZNF85	WB transcript	Up	FALSE	TRUE	FALSE	0.352634	0.0112326	0.0489528	0.284255	0.00655251	0.0179221	0.226412	0.0385995	0.146997	0.227659	0.00660966	0.00596653
206584_at:LY96	WB transcript	Up	TRUE	TRUE	FALSE	1.36926	0.00010878	0.00292722	1.93104	2.72057e-09	3.26625e-07	1.0631	0.000923563	0.0169333	1.45132	2.06872e-08	3.47183e-07
206618_at:IL18R1	WB transcript	Up	TRUE	TRUE	TRUE	0.767338	0.00015769	0.00355399	0.824283	1.15012e-05	0.000104136	0.611056	0.0031008	0.0323718	0.718978	1.23753e-06	6.5689e-06
206637_at:P2RY14	WB transcript	Up	TRUE	TRUE	TRUE	0.967691	0.00731973	0.0363975	0.941664	0.00655686	0.0179301	0.817209	0.034482	0.136897	0.805277	0.00210128	0.00236914
206656_s_at:APMAP	WB transcript	Up	FALSE	FALSE	FALSE	0.339536	0.0268854	0.0870795	0.334403	0.0153601	0.0363576	0.349647	0.0109168	0.068032	0.323857	0.00211584	0.00238147
206662_at:GLRX	WB transcript	Up	TRUE	TRUE	TRUE	0.61368	0.0019748	0.0157555	1.12259	3.8828e-10	9.32319e-08	0.638394	0.000313113	0.00971723	0.778731	8.51399e-08	9.59379e-07
206715_at:TFEC	WB transcript	Up	TRUE	TRUE	TRUE	1.07749	0.000930123	0.0100923	1.62432	1.18024e-08	6.84688e-07	0.631937	0.046937	0.165366	1.1389	5.85486e-06	2.19704e-05
206765_at:KCNJ2	WB transcript	Up	TRUE	FALSE	TRUE	0.712989	0.000181323	0.00387009	0.82222	2.22834e-06	2.92259e-05	0.745943	0.000328172	0.00987362	0.687023	4.05985e-07	2.84904e-06
206789_s_at:POU2F1	WB transcript	Down	TRUE	TRUE	FALSE	-0.277257	0.00360251	0.0230435	-0.368083	1.03063e-06	1.61328e-05	-0.208587	0.00925272	0.0618359	-0.259998	5.54097e-05	0.000124306
206790_s_at:NDUFB1	WB transcript	Up	TRUE	TRUE	FALSE	0.4936	0.0121353	0.0516169	0.748976	4.58015e-06	5.06535e-05	0.471495	0.00306421	0.0321753	0.598506	6.93396e-06	2.47931e-05
206845_s_at:RNF40	WB transcript	Down	TRUE	TRUE	TRUE	-0.287925	0.00191894	0.0155483	-0.270888	0.000179465	0.000926715	-0.176464	0.0290809	0.123746	-0.209605	0.000586133	0.000844902
206846_s_at:HDAC6	WB transcript	Down	TRUE	TRUE	TRUE	-0.436792	7.90971e-06	0.000796457	-0.36359	9.29938e-06	8.77642e-05	-0.305149	0.00061987	0.0137472	-0.317849	1.28341e-06	6.74883e-06
206854_s_at:MAP3K7	WB transcript	Up	TRUE	TRUE	TRUE	0.375608	0.00123121	0.0117171	0.28095	0.00213095	0.00706318	0.215071	0.0429395	0.156447	0.254192	0.000437625	0.000666132
206875_s_at:SLK	WB transcript	Up	TRUE	TRUE	TRUE	0.783521	0.000130992	0.00320699	0.889438	5.62188e-07	1.02925e-05	0.598594	0.00204727	0.0261639	0.678784	6.83958e-07	4.26138e-06
206877_at:MXD1	WB transcript	Up	FALSE	FALSE	FALSE	0.725912	0.00060609	0.00771421	0.5909	0.00014866	0.000797071	0.61175	0.00087549	0.0164475	0.621328	2.26263e-06	1.0548e-05
207040_s_at:ST13	WB transcript	Down	FALSE	TRUE	FALSE	-0.285348	0.0200687	0.0717988	-0.438139	5.07557e-05	0.000336393	-0.241468	0.0452824	0.161357	-0.349278	6.8401e-05	0.000147106
207076_s_at:ASS1	WB transcript	Down	TRUE	TRUE	TRUE	-0.544262	0.00157989	0.0138045	-0.575214	0.000120189	0.000672948	-0.40527	0.00846428	0.0588446	-0.472441	1.2795e-05	3.94718e-05
207098_s_at:MFN1	WB transcript	Up	TRUE	TRUE	FALSE	0.728599	0.000221984	0.00433754	0.85692	3.89495e-07	7.78117e-06	0.517111	0.00464947	0.0406781	0.678477	3.18112e-07	2.38214e-06
207186_s_at:BPTF	WB transcript	Down	TRUE	TRUE	TRUE	-0.3954	5.13035e-05	0.00190755	-0.441046	6.41725e-08	2.18256e-06	-0.295099	0.000195922	0.00771698	-0.355717	3.05763e-08	4.57475e-07
207222_at:PLA2G10	WB transcript	Down	TRUE	TRUE	FALSE	-0.254206	0.0113287	0.0492372	-0.226086	0.0197231	0.0446532	-0.200186	0.0337453	0.134916	-0.164705	0.012385	0.00991374
207305_s_at:TRAPPC8	WB transcript	Up	FALSE	TRUE	FALSE	0.305426	0.00142729	0.0128817	0.212166	0.00829341	0.0217545	0.193112	0.0497248	0.171462	0.199448	0.00270051	0.00290173
207338_s_at:ZNF200	WB transcript	Up	TRUE	TRUE	FALSE	0.633308	1.99935e-06	0.000455473	0.595734	1.30722e-07	3.57752e-06	0.636156	8.3284e-07	0.000945349	0.60456	1.89635e-11	4.986e-09
207384_at:PGLYRP1	WB transcript	Up	FALSE	FALSE	FALSE	0.427635	0.0151869	0.0597617	0.428061	0.0181943	0.0419218	0.428911	0.0292979	0.1243	0.390174	0.00590811	0.00546201
207387_s_at:GK	WB transcript	Up	TRUE	TRUE	FALSE	0.999511	1.73422e-05	0.00110099	0.946358	1.07584e-06	1.65431e-05	0.777828	0.000297091	0.00953593	0.8795	4.14642e-09	1.23464e-07
207435_s_at:SRRM2	WB transcript	Down	TRUE	TRUE	TRUE	-0.54739	7.69842e-06	0.000796457	-0.452262	9.5708e-06	8.97829e-05	-0.464946	0.000119831	0.00631561	-0.465418	7.81665e-09	1.80281e-07
207436_x_at:SORBS1	WB transcript	Down	TRUE	TRUE	FALSE	-0.285285	0.0111127	0.0485493	-0.477398	2.40685e-07	5.41475e-06	-0.179852	0.0435588	0.157711	-0.311843	3.8926e-05	9.38387e-05
207500_at:CASP5	WB transcript	Up	TRUE	TRUE	TRUE	0.688276	0.0113488	0.0493044	1.0469	1.69493e-05	0.000140992	0.711262	0.00674677	0.0509312	0.829275	2.75681e-06	1.22993e-05
207541_s_at:EXOSC10	WB transcript	Down	TRUE	TRUE	FALSE	-0.360238	0.000424786	0.00632921	-0.35622	6.5793e-05	0.000415314	-0.451166	4.09859e-05	0.00475486	-0.370029	3.31155e-07	2.45036e-06
207543_s_at:P4HA1	WB transcript	Up	TRUE	TRUE	FALSE	0.40358	0.00320756	0.021282	0.518778	7.98288e-06	7.78705e-05	0.248432	0.0431583	0.156969	0.397731	2.29884e-05	6.14254e-05
207551_s_at:MSL3	WB transcript	Up	TRUE	TRUE	FALSE	0.319082	0.00211221	0.0163702	0.463034	5.5194e-07	1.01346e-05	0.30415	0.00234474	0.0281591	0.35315	1.04502e-06	5.78858e-06
207574_s_at:GADD45B	WB transcript	Up	TRUE	TRUE	TRUE	0.430678	0.000387639	0.00596066	0.483934	2.58473e-06	3.25333e-05	0.403029	0.000747896	0.0150374	0.471667	1.74213e-08	3.09354e-07
207585_s_at:RPL36AL	WB transcript	Up	TRUE	TRUE	FALSE	0.298201	0.0370619	0.108282	0.373114	0.00193308	0.00651747	0.230111	0.0431752	0.156985	0.270769	0.00335092	0.00345147
207601_at:SULT1B1	WB transcript	Up	TRUE	TRUE	FALSE	0.936587	5.17707e-05	0.00191412	1.10587	8.82906e-09	5.84325e-07	0.811011	0.000474622	0.0122702	0.885414	1.90422e-07	1.6652e-06
207624_s_at:RPGR	WB transcript	Up	TRUE	TRUE	FALSE	0.528277	0.00201899	0.015951	0.798801	7.10571e-07	1.22438e-05	0.569758	0.000597245	0.0136329	0.615614	4.93595e-07	3.32199e-06
207628_s_at:WBSCR22	WB transcript	Down	FALSE	FALSE	FALSE	-0.215619	0.0191582	0.0696591	-0.203339	0.0103657	0.0262527	-0.279886	0.00501539	0.0422153	-0.203908	0.0016163	0.00191255
207674_at:FCAR	WB transcript	Up	TRUE	FALSE	FALSE	0.766481	0.00492608	0.0280342	0.759018	0.000895448	0.00345505	0.61956	0.0161121	0.0863552	0.732699	3.41774e-05	8.49459e-05
207681_at:CXCR3	WB transcript	Down	TRUE	TRUE	FALSE	-0.434117	0.00746225	0.0368567	-0.496902	0.000697886	0.00281771	-0.52754	0.00287208	0.0313194	-0.486064	5.32418e-05	0.000120126
207705_s_at:NINL	WB transcript	Down	TRUE	TRUE	TRUE	-0.526141	0.000484655	0.00677158	-0.469074	0.000549701	0.00231252	-0.473443	0.00106908	0.0184627	-0.431245	1.35294e-05	4.09819e-05
207719_x_at:CEP170	WB transcript	Up	TRUE	TRUE	FALSE	0.392194	0.00254453	0.0184823	0.555705	1.51161e-06	2.15457e-05	0.26993	0.0426311	0.155962	0.401793	1.64169e-05	4.7854e-05
207734_at:LAX1	WB transcript	Down	FALSE	FALSE	FALSE	-0.279308	0.0427607	0.119713	-0.55542	5.19369e-06	5.55685e-05	-0.485038	0.00169528	0.0235192	-0.47175	7.75788e-06	2.6957e-05
207760_s_at:NCOR2	WB transcript	Down	TRUE	TRUE	FALSE	-0.431489	0.000179968	0.00386096	-0.430118	1.63016e-05	0.000136742	-0.421216	0.000123208	0.00633658	-0.405163	1.1592e-07	1.18747e-06
207785_s_at:RBPJ	WB transcript	Up	TRUE	TRUE	FALSE	0.398795	0.0012263	0.0116908	0.501085	5.08101e-06	5.48802e-05	0.410893	0.000616467	0.0137205	0.424545	1.01706e-06	5.67354e-06
207809_s_at:ATP6AP1	WB transcript	Down	TRUE	TRUE	TRUE	-0.304658	0.00135109	0.0124042	-0.179972	0.0139739	0.0335857	-0.180205	0.0269673	0.118519	-0.169574	0.00431766	0.0042275
207845_s_at:ANAPC10	WB transcript	Up	TRUE	TRUE	FALSE	0.542964	0.0387938	0.111814	1.00086	2.06006e-07	4.90549e-06	0.450676	0.0279973	0.121044	0.664842	0.000188286	0.000336924
207856_s_at:SMPD4	WB transcript	Down	TRUE	TRUE	FALSE	-0.301414	0.0011816	0.0114135	-0.247283	0.00161454	0.00561225	-0.284913	0.00408381	0.0374839	-0.23667	0.000254279	0.000427357
207941_s_at:RBM39	WB transcript	Up	TRUE	TRUE	TRUE	0.457859	0.000452672	0.0065116	0.506673	3.21204e-06	3.84153e-05	0.292422	0.0168731	0.0890815	0.377189	3.72663e-05	9.03346e-05
207966_s_at:GLG1	WB transcript	Down	TRUE	TRUE	TRUE	-0.584854	1.60173e-05	0.00109161	-0.745507	1.51177e-10	5.2825e-08	-0.627381	5.74827e-07	0.000945349	-0.651987	2.39241e-11	5.89712e-09
208030_s_at:ADD1	WB transcript	Down	TRUE	TRUE	FALSE	-0.413434	1.43016e-05	0.00101858	-0.395613	3.45888e-07	7.16212e-06	-0.302556	0.000400411	0.0109639	-0.351744	1.1123e-07	1.1667e-06
208052_x_at:CEACAM3	WB transcript	Up	TRUE	FALSE	FALSE	0.346906	0.00705025	0.0355387	0.353787	0.000511374	0.00218067	0.338306	0.00550249	0.0445841	0.355934	3.08393e-05	7.84184e-05
208066_s_at:GTF2B	WB transcript	Up	TRUE	TRUE	FALSE	0.618109	0.000103631	0.00285547	0.788314	1.97318e-09	2.70264e-07	0.533388	0.000149669	0.00679553	0.593415	3.3489e-08	4.89175e-07
208072_s_at:DGKD	WB transcript	Down	TRUE	TRUE	FALSE	-0.318948	0.000926489	0.0100923	-0.218023	0.0030845	0.00959687	-0.177553	0.0260149	0.116214	-0.228364	9.24978e-05	0.000187848
208073_x_at:TTC3	WB transcript	Down	TRUE	FALSE	FALSE	-0.415649	0.000246588	0.00459386	-0.33706	0.000115214	0.000650053	-0.418875	0.000717035	0.0147775	-0.384764	3.78741e-06	1.57731e-05
208087_s_at:ZBP1	WB transcript	Up	FALSE	TRUE	FALSE	0.509232	0.0127503	0.0534353	0.603714	0.000157827	0.000837142	0.451215	0.00748559	0.0543718	0.543514	3.88538e-05	9.37218e-05
208308_s_at:GPI	WB transcript	Down	TRUE	TRUE	FALSE	-0.415719	1.4168e-05	0.00101668	-0.454198	8.62932e-08	2.69364e-06	-0.410437	0.000100969	0.00586371	-0.396509	4.26372e-08	5.77858e-07
208322_s_at:ST3GAL1	WB transcript	Down	TRUE	TRUE	FALSE	-0.376494	0.0048479	0.0277892	-0.575436	7.74851e-07	1.31095e-05	-0.345743	0.00360753	0.0354032	-0.401961	3.53372e-06	1.49695e-05
208336_s_at:TECR	WB transcript	Down	TRUE	TRUE	FALSE	-0.380668	0.000350724	0.00562149	-0.40364	2.22139e-05	0.000174005	-0.408063	0.000434294	0.0115374	-0.35171	4.85591e-06	1.90644e-05
208353_x_at:ANK1	WB transcript	Down	FALSE	FALSE	FALSE	-0.78622	0.00562806	0.0305	-0.578458	0.0204875	0.0460582	-0.540296	0.0345919	0.137214	-0.605488	0.0018794	0.00216161
208374_s_at:CAPZA1	WB transcript	Up	TRUE	TRUE	TRUE	0.585469	2.94513e-05	0.0013821	0.672183	1.19182e-08	6.84688e-07	0.512004	0.000221041	0.00829394	0.561947	1.01054e-08	2.09705e-07
208398_s_at:TBPL1	WB transcript	Up	TRUE	TRUE	FALSE	0.361941	0.00030138	0.00508843	0.486153	1.14831e-06	1.72953e-05	0.323801	0.000760116	0.015083	0.378791	8.38271e-07	4.98327e-06
208405_s_at:CD164	WB transcript	Up	TRUE	TRUE	TRUE	0.520152	0.000215471	0.0042435	0.478268	2.37816e-05	0.000183885	0.298737	0.0424618	0.155754	0.384257	0.000162214	0.00029834
208445_s_at:BAZ1B	WB transcript	Down	TRUE	FALSE	FALSE	-0.298321	0.000615106	0.00779817	-0.255985	0.000554358	0.00232741	-0.372154	0.000124743	0.00638339	-0.287215	4.37953e-06	1.77153e-05
208598_s_at:HUWE1	WB transcript	Down	TRUE	TRUE	TRUE	-0.401832	0.000164985	0.00365389	-0.438182	8.38679e-07	1.39067e-05	-0.447231	2.18004e-05	0.00388856	-0.425775	8.27776e-09	1.84444e-07
208614_s_at:FLNB	WB transcript	Down	TRUE	FALSE	FALSE	-0.310186	0.00513668	0.0287996	-0.258663	0.006151	0.0170329	-0.251459	0.0128188	0.0752493	-0.260747	0.0002328	0.000396946
208619_at:DDB1	WB transcript	Down	TRUE	TRUE	FALSE	-0.421282	0.000880219	0.00975192	-0.496978	2.15842e-06	2.84583e-05	-0.491116	7.1767e-05	0.0052331	-0.445604	1.31365e-06	6.85304e-06
208623_s_at:EZR	WB transcript	Down	TRUE	FALSE	FALSE	-0.391148	0.000241105	0.00456696	-0.356264	0.000123913	0.000687941	-0.42405	0.000691272	0.0144577	-0.367363	8.00445e-06	2.7595e-05
208625_s_at:EIF4G1	WB transcript	Down	TRUE	TRUE	TRUE	-0.334006	0.000218963	0.00429194	-0.298874	9.69837e-05	0.000567855	-0.402223	2.14169e-05	0.00388856	-0.335684	2.15488e-07	1.82479e-06
208630_at:HADHA	WB transcript	Down	TRUE	TRUE	FALSE	-0.25175	0.0039086	0.02428	-0.168991	0.0207086	0.0464299	-0.283365	0.000479389	0.0122702	-0.195842	0.000601836	0.000862178
208649_s_at:VCP	WB transcript	Down	TRUE	TRUE	FALSE	-0.348576	0.0042943	0.0256549	-0.473315	2.95552e-06	3.62858e-05	-0.477383	3.676e-05	0.00469678	-0.429332	1.05223e-06	5.81237e-06
208659_at:CLIC1	WB transcript	Up	TRUE	TRUE	FALSE	0.352598	0.00119472	0.0115014	0.520288	8.66812e-08	2.69901e-06	0.352057	0.000696585	0.0145201	0.434353	4.70675e-09	1.34514e-07
208660_at:CS	WB transcript	Down	FALSE	TRUE	FALSE	-0.261463	0.0347679	0.104322	-0.341159	0.00116337	0.00428615	-0.311641	0.0100146	0.0645844	-0.299386	0.000145073	0.000272195
208671_at:SERINC1	WB transcript	Up	TRUE	TRUE	FALSE	0.554809	2.31941e-05	0.00122562	0.512213	4.63806e-06	5.1158e-05	0.502988	0.000133586	0.00643999	0.471931	1.70311e-07	1.54767e-06
208682_s_at:MAGED2	WB transcript	Down	TRUE	FALSE	FALSE	-0.199965	0.0296136	0.093351	-0.215131	0.00456113	0.0132597	-0.180485	0.0468765	0.165246	-0.187948	0.00138639	0.00169124
208684_at:COPA	WB transcript	Down	TRUE	TRUE	FALSE	-0.409799	5.74061e-05	0.0020474	-0.315093	2.47234e-05	0.000189617	-0.361057	5.55012e-05	0.00480923	-0.330689	1.13956e-06	6.19048e-06
208688_x_at:EIF3B	WB transcript	Down	TRUE	TRUE	FALSE	-0.565475	3.68918e-06	0.000553319	-0.45227	5.1459e-06	5.5294e-05	-0.467683	3.17817e-05	0.00448799	-0.447477	1.84541e-07	1.63922e-06
208695_s_at:RPL39	WB transcript	Up	TRUE	TRUE	FALSE	0.74689	0.0162856	0.0624514	1.04687	5.43746e-05	0.00035527	0.647181	0.0164064	0.0872816	0.760098	7.77489e-05	0.000163451
208706_s_at:EIF5	WB transcript	Up	TRUE	TRUE	TRUE	0.382829	0.00376996	0.0236661	0.37471	0.000210844	0.00106025	0.24762	0.0397879	0.149817	0.303698	0.000621143	0.000884695
208714_at:NDUFV1	WB transcript	Down	TRUE	TRUE	FALSE	-0.341684	0.000487442	0.00680022	-0.335906	4.8175e-05	0.0003227	-0.363684	0.00032581	0.00983366	-0.285585	4.76172e-05	0.000110274
208716_s_at:TMCO1	WB transcript	Up	TRUE	TRUE	TRUE	0.91668	0.000427891	0.00633767	1.17028	1.94681e-08	9.72317e-07	0.6682	0.0034663	0.0345138	0.881993	9.54221e-07	5.42108e-06
208723_at:USP11	WB transcript	Down	TRUE	TRUE	FALSE	-0.446639	0.000142862	0.00337197	-0.477013	6.20622e-07	1.10042e-05	-0.414271	0.000318575	0.00977329	-0.425438	1.84153e-07	1.63922e-06
208736_at:ARPC3	WB transcript	Up	TRUE	TRUE	FALSE	0.269555	0.0121899	0.0517463	0.475734	1.94004e-07	4.74459e-06	0.326061	0.00129225	0.0204671	0.376743	1.55203e-06	7.84075e-06
208737_at:ATP6V1G1	WB transcript	Up	TRUE	TRUE	FALSE	0.541183	0.000971127	0.0102886	0.766123	1.941e-07	4.74459e-06	0.427278	0.00379497	0.0361805	0.548462	8.96771e-07	5.2263e-06
208758_at:ATIC	WB transcript	Down	TRUE	FALSE	FALSE	-0.337941	0.00161111	0.0139763	-0.331788	0.000415033	0.00184285	-0.395074	0.00158653	0.022694	-0.333575	8.80105e-05	0.000180501
208772_at:ANKHD1	WB transcript	Down	TRUE	TRUE	TRUE	-0.281667	0.00100563	0.0105034	-0.476063	5.51867e-09	4.7909e-07	-0.324453	3.50961e-05	0.00461274	-0.373286	4.07704e-09	1.23464e-07
208783_s_at:CD46	WB transcript	Up	TRUE	TRUE	FALSE	0.749287	1.12357e-05	0.00091219	0.721601	2.6189e-06	3.2798e-05	0.637543	0.00015256	0.0068475	0.621462	3.63973e-08	5.22277e-07
208788_at:ELOVL5	WB transcript	Up	FALSE	TRUE	FALSE	0.312277	0.00331301	0.0218087	0.369151	9.98037e-05	0.000579604	0.285155	0.00677688	0.05106	0.29509	2.21369e-05	5.99214e-05
208794_s_at:SMARCA4	WB transcript	Down	TRUE	TRUE	FALSE	-0.436657	0.00011935	0.00309172	-0.445841	6.72771e-06	6.80731e-05	-0.478435	4.35717e-05	0.00475486	-0.423631	2.05515e-07	1.76585e-06
208805_at:PSMA6	WB transcript	Up	TRUE	TRUE	TRUE	0.859604	0.00207631	0.0162233	1.22783	1.2366e-07	3.43879e-06	0.621235	0.0105315	0.0666479	0.889162	2.90806e-06	1.27861e-05
208807_s_at:CHD3	WB transcript	Down	TRUE	TRUE	TRUE	-0.347168	0.000148641	0.00344049	-0.280715	0.000267186	0.00127526	-0.344741	0.00130225	0.0205774	-0.30609	1.25949e-05	3.89898e-05
208808_s_at:HMGB2	WB transcript	Up	TRUE	TRUE	TRUE	1.00337	7.49388e-06	0.000796457	1.26364	1.20214e-12	5.00331e-09	0.802048	0.000109776	0.00604569	1.00389	1.42672e-09	6.00017e-08
208810_at:DNAJB6	WB transcript	Up	FALSE	TRUE	FALSE	0.293098	0.017257	0.0650068	0.234146	0.0284636	0.0605342	0.300676	0.0141897	0.0795209	0.270315	0.00249593	0.0027155
208818_s_at:COMT	WB transcript	Down	FALSE	TRUE	FALSE	-0.194872	0.0491973	0.131544	-0.223143	0.00661955	0.0180834	-0.256158	0.00558693	0.0450218	-0.192184	0.00287863	0.00304778
208843_s_at:GORASP2	WB transcript	Down	FALSE	FALSE	FALSE	-0.214796	0.0151726	0.0597428	-0.304762	0.000106664	0.000610919	-0.333621	0.00094287	0.0172071	-0.287255	1.80089e-05	5.1326e-05
208858_s_at:ESYT1	WB transcript	Down	TRUE	TRUE	FALSE	-0.619276	3.24028e-06	0.0005364	-0.668807	1.0325e-09	1.76599e-07	-0.560009	0.000139862	0.00649437	-0.603583	6.74063e-09	1.67861e-07
208861_s_at:ATRX	WB transcript	Up	TRUE	TRUE	TRUE	0.376748	0.00164566	0.0141321	0.389968	3.61365e-05	0.00025931	0.258533	0.0279728	0.12098	0.311913	0.000199941	0.000353132
208864_s_at:TXN	WB transcript	Up	TRUE	TRUE	FALSE	0.913985	3.46903e-05	0.00152619	1.22749	1.27258e-09	2.03711e-07	0.817087	0.000131721	0.0064373	0.983882	3.99549e-09	1.23108e-07
208870_x_at:ATP5C1	WB transcript	Up	TRUE	TRUE	TRUE	0.692781	0.00384155	0.0239828	1.02523	2.20722e-07	5.09414e-06	0.547067	0.00701897	0.052104	0.736725	3.72068e-06	1.5594e-05
208872_s_at:REEP5	WB transcript	Up	TRUE	TRUE	FALSE	0.327698	0.00469909	0.0272264	0.479809	3.45689e-06	4.04904e-05	0.212669	0.0471127	0.165736	0.399132	1.02925e-06	5.70924e-06
208874_x_at:PPP2R4	WB transcript	Down	FALSE	FALSE	TRUE	-0.193354	0.0376895	0.109566	-0.267206	0.00377932	0.0113325	-0.238685	0.0131791	0.0764658	-0.212342	0.00104383	0.00134447
208881_x_at:IDI1	WB transcript	Up	TRUE	TRUE	TRUE	0.67171	0.000148796	0.00344049	0.811787	4.90915e-08	1.86309e-06	0.415264	0.00754106	0.0545734	0.601014	1.17427e-06	6.29879e-06
208898_at:ATP6V1D	WB transcript	Up	TRUE	TRUE	FALSE	0.309317	0.0202592	0.0721764	0.731132	7.13771e-09	5.40113e-07	0.436611	0.00111955	0.0188139	0.497584	1.55269e-06	7.84075e-06
208914_at:GGA2	WB transcript	Down	TRUE	TRUE	TRUE	-0.470647	6.00807e-06	0.000714445	-0.395181	1.62977e-05	0.000136742	-0.381045	0.000235579	0.00862593	-0.345123	1.66223e-06	8.22541e-06
208944_at:TGFBR2	WB transcript	Up	TRUE	FALSE	FALSE	0.273168	0.00216062	0.016571	0.234095	0.0021951	0.00724696	0.314032	0.000356148	0.0103415	0.271143	4.45021e-06	1.79276e-05
208959_s_at:ERP44	WB transcript	Up	TRUE	TRUE	FALSE	0.349245	0.000608105	0.00773197	0.257649	0.00257661	0.00828311	0.227481	0.0221097	0.105609	0.270287	5.31896e-05	0.000120102
208966_x_at:IFI16	WB transcript	Up	TRUE	TRUE	FALSE	0.537628	0.000551259	0.00728143	0.509247	0.000138425	0.000751809	0.331588	0.021799	0.104726	0.441509	1.2063e-05	3.7758e-05
208970_s_at:UROD	WB transcript	Down	FALSE	FALSE	FALSE	-0.215923	0.0294788	0.0931355	-0.168414	0.0480418	0.0932893	-0.19977	0.0285808	0.12272	-0.167935	0.00686512	0.00615767
208978_at:CRIP2	WB transcript	Down	TRUE	FALSE	FALSE	-0.377249	0.00940397	0.0435029	-0.256473	0.0355345	0.0727231	-0.325339	0.0289065	0.123309	-0.28354	0.00547287	0.00514282
208990_s_at:HNRNPH3	WB transcript	Up	TRUE	TRUE	FALSE	0.696528	1.74073e-05	0.00110099	0.768199	3.85941e-08	1.60095e-06	0.532442	0.000288457	0.00933077	0.624031	7.4075e-08	8.54221e-07
208998_at:UCP2	WB transcript	Down	TRUE	TRUE	FALSE	-0.447993	2.82626e-05	0.00135726	-0.399292	8.22768e-06	7.96362e-05	-0.350297	0.000110856	0.00604569	-0.374703	1.18359e-06	6.33374e-06
209001_s_at:ANAPC13	WB transcript	Up	TRUE	TRUE	FALSE	0.331751	0.00255839	0.0185227	0.396802	9.88519e-06	9.21781e-05	0.416822	6.34673e-05	0.00505118	0.356014	4.87174e-07	3.28438e-06
209004_s_at:FBXL5	WB transcript	Up	TRUE	TRUE	FALSE	0.395672	8.39659e-05	0.00255085	0.474307	1.0385e-07	3.07267e-06	0.411632	5.46569e-05	0.00480923	0.415536	4.96963e-09	1.38026e-07
209007_s_at:RSRP1	WB transcript	Up	TRUE	TRUE	FALSE	0.561057	9.48515e-06	0.000847463	0.527179	3.42773e-07	7.10941e-06	0.469913	8.30165e-05	0.00533055	0.472314	1.12274e-07	1.17431e-06
209014_at:MAGED1	WB transcript	Down	TRUE	TRUE	FALSE	-0.350417	0.00065368	0.00809708	-0.503855	3.7006e-08	1.5555e-06	-0.397097	0.0001285	0.00642298	-0.428158	4.96125e-09	1.38026e-07
209022_at:STAG2	WB transcript	Up	TRUE	TRUE	FALSE	0.603171	6.22694e-05	0.00213012	0.701576	1.31663e-08	7.37194e-07	0.493469	0.000344951	0.0102063	0.556914	5.46892e-08	6.891e-07
209028_s_at:ABI1	WB transcript	Up	TRUE	TRUE	FALSE	0.419011	0.000621965	0.00782849	0.394271	5.31738e-05	0.000348762	0.302638	0.0120572	0.0723383	0.325891	8.30918e-05	0.000172658
209036_s_at:MDH2	WB transcript	Down	FALSE	FALSE	FALSE	-0.193434	0.0234497	0.0793906	-0.248072	0.00127993	0.00463222	-0.276416	0.00416735	0.0379089	-0.214934	0.000938094	0.00123489
209040_s_at:PSMB8	WB transcript	Up	TRUE	TRUE	TRUE	0.201	0.0199845	0.0716816	0.330104	1.93612e-05	0.000156469	0.196769	0.0171128	0.0898906	0.268569	1.1389e-05	3.63303e-05
209042_s_at:UBE2G2	WB transcript	Down	TRUE	FALSE	FALSE	-0.386188	0.000236284	0.0045249	-0.355687	4.89108e-05	0.000326578	-0.366724	0.000589906	0.0135397	-0.346697	1.31579e-06	6.85511e-06
209044_x_at:SF3B4	WB transcript	Down	TRUE	TRUE	FALSE	-0.368169	0.000260108	0.00471366	-0.30418	0.000164185	0.000863166	-0.255705	0.00241698	0.0284311	-0.274352	3.31357e-05	8.28685e-05
209045_at:XPNPEP1	WB transcript	Down	TRUE	TRUE	FALSE	-0.296646	0.00171034	0.0144684	-0.277988	0.000799611	0.0031505	-0.221586	0.0151194	0.0826182	-0.231729	0.000102844	0.000204851
209046_s_at:GABARAPL2	WB transcript	Up	TRUE	FALSE	FALSE	0.192388	0.0257137	0.0843125	0.3254	0.000491029	0.00211195	0.225022	0.00781506	0.0559081	0.259386	7.30101e-05	0.000155477
209050_s_at:RALGDS	WB transcript	Down	TRUE	TRUE	FALSE	-0.438501	0.000271111	0.00481882	-0.532551	2.10988e-07	4.93333e-06	-0.453888	0.000111435	0.00604569	-0.469078	5.17056e-08	6.57811e-07
209056_s_at:CDC5L	WB transcript	Up	TRUE	TRUE	TRUE	0.425116	4.24304e-05	0.00173133	0.34568	6.60149e-05	0.000416294	0.257343	0.00831349	0.0581484	0.286501	2.2532e-05	6.05752e-05
209058_at:EDF1	WB transcript	Down	FALSE	FALSE	FALSE	-0.210397	0.0209419	0.0734933	-0.315385	9.45044e-05	0.000557384	-0.217027	0.0214426	0.103452	-0.223021	0.000312816	0.000505828
209063_x_at:PAIP1	WB transcript	Up	TRUE	TRUE	TRUE	0.497293	0.00277672	0.0194121	0.646143	7.64742e-08	2.48568e-06	0.345804	0.0108978	0.0680008	0.488716	1.48038e-05	4.41305e-05
209089_at:RAB5A	WB transcript	Up	TRUE	TRUE	FALSE	0.462482	0.000277501	0.00485277	0.450233	3.21589e-05	0.000234954	0.377851	0.00218935	0.0270073	0.378136	4.43479e-06	1.78838e-05
209091_s_at:SH3GLB1	WB transcript	Up	TRUE	TRUE	TRUE	0.402567	0.000820347	0.00932016	0.580789	1.86595e-07	4.65036e-06	0.495523	4.25374e-05	0.00475486	0.488801	2.77953e-08	4.27887e-07
209095_at:DLD	WB transcript	Up	TRUE	TRUE	TRUE	0.519185	0.00184629	0.0151763	0.636055	8.88315e-07	1.45941e-05	0.379279	0.0095582	0.0628793	0.498608	7.51382e-06	2.6388e-05
209096_at:UBE2V2	WB transcript	Up	TRUE	TRUE	TRUE	0.613298	0.00166965	0.0142399	0.607037	2.98084e-05	0.000221014	0.338084	0.0402414	0.150719	0.474012	0.000214831	0.000372591
209099_x_at:JAG1	WB transcript	Up	TRUE	TRUE	TRUE	0.630679	0.000150188	0.003458	0.66518	1.30086e-05	0.000114465	0.369005	0.0201486	0.0994897	0.506842	3.86077e-06	1.59774e-05
209100_at:IFRD2	WB transcript	Down	FALSE	FALSE	FALSE	-0.333667	0.00541489	0.02985	-0.219838	0.0331152	0.0686629	-0.240759	0.0233001	0.108838	-0.212317	0.0063273	0.00576907
209102_s_at:HBP1	WB transcript	Up	TRUE	TRUE	FALSE	0.465603	1.85935e-06	0.000455089	0.492721	1.30166e-07	3.57752e-06	0.472609	5.49443e-07	0.000945349	0.454371	1.15499e-11	3.96681e-09
209104_s_at:NHP2	WB transcript	Down	FALSE	FALSE	FALSE	-0.184811	0.0490793	0.131342	-0.187536	0.0219154	0.0486723	-0.245721	0.00911913	0.0612928	-0.177991	0.00869977	0.00746377
209115_at:UBA3	WB transcript	Up	TRUE	TRUE	TRUE	0.689729	5.06868e-05	0.00189527	0.777686	4.60914e-08	1.77622e-06	0.5674	0.000478043	0.0122702	0.630715	6.0051e-08	7.32368e-07
209137_s_at:USP10	WB transcript	Up	FALSE	FALSE	FALSE	0.353175	0.049911	0.132706	0.470137	0.00513441	0.01465	0.546536	0.0023137	0.0279389	0.44841	0.000677806	0.000950259
209155_s_at:NT5C2	WB transcript	Up	FALSE	TRUE	FALSE	0.301057	0.00526952	0.0292553	0.331436	0.000217484	0.00108403	0.352728	0.000305413	0.00970329	0.332302	2.45557e-06	1.13137e-05
209157_at:DNAJA2	WB transcript	Up	TRUE	TRUE	TRUE	0.295601	0.00262037	0.018721	0.356489	3.80804e-06	4.37819e-05	0.220781	0.0109867	0.0681808	0.285524	6.64373e-06	2.40387e-05
209160_at:AKR1C3	WB transcript	Up	TRUE	TRUE	TRUE	0.66499	0.0485018	0.130457	0.827845	0.00296208	0.0092785	0.695709	0.0321998	0.131474	0.747807	0.000671028	0.000943817
209166_s_at:MAN2B1	WB transcript	Down	TRUE	TRUE	TRUE	-0.428557	9.29582e-06	0.000847209	-0.302227	0.000371769	0.00168063	-0.376193	5.61875e-05	0.00480923	-0.303076	1.99389e-06	9.47434e-06
209189_at:FOS	WB transcript	Up	FALSE	FALSE	FALSE	0.424064	0.0305204	0.095317	0.418698	0.0116777	0.0289935	0.416433	0.0246908	0.112555	0.423827	0.000844272	0.00113324
209190_s_at:DIAPH1	WB transcript	Down	TRUE	TRUE	FALSE	-0.564939	5.99058e-05	0.00208934	-0.518956	1.40255e-06	2.02454e-05	-0.461477	9.20385e-05	0.00557059	-0.511337	4.24775e-08	5.77679e-07
209193_at:PIM1	WB transcript	Down	FALSE	TRUE	FALSE	-0.293814	0.044182	0.122392	-0.391895	0.000963669	0.00367177	-0.255708	0.0476984	0.166918	-0.313288	0.000631343	0.000895665
209238_at:STX3	WB transcript	Up	TRUE	TRUE	FALSE	0.536046	0.000140223	0.00334126	0.652795	1.82426e-07	4.59227e-06	0.582302	8.13523e-05	0.00532838	0.572459	2.36663e-08	3.8097e-07
209239_at:NFKB1	WB transcript	Down	TRUE	TRUE	FALSE	-0.250025	0.00570715	0.0307683	-0.265747	0.000223445	0.00110361	-0.298945	0.00062764	0.013797	-0.272442	2.666e-05	6.94479e-05
209246_at:ABCF2	WB transcript	Down	TRUE	FALSE	FALSE	-0.306634	0.00236961	0.0175799	-0.386994	3.64091e-06	4.22103e-05	-0.264878	0.00487859	0.0414663	-0.312217	1.32747e-06	6.89776e-06
209253_at:SORBS3	WB transcript	Down	TRUE	TRUE	FALSE	-0.251793	0.0182593	0.0673119	-0.240473	0.00405788	0.0120149	-0.218522	0.0310089	0.128494	-0.218097	0.00134233	0.00164923
209272_at:NAB1	WB transcript	Up	TRUE	TRUE	TRUE	0.863715	5.66615e-06	0.000694373	1.06067	3.70165e-10	9.0625e-08	0.716827	7.62848e-05	0.00532119	0.833552	8.98786e-10	4.40722e-08
209274_s_at:ISCA1	WB transcript	Up	TRUE	TRUE	FALSE	0.310247	0.0253994	0.0836773	0.383657	0.00149547	0.00526807	0.258727	0.0320625	0.130956	0.282992	0.00182975	0.00211566
209296_at:PPM1B	WB transcript	Up	TRUE	TRUE	TRUE	0.617882	0.000142206	0.00336831	0.68359	8.1627e-07	1.36074e-05	0.42639	0.00481509	0.0412699	0.500102	6.12504e-06	2.26184e-05
209310_s_at:CASP4	WB transcript	Up	TRUE	TRUE	FALSE	0.566367	3.08666e-05	0.0014194	0.646785	1.34735e-08	7.51029e-07	0.475629	0.000242425	0.00867815	0.545477	8.626e-09	1.88777e-07
209312_x_at:HLA-DRB1	WB transcript	Down	TRUE	FALSE	FALSE	-0.393826	0.00178817	0.0148946	-0.34021	0.00283987	0.0089549	-0.477442	9.09281e-05	0.00556263	-0.328414	0.000304305	0.000494701
209350_s_at:GPS2	WB transcript	Down	TRUE	TRUE	TRUE	-0.344738	0.000212697	0.00420877	-0.325697	3.64122e-05	0.000260769	-0.238868	0.0043177	0.0388828	-0.258966	4.75855e-05	0.000110266
209362_at:MED21	WB transcript	Up	TRUE	TRUE	TRUE	0.660769	0.000539189	0.00717269	0.812718	4.29291e-08	1.71334e-06	0.540914	0.000980534	0.0175576	0.617566	1.02432e-06	5.68985e-06
209369_at:ANXA3	WB transcript	Up	TRUE	TRUE	TRUE	1.51231	2.70218e-05	0.00133358	1.86935	2.26868e-09	2.94326e-07	1.3262	0.000129718	0.00642298	1.49859	3.22979e-09	1.0356e-07
209383_at:DDIT3	WB transcript	Up	TRUE	TRUE	FALSE	0.382244	0.00028635	0.00494455	0.661027	1.04709e-10	4.49163e-08	0.419909	0.000305395	0.00970329	0.502902	8.41379e-09	1.86422e-07
209385_s_at:PROSC	WB transcript	Down	TRUE	TRUE	FALSE	-0.246959	0.00195035	0.0156673	-0.220919	0.00109566	0.00408857	-0.246943	0.00441439	0.0393882	-0.188968	0.000819275	0.00110466
209411_s_at:GGA3	WB transcript	Down	TRUE	TRUE	TRUE	-0.287605	0.00203737	0.0160472	-0.243229	0.00175357	0.00601181	-0.253817	0.00291153	0.0314204	-0.233881	8.84778e-05	0.000181327
209420_s_at:SMPD1	WB transcript	Down	TRUE	TRUE	FALSE	-0.36869	0.000442848	0.00645242	-0.329953	0.000145399	0.000783536	-0.276297	0.00830501	0.0581257	-0.303886	6.48707e-06	2.36892e-05
209445_x_at:COA1	WB transcript	Up	TRUE	TRUE	FALSE	0.347974	0.000185318	0.00393516	0.372821	2.53066e-06	3.19816e-05	0.247903	0.00933813	0.0620405	0.334537	9.49704e-07	5.42108e-06
209448_at:HTATIP2	WB transcript	Up	TRUE	TRUE	TRUE	0.42137	0.000724804	0.0086388	0.680815	8.14721e-09	5.76123e-07	0.536415	1.4258e-05	0.0033473	0.568897	2.12855e-10	1.95958e-08
209451_at:TANK	WB transcript	Up	TRUE	TRUE	FALSE	0.609757	0.000184713	0.003929	0.650154	1.94743e-06	2.63097e-05	0.470461	0.0037639	0.0361109	0.54732	9.00781e-07	5.2398e-06
209473_at:ENTPD1	WB transcript	Up	TRUE	TRUE	FALSE	0.533847	8.53982e-05	0.00256605	0.654036	4.84942e-07	9.10524e-06	0.443798	0.000951231	0.0172632	0.560573	5.77316e-09	1.49794e-07
209481_at:SNRK	WB transcript	Up	TRUE	TRUE	FALSE	0.536852	0.000165048	0.00365389	0.534973	1.32958e-05	0.000116336	0.393368	0.00424677	0.0384519	0.4202	4.50201e-06	1.80625e-05
209484_s_at:NSL1	WB transcript	Up	TRUE	TRUE	FALSE	0.382255	0.000121581	0.00310625	0.269611	0.0014839	0.00523685	0.277824	0.00357615	0.0352422	0.268737	3.45523e-05	8.54362e-05
209495_at:CEP250	WB transcript	Down	TRUE	FALSE	FALSE	-0.265705	0.00164473	0.0141321	-0.198196	0.00306384	0.00955184	-0.246598	0.00168874	0.0234559	-0.214811	8.32255e-05	0.000172845
209498_at:CEACAM1	WB transcript	Up	TRUE	TRUE	FALSE	1.11304	1.57024e-05	0.0010832	1.29365	3.65994e-08	1.54909e-06	0.950923	0.000170708	0.00732463	1.07579	2.14538e-09	7.82806e-08
209507_at:RPA3	WB transcript	Up	TRUE	TRUE	FALSE	0.362859	0.0414666	0.117484	0.697272	1.12879e-06	1.71044e-05	0.317823	0.0299772	0.126175	0.454715	0.00012832	0.000246157
209509_s_at:DPAGT1	WB transcript	Down	TRUE	TRUE	FALSE	-0.358603	0.000104793	0.00287572	-0.280866	0.00058444	0.00243325	-0.41247	7.31616e-05	0.0052331	-0.320059	2.10075e-06	9.86325e-06
209510_at:RNF139	WB transcript	Up	TRUE	TRUE	TRUE	0.639445	1.51771e-05	0.00105621	0.633867	8.13156e-08	2.58348e-06	0.394586	0.00200996	0.0258929	0.523839	6.50875e-08	7.8501e-07
209513_s_at:HSDL2	WB transcript	Up	TRUE	TRUE	FALSE	0.494526	0.000669169	0.00818339	0.652874	8.53288e-06	8.18971e-05	0.52711	0.000558197	0.0132809	0.531819	2.6352e-06	1.19322e-05
209515_s_at:RAB27A	WB transcript	Up	TRUE	TRUE	FALSE	0.328853	0.00181928	0.0150833	0.232608	0.0101877	0.0258877	0.216839	0.0354238	0.139527	0.226637	0.00141352	0.0017169
209518_at:SMARCD1	WB transcript	Down	TRUE	TRUE	FALSE	-0.403081	1.34902e-05	0.000999993	-0.407308	3.49114e-07	7.20501e-06	-0.331656	0.000205469	0.00796735	-0.346145	1.82588e-08	3.17229e-07
209525_at:HDGFRP3	WB transcript	Up	TRUE	FALSE	FALSE	0.639381	0.00143432	0.012912	0.742273	2.39382e-05	0.000184501	0.508261	0.00794903	0.0564571	0.641758	2.72108e-06	1.22228e-05
209527_at:EXOSC2	WB transcript	Down	FALSE	FALSE	FALSE	-0.228042	0.0322471	0.0988726	-0.393435	4.82451e-05	0.000322773	-0.304934	0.00277586	0.0306449	-0.309386	1.88491e-05	5.33317e-05
209551_at:YIPF4	WB transcript	Up	TRUE	TRUE	TRUE	0.559588	0.002586	0.0186102	0.925442	5.59133e-09	4.7909e-07	0.642721	0.000368563	0.0104826	0.720211	9.8562e-08	1.06791e-06
209566_at:INSIG2	WB transcript	Up	TRUE	TRUE	TRUE	0.81495	0.000500111	0.00687992	0.84544	4.43666e-06	4.95051e-05	0.457002	0.0286923	0.122885	0.642654	2.4037e-05	6.3752e-05
209571_at:CIR1	WB transcript	Up	TRUE	TRUE	FALSE	0.39409	0.00307637	0.0207294	0.612716	1.13154e-06	1.71253e-05	0.557056	2.85927e-05	0.00440751	0.49875	9.44483e-07	5.4063e-06
209584_x_at:APOBEC3C	WB transcript	Down	FALSE	FALSE	FALSE	-0.224444	0.0298813	0.093929	-0.291939	0.0024582	0.00795157	-0.241035	0.0287068	0.122885	-0.237728	0.00075626	0.00103671
209604_s_at:GATA3	WB transcript	Down	TRUE	TRUE	FALSE	-0.433959	0.00350782	0.0226293	-0.709302	1.30594e-07	3.57752e-06	-0.546027	0.00282812	0.0310298	-0.583062	1.80832e-06	8.72927e-06
209619_at:CD74	WB transcript	Down	FALSE	FALSE	FALSE	-0.205127	0.0349811	0.104491	-0.334958	0.00029229	0.00137046	-0.383664	0.000750355	0.0150402	-0.279008	0.000290556	0.000477467
209623_at:MCCC2	WB transcript	Down	TRUE	TRUE	FALSE	-0.285083	0.000966768	0.0102838	-0.364311	1.73495e-06	2.41231e-05	-0.303196	0.000868576	0.0163575	-0.303849	1.13677e-06	6.18388e-06
209628_at:NXT2	WB transcript	Up	TRUE	TRUE	TRUE	0.633438	0.00222263	0.0168807	0.813784	1.02756e-06	1.61328e-05	0.479105	0.0151145	0.0826182	0.620518	1.61261e-05	4.71808e-05
209642_at:BUB1	WB transcript	Up	TRUE	TRUE	TRUE	0.383836	0.0214761	0.0746314	0.555312	0.00874627	0.0228226	0.339217	0.0361169	0.141277	0.447316	0.0028608	0.00303217
209662_at:CETN3	WB transcript	Up	TRUE	TRUE	TRUE	0.907287	0.0106802	0.0473049	1.43532	2.92952e-08	1.33496e-06	0.568394	0.0226528	0.107178	0.911819	0.000311769	0.000504548
209666_s_at:CHUK	WB transcript	Up	TRUE	TRUE	TRUE	0.675082	7.87075e-05	0.00243253	0.881809	7.40943e-09	5.47421e-07	0.642306	0.000196953	0.00773317	0.727502	5.23285e-09	1.39445e-07
209670_at:TRAC	WB transcript	Down	TRUE	TRUE	FALSE	-0.302747	0.0300688	0.0942841	-0.49064	9.08175e-05	0.000539975	-0.431274	0.00910752	0.0612928	-0.436642	0.000109752	0.000216318
209681_at:SLC19A2	WB transcript	Up	TRUE	TRUE	TRUE	0.645424	0.00330713	0.0218087	0.976851	7.3277e-09	5.44605e-07	0.527441	0.00546761	0.0443591	0.684183	5.6901e-06	2.1578e-05
209682_at:CBLB	WB transcript	Down	FALSE	FALSE	FALSE	-0.310643	0.00901187	0.0422381	-0.507604	4.92815e-08	1.86463e-06	-0.428032	5.77806e-05	0.00484194	-0.415854	2.61915e-07	2.09527e-06
209702_at:FTO	WB transcript	Down	TRUE	TRUE	FALSE	-0.439553	0.000422628	0.0063135	-0.474887	2.50636e-06	3.18356e-05	-0.487436	0.000112895	0.00605559	-0.466858	1.13496e-07	1.17793e-06
209711_at:SLC35D1	WB transcript	Down	FALSE	TRUE	FALSE	-0.275952	0.0335815	0.101771	-0.687998	4.39656e-08	1.73358e-06	-0.331641	0.00810163	0.0571508	-0.464704	9.72544e-07	5.48728e-06
209725_at:UTP20	WB transcript	Down	TRUE	FALSE	FALSE	-0.392211	0.000465964	0.00663401	-0.39219	5.52798e-05	0.0003602	-0.39667	0.00134097	0.0207707	-0.363484	9.02456e-06	3.03685e-05
209732_at:CLEC2B	WB transcript	Up	TRUE	TRUE	TRUE	1.37987	5.06985e-05	0.00189527	1.9788	2.02786e-11	2.19062e-08	1.05803	0.000153079	0.0068475	1.39926	2.54928e-07	2.04767e-06
209748_at:SPAST	WB transcript	Up	TRUE	TRUE	TRUE	0.57825	2.78923e-05	0.00135288	0.719972	8.09264e-09	5.76123e-07	0.505585	0.000163792	0.00716286	0.572712	1.65657e-09	6.53332e-08
209782_s_at:DBP	WB transcript	Down	TRUE	TRUE	FALSE	-0.454994	3.37632e-05	0.00150024	-0.501013	1.96964e-07	4.78461e-06	-0.432484	0.000135873	0.00649437	-0.438909	3.06229e-08	4.57475e-07
209795_at:CD69	WB transcript	Up	TRUE	TRUE	TRUE	1.18159	0.000922736	0.0100831	1.33858	4.55218e-07	8.77137e-06	0.739054	0.0128621	0.0754026	0.974101	3.49426e-05	8.62389e-05
209807_s_at:NFIX	WB transcript	Down	FALSE	FALSE	FALSE	-0.530123	0.0453409	0.12478	-1.06516	6.7042e-06	6.79453e-05	-0.707936	0.00899607	0.0608176	-0.889258	3.19137e-05	8.04759e-05
209824_s_at:ARNTL	WB transcript	Up	TRUE	FALSE	FALSE	0.340822	0.00141771	0.0128294	0.358127	0.00014432	0.000778952	0.318958	0.00212512	0.0266555	0.310919	1.12766e-05	3.61432e-05
209833_at:CRADD	WB transcript	Up	TRUE	TRUE	FALSE	0.281735	0.0196161	0.0708493	0.437557	6.65329e-05	0.000418714	0.317475	0.0116145	0.070466	0.378235	3.51674e-06	1.49136e-05
209864_at:FRAT2	WB transcript	Up	FALSE	FALSE	FALSE	0.315368	0.011026	0.0483393	0.525322	1.20093e-06	1.78086e-05	0.473382	0.000173419	0.00737819	0.460848	1.90151e-07	1.6652e-06
209865_at:SLC35A3	WB transcript	Down	TRUE	FALSE	FALSE	-0.302008	0.00388969	0.0241998	-0.442	1.1981e-05	0.000107545	-0.41503	0.000302427	0.00965756	-0.358269	3.00733e-06	1.31492e-05
209882_at:RIT1	WB transcript	Up	TRUE	TRUE	FALSE	0.516992	0.000534316	0.0071429	0.779137	8.21562e-09	5.76123e-07	0.514547	0.000561954	0.0133141	0.612374	1.36723e-08	2.54566e-07
209889_at:SEC31B	WB transcript	Down	TRUE	TRUE	TRUE	-0.428706	2.6408e-05	0.00132422	-0.319882	0.000207199	0.00104571	-0.252516	0.0151175	0.0826182	-0.303105	4.33036e-05	0.000102205
209898_x_at:ITSN2	WB transcript	Up	TRUE	TRUE	TRUE	0.651498	0.000208246	0.00419678	0.692291	1.32864e-06	1.94256e-05	0.382437	0.0183911	0.0940343	0.515024	1.62198e-05	4.73911e-05
209933_s_at:CD300A	WB transcript	Up	TRUE	FALSE	FALSE	0.260364	0.00646124	0.0333973	0.230045	0.00410863	0.012145	0.306014	0.00155454	0.0224732	0.253626	0.000114892	0.000224428
209960_at:HGF	WB transcript	Up	TRUE	TRUE	TRUE	0.828116	9.44426e-05	0.00268002	1.07873	2.72838e-10	7.57036e-08	0.662073	0.000756437	0.0150636	0.797311	1.56148e-07	1.44343e-06
210001_s_at:SOCS1	WB transcript	Up	TRUE	TRUE	TRUE	0.64912	0.00434669	0.0258811	0.519093	0.00533992	0.0151498	0.526045	0.0109466	0.068032	0.5504	0.000174415	0.000315973
210006_at:ABHD14A	WB transcript	Down	FALSE	FALSE	FALSE	-0.274635	0.00986057	0.0448031	-0.215098	0.0100656	0.0256435	-0.276972	0.0177479	0.0920116	-0.217718	0.00479431	0.00460498
210010_s_at:SLC25A1	WB transcript	Down	TRUE	TRUE	FALSE	-0.273481	0.000748447	0.00883281	-0.228952	0.000300366	0.00140096	-0.207348	0.00841452	0.0586498	-0.204615	0.000144867	0.000272066
210027_s_at:APEX1	WB transcript	Down	FALSE	FALSE	FALSE	-0.240056	0.016104	0.0620408	-0.195286	0.00956708	0.0245816	-0.301629	0.00270861	0.0302773	-0.215673	0.00255214	0.00276901
210044_s_at:LYL1	WB transcript	Down	FALSE	FALSE	FALSE	-0.57183	0.00638116	0.033129	-0.662199	9.99357e-05	0.000579831	-0.384428	0.0473191	0.166056	-0.533274	0.000263065	0.000439405
210054_at:HAUS3	WB transcript	Up	TRUE	TRUE	TRUE	0.692056	0.000261128	0.00471713	0.711371	1.12309e-06	1.70596e-05	0.388071	0.0212544	0.102749	0.547701	3.32664e-05	8.29849e-05
210092_at:MAGOH	WB transcript	Up	TRUE	TRUE	TRUE	0.515815	0.00202044	0.015951	0.718726	7.9276e-08	2.53805e-06	0.435191	0.000680508	0.0143942	0.570816	2.1648e-07	1.82479e-06
210105_s_at:FYN	WB transcript	Down	TRUE	TRUE	FALSE	-0.329822	0.00155895	0.0136885	-0.53921	4.49733e-09	4.48802e-07	-0.390984	0.000330347	0.00991517	-0.43087	3.67293e-08	5.22277e-07
210109_at:SND1-IT1	WB transcript	Down	TRUE	TRUE	FALSE	-0.469085	2.79548e-05	0.00135288	-0.43138	1.4571e-05	0.000125385	-0.271195	0.00816928	0.0574026	-0.33124	5.96774e-06	2.22459e-05
210117_at:SPAG1	WB transcript	Up	TRUE	TRUE	TRUE	0.709284	0.000701028	0.00844888	1.28045	6.47514e-10	1.28331e-07	1.16751	6.30418e-07	0.000945349	1.07894	6.64584e-11	1.18941e-08
210119_at:KCNJ15	WB transcript	Up	TRUE	FALSE	FALSE	0.542342	0.0125484	0.0528074	0.537872	0.000798052	0.00314535	0.586074	0.00171292	0.0237112	0.520361	0.000226544	0.000389466
210124_x_at:SEMA4F	WB transcript	Down	TRUE	TRUE	FALSE	-0.206887	0.0219061	0.0757044	-0.313535	2.10501e-05	0.000166454	-0.283704	0.00105676	0.018326	-0.284604	4.79496e-06	1.88919e-05
210145_at:PLA2G4A	WB transcript	Up	TRUE	TRUE	TRUE	0.745699	0.000948386	0.0101994	1.19307	2.18998e-09	2.87833e-07	0.597575	0.00629966	0.0487696	0.867818	2.83533e-07	2.22224e-06
210160_at:PAFAH1B2	WB transcript	Up	FALSE	TRUE	FALSE	0.360289	0.00126654	0.0119171	0.257845	0.00299432	0.00937255	0.346635	0.000607582	0.0137039	0.345311	1.73474e-06	8.50946e-06
210176_at:TLR1	WB transcript	Up	TRUE	FALSE	FALSE	0.440003	0.00132746	0.0122957	0.398933	0.000436751	0.00191949	0.393204	0.00280792	0.0308625	0.409556	5.78982e-06	2.18511e-05
210191_s_at:PHTF1	WB transcript	Up	FALSE	TRUE	FALSE	0.297248	0.0175474	0.0656961	0.422049	8.42637e-05	0.000507533	0.44483	0.000323479	0.00982716	0.392217	2.87277e-06	1.26733e-05
210201_x_at:BIN1	WB transcript	Down	TRUE	FALSE	FALSE	-0.414904	0.00217298	0.0166249	-0.393383	0.00105058	0.00394988	-0.325641	0.0223299	0.106214	-0.323373	0.000592995	0.000851989
210296_s_at:PEX2	WB transcript	Up	TRUE	TRUE	TRUE	0.684191	0.00125343	0.0118461	1.02265	6.78809e-10	1.30394e-07	0.588276	0.00084433	0.0160706	0.758805	3.18722e-07	2.38214e-06
210346_s_at:CLK4	WB transcript	Up	TRUE	TRUE	TRUE	0.813801	6.12293e-05	0.00211044	0.845741	1.04924e-07	3.08982e-06	0.511195	0.00560402	0.045114	0.655884	3.30433e-06	1.42054e-05
210448_s_at:P2RX5	WB transcript	Down	FALSE	FALSE	FALSE	-0.472556	0.0119583	0.0512393	-0.433295	0.00638246	0.017557	-0.368409	0.0272387	0.119292	-0.356874	0.00160027	0.00189814
210452_x_at:CYP4F2	WB transcript	Up	FALSE	FALSE	FALSE	0.463361	0.0345406	0.103819	0.494661	0.00551222	0.0155608	0.449241	0.0132477	0.0767021	0.475798	0.000863089	0.00115309
210483_at:LOC254896	WB transcript	Up	FALSE	FALSE	FALSE	0.386631	0.0335174	0.101627	0.263202	0.0470343	0.0916607	0.347615	0.016215	0.086711	0.327522	0.00444081	0.00432339
210512_s_at:VEGFA	WB transcript	Up	FALSE	TRUE	TRUE	0.457373	0.00183333	0.0151195	0.528876	0.00012052	0.000673897	0.311585	0.0264578	0.117229	0.462927	6.7024e-06	2.41268e-05
210532_s_at:C14orf2	WB transcript	Up	TRUE	TRUE	TRUE	0.818755	0.00414071	0.0251358	1.32535	4.35643e-08	1.72681e-06	0.728829	0.00262428	0.029788	0.950554	1.33901e-06	6.92125e-06
210555_s_at:NFATC3	WB transcript	Down	TRUE	TRUE	TRUE	-0.678604	2.78927e-07	0.000193483	-0.62903	3.1328e-08	1.39022e-06	-0.475502	6.28907e-05	0.00505118	-0.544624	6.45933e-09	1.64354e-07
210592_s_at:SAT1	WB transcript	Up	TRUE	TRUE	TRUE	0.371966	0.000103603	0.00285547	0.546352	2.80375e-10	7.61036e-08	0.40766	4.14655e-05	0.00475486	0.435359	4.38675e-10	3.03524e-08
210681_s_at:USP15	WB transcript	Up	TRUE	TRUE	FALSE	0.700663	5.16643e-06	0.000680975	0.879905	4.02431e-10	9.48068e-08	0.606217	4.98781e-05	0.00480923	0.719946	1.19021e-10	1.46689e-08
210686_x_at:SLC25A16	WB transcript	Down	TRUE	TRUE	TRUE	-0.286024	0.00877945	0.0414712	-0.56047	7.11462e-09	5.40113e-07	-0.265556	0.00532546	0.0436597	-0.370603	7.90713e-07	4.77563e-06
210788_s_at:DHRS7	WB transcript	Up	TRUE	FALSE	FALSE	0.265539	0.0060787	0.0319765	0.208975	0.0188641	0.0430726	0.195292	0.0334016	0.134143	0.227933	0.000535646	0.000786497
210789_x_at:CEACAM3	WB transcript	Up	FALSE	FALSE	FALSE	0.325765	0.0104015	0.0464052	0.371972	0.000317468	0.00146975	0.234019	0.048363	0.168559	0.3238	0.000202697	0.000356405
210797_s_at:OASL	WB transcript	Up	FALSE	FALSE	FALSE	0.603504	0.0390409	0.112347	0.773957	0.00219293	0.00724178	0.687686	0.00862597	0.0595506	0.717142	0.000274972	0.000456807
210813_s_at:XRCC4	WB transcript	Up	TRUE	TRUE	TRUE	0.647646	0.000933288	0.010098	0.910847	1.18246e-09	1.96857e-07	0.486469	0.00260429	0.0297232	0.7096	1.11062e-06	6.06671e-06
210845_s_at:PLAUR	WB transcript	Up	TRUE	FALSE	FALSE	0.48096	0.00212468	0.0163875	0.625712	2.4681e-07	5.50298e-06	0.43282	0.00239544	0.0283567	0.51868	1.02189e-06	5.68863e-06
210858_x_at:ATM	WB transcript	Down	FALSE	FALSE	FALSE	-0.468568	0.00561523	0.0304464	-0.816404	2.48712e-07	5.53003e-06	-0.410826	0.00872546	0.0599593	-0.572412	7.15966e-07	4.41389e-06
210879_s_at:RAB11FIP5	WB transcript	Down	TRUE	TRUE	FALSE	-0.427855	0.000879642	0.00975192	-0.34888	0.000964149	0.00367177	-0.231438	0.0445032	0.159766	-0.32583	3.60663e-05	8.80207e-05
210889_s_at:FCGR2B	WB transcript	Up	TRUE	TRUE	FALSE	0.457157	0.00619508	0.0324735	0.856858	6.70487e-08	2.24442e-06	0.661408	6.21285e-05	0.00503725	0.669909	3.24306e-08	4.7725e-07
210907_s_at:PDCD10	WB transcript	Up	TRUE	TRUE	TRUE	0.800009	0.00255356	0.0185227	1.24474	1.84115e-08	9.38308e-07	0.667161	0.00413115	0.0377333	0.853141	4.52112e-06	1.81024e-05
210944_s_at:CAPN3	WB transcript	Down	TRUE	FALSE	TRUE	-0.247442	0.0136816	0.0558079	-0.254624	0.00702509	0.0190289	-0.300116	0.00206192	0.0262437	-0.197622	0.00241447	0.00264217
210949_s_at:EIF3C	WB transcript	Down	TRUE	TRUE	FALSE	-0.477552	0.00108666	0.0109374	-0.413778	0.000450949	0.00197148	-0.56544	5.56201e-05	0.00480923	-0.414994	2.40063e-05	6.37136e-05
210976_s_at:PFKM	WB transcript	Down	TRUE	TRUE	FALSE	-0.307393	0.000937745	0.0101279	-0.266981	0.000388994	0.00174649	-0.20078	0.0176299	0.0915291	-0.269684	3.41545e-06	1.45781e-05
211005_at:LAT	WB transcript	Down	TRUE	TRUE	TRUE	-0.405865	0.00275746	0.0193316	-0.472161	1.4627e-05	0.00012578	-0.450303	0.00319173	0.0329032	-0.447673	1.05374e-05	3.42608e-05
211063_s_at:NCK1	WB transcript	Up	TRUE	TRUE	TRUE	0.456011	0.000821822	0.00932842	0.393098	7.61126e-05	0.000468149	0.318801	0.00932435	0.0619935	0.343675	0.000128812	0.000246731
211069_s_at:SUMO1	WB transcript	Up	TRUE	TRUE	FALSE	0.307506	0.00491555	0.0280338	0.319563	0.0001803	0.000929944	0.276764	0.00366902	0.0356231	0.309976	3.74012e-05	9.06058e-05
211105_s_at:NFATC1	WB transcript	Down	TRUE	TRUE	FALSE	-0.331623	0.0015021	0.013387	-0.246809	0.00307364	0.00957283	-0.336757	0.00272262	0.0304067	-0.291143	0.000109488	0.000215904
211139_s_at:NAB1	WB transcript	Up	TRUE	FALSE	FALSE	0.454541	4.69828e-05	0.00187662	0.242532	0.00928805	0.0239906	0.312694	0.00444976	0.0396006	0.25978	0.000455858	0.000688043
211185_s_at:SF3B1	WB transcript	Up	TRUE	TRUE	FALSE	0.3043	0.0159931	0.0618428	0.352117	0.000548963	0.00231071	0.266179	0.0235092	0.109382	0.27668	0.000646093	0.000912977
211337_s_at:TUBGCP4	WB transcript	Down	FALSE	FALSE	FALSE	-0.277228	0.0107019	0.047351	-0.325539	0.00062692	0.00257152	-0.372379	0.000570813	0.0133446	-0.303182	4.38147e-05	0.000103164
211375_s_at:ILF3	WB transcript	Down	FALSE	FALSE	FALSE	-0.264469	0.0213189	0.074271	-0.331762	0.000857027	0.00333463	-0.37713	0.00218857	0.0270073	-0.336211	2.22906e-05	6.02135e-05
211395_x_at:FCGR2C	WB transcript	Up	TRUE	FALSE	FALSE	0.458279	0.00118171	0.0114135	0.47622	1.70429e-05	0.000141582	0.42555	0.000885339	0.0165237	0.447246	9.16402e-07	5.2994e-06
211458_s_at:GABARAPL1	WB transcript	Up	TRUE	TRUE	FALSE	0.356848	0.00076901	0.0089821	0.435869	2.64485e-05	0.000199901	0.359739	0.000754795	0.0150549	0.374786	6.11187e-06	2.2591e-05
211487_x_at:RPS17	WB transcript	Up	TRUE	TRUE	FALSE	0.638186	0.0294579	0.0930933	1.04194	9.05645e-06	8.58609e-05	0.52637	0.0310593	0.128494	0.695763	0.000300003	0.000489322
211600_at:ND5	WB transcript	Down	TRUE	TRUE	FALSE	-0.497457	0.0160431	0.0619169	-1.11195	1.53538e-09	2.22916e-07	-0.503623	0.00289469	0.0313498	-0.815469	3.80645e-08	5.30578e-07
211656_x_at:HLA-DQB1	WB transcript	Down	TRUE	FALSE	FALSE	-0.315904	0.0431867	0.120439	-0.43855	0.00359369	0.0109095	-0.601825	0.000103884	0.00597131	-0.377573	0.00137986	0.00168483
211685_s_at:NCALD	WB transcript	Down	FALSE	FALSE	FALSE	-0.297015	0.0382919	0.11083	-0.372284	0.00146831	0.00519062	-0.315659	0.0194176	0.0975254	-0.324249	0.00082849	0.00111518
211721_s_at:ZNF551	WB transcript	Down	TRUE	FALSE	FALSE	-0.481985	0.00284375	0.0196579	-0.396278	0.00425652	0.012514	-0.495937	0.00284369	0.0311459	-0.400347	0.00032939	0.000527941
211725_s_at:BID	WB transcript	Up	TRUE	FALSE	FALSE	0.26039	0.0134263	0.0551268	0.391195	2.25609e-05	0.00017639	0.407087	0.000206288	0.00797434	0.368632	8.13913e-07	4.89327e-06
211742_s_at:EVI2B	WB transcript	Up	TRUE	TRUE	FALSE	0.207237	0.0172723	0.0650068	0.250551	0.000351528	0.00160599	0.272915	0.00264854	0.029917	0.233206	0.000143638	0.000270273
211758_x_at:TXNDC9	WB transcript	Up	TRUE	TRUE	TRUE	0.70446	0.00153629	0.0135754	0.960332	4.31656e-08	1.71645e-06	0.54623	0.00344031	0.0343646	0.698189	5.01978e-06	1.95434e-05
211764_s_at:UBE2D1	WB transcript	Up	TRUE	FALSE	FALSE	0.565212	0.000928232	0.0100923	0.583004	6.53396e-06	6.65591e-05	0.377321	0.0150574	0.0825877	0.479256	1.47172e-05	4.39386e-05
211780_x_at:DCTN1	WB transcript	Down	TRUE	TRUE	FALSE	-0.210557	0.0170592	0.0645802	-0.269449	0.000201954	0.00102337	-0.190158	0.0194094	0.0975236	-0.228989	8.54656e-05	0.000176198
211783_s_at:MTA1	WB transcript	Down	TRUE	FALSE	FALSE	-0.318728	0.00162251	0.0140102	-0.349801	5.5331e-05	0.0003602	-0.42581	0.000271689	0.00904753	-0.336871	6.59477e-06	2.39064e-05
211852_s_at:ATRN	WB transcript	Down	TRUE	TRUE	FALSE	-0.289237	0.013374	0.0550209	-0.235863	0.0117799	0.0291834	-0.332455	0.00209502	0.0264832	-0.271477	0.000160972	0.000296386
211928_at:DYNC1H1	WB transcript	Down	TRUE	TRUE	TRUE	-0.469362	3.32729e-05	0.00148374	-0.484759	1.0299e-06	1.61328e-05	-0.449956	5.37121e-05	0.00480923	-0.445918	4.16765e-09	1.23464e-07
211950_at:UBR4	WB transcript	Down	TRUE	TRUE	TRUE	-0.328074	0.000211385	0.00420279	-0.28204	0.00013762	0.000749375	-0.294271	0.000311529	0.00971723	-0.258659	5.14543e-06	1.99538e-05
211967_at:TMEM123	WB transcript	Up	TRUE	TRUE	TRUE	0.677642	1.32606e-05	0.000999993	0.602981	4.7777e-05	0.00032055	0.378934	0.02683	0.118266	0.506595	2.7536e-05	7.12124e-05
211986_at:AHNAK	WB transcript	Down	TRUE	FALSE	FALSE	-0.35451	0.00448786	0.0264692	-0.435091	3.04523e-05	0.000224382	-0.510479	1.20443e-05	0.0033473	-0.433833	3.23934e-07	2.41049e-06
211997_x_at:H3F3B	WB transcript	Up	FALSE	FALSE	FALSE	0.19378	0.0244453	0.0815452	0.247974	0.000355892	0.00162415	0.248748	0.00184598	0.0247571	0.246648	2.28089e-05	6.11112e-05
212017_at:FAM168B	WB transcript	Down	TRUE	TRUE	FALSE	-0.27492	0.00115407	0.0113007	-0.267852	0.000251632	0.00121543	-0.262095	0.00218934	0.0270073	-0.251241	1.03987e-05	3.38938e-05
212043_at:TGOLN2	WB transcript	Down	TRUE	TRUE	FALSE	-0.175242	0.0471016	0.12785	-0.216079	0.00538868	0.0152708	-0.169263	0.0433928	0.157409	-0.188956	0.00175953	0.00205247
212048_s_at:YARS	WB transcript	Down	FALSE	TRUE	FALSE	-0.273323	0.00507067	0.0285319	-0.345956	8.65901e-05	0.000518295	-0.330817	0.00124865	0.0200136	-0.294541	4.12721e-05	9.79968e-05
212052_s_at:TBC1D9B	WB transcript	Down	TRUE	TRUE	FALSE	-0.341789	4.6267e-05	0.00185752	-0.316125	3.96066e-05	0.000277046	-0.3475	7.89538e-05	0.00532838	-0.302323	2.8463e-07	2.22287e-06
212057_at:GSE1	WB transcript	Down	TRUE	TRUE	TRUE	-0.448675	0.000131583	0.00320888	-0.472966	3.28531e-06	3.9067e-05	-0.357829	0.000969061	0.0174749	-0.387195	4.14815e-07	2.90077e-06
212064_x_at:MAZ	WB transcript	Down	TRUE	TRUE	FALSE	-0.2659	0.00182812	0.0151065	-0.360868	3.34477e-07	6.98375e-06	-0.192187	0.0170383	0.0896504	-0.267352	1.75416e-05	5.03877e-05
212070_at:ADGRG1	WB transcript	Down	FALSE	FALSE	FALSE	-0.61195	0.0249222	0.0827601	-0.999711	1.16114e-05	0.000104981	-0.56415	0.0163259	0.0870761	-0.71625	4.63984e-05	0.000108023
212071_s_at:SPTBN1	WB transcript	Down	FALSE	FALSE	FALSE	-0.276984	0.0478335	0.129191	-0.323076	0.00215384	0.00713526	-0.382936	0.00931554	0.0619935	-0.342019	0.000798451	0.00108213
212082_s_at:MYL6	WB transcript	Up	TRUE	TRUE	FALSE	0.373421	0.0142517	0.0572176	0.72871	1.30941e-07	3.57752e-06	0.473914	0.000805033	0.0155849	0.532845	3.19642e-07	2.38305e-06
212086_x_at:LMNA	WB transcript	Down	TRUE	TRUE	TRUE	-0.416974	0.000444022	0.00646161	-0.336321	0.000234508	0.00114961	-0.232707	0.0300952	0.126424	-0.305642	5.78414e-05	0.000128954
212098_at:MGAT5	WB transcript	Down	TRUE	TRUE	TRUE	-0.512103	5.21522e-07	0.000271322	-0.518382	1.2547e-08	7.15348e-07	-0.403625	0.000178094	0.00745592	-0.454564	2.32203e-10	2.03238e-08
212103_at:KPNA6	WB transcript	Down	TRUE	TRUE	FALSE	-0.441038	1.74721e-05	0.00110099	-0.351015	2.60791e-05	0.000197707	-0.327356	0.000605722	0.0137039	-0.338219	9.5364e-07	5.42108e-06
212120_at:RHOQ	WB transcript	Up	TRUE	TRUE	FALSE	0.335038	0.00860511	0.0408841	0.468012	7.13697e-06	7.12328e-05	0.291564	0.0168117	0.0888702	0.334999	0.000134407	0.000255096
212136_at:ATP2B4	WB transcript	Down	TRUE	TRUE	TRUE	-0.446666	0.000201077	0.00410042	-0.457748	8.57241e-06	8.20193e-05	-0.320487	0.00274586	0.030547	-0.380999	2.08966e-06	9.8229e-06
212137_at:LARP1	WB transcript	Down	TRUE	TRUE	FALSE	-0.340839	0.00194978	0.0156673	-0.469094	9.53164e-07	1.53366e-05	-0.463929	6.93328e-05	0.00518377	-0.438528	1.4677e-07	1.38812e-06
212139_at:GCN1L1	WB transcript	Down	TRUE	TRUE	FALSE	-0.403979	0.000446527	0.00646791	-0.459937	2.45242e-06	3.13774e-05	-0.547237	5.33395e-06	0.00302765	-0.46027	1.89296e-08	3.22498e-07
212144_at:SUN2	WB transcript	Down	TRUE	TRUE	FALSE	-0.334081	0.000773254	0.00899799	-0.361613	2.25961e-05	0.000176444	-0.330672	0.00155333	0.0224732	-0.331306	3.07348e-06	1.33791e-05
212155_at:RNF187	WB transcript	Down	FALSE	FALSE	FALSE	-0.367522	0.0127626	0.0534353	-0.39492	0.00428403	0.01258	-0.265465	0.047	0.165541	-0.307212	0.00418115	0.00412663
212176_at:PNISR	WB transcript	Up	TRUE	TRUE	FALSE	0.345327	0.0128778	0.0536823	0.510248	1.28976e-05	0.000113698	0.311652	0.0143231	0.0799481	0.347417	0.000242472	0.000410421
212178_s_at:POM121C	WB transcript	Down	TRUE	TRUE	FALSE	-0.288856	0.00547776	0.0300771	-0.363445	0.000118461	0.000665179	-0.401177	0.000139499	0.00649437	-0.35594	3.62515e-06	1.52911e-05
212184_s_at:TAB2	WB transcript	Up	TRUE	TRUE	FALSE	0.42608	0.0022968	0.0172343	0.515721	1.19314e-05	0.000107177	0.398572	0.00531678	0.043647	0.404219	1.47359e-05	4.39613e-05
212186_at:ACACA	WB transcript	Down	TRUE	TRUE	FALSE	-0.487966	2.42981e-05	0.00126256	-0.297277	0.00174443	0.005985	-0.269448	0.0120849	0.0724399	-0.324006	2.71251e-05	7.04269e-05
212203_x_at:IFITM3	WB transcript	Up	TRUE	FALSE	FALSE	0.233194	0.0202171	0.072082	0.273827	0.000391623	0.00175388	0.282452	0.00179122	0.0243099	0.266325	5.64344e-05	0.000126317
212212_s_at:INTS1	WB transcript	Down	TRUE	FALSE	TRUE	-0.383616	4.86966e-05	0.00187662	-0.265344	0.00153829	0.0053907	-0.23861	0.00809993	0.0571508	-0.241788	9.07589e-05	0.000184793
212218_s_at:FASN	WB transcript	Down	TRUE	FALSE	FALSE	-0.241283	0.0172747	0.0650068	-0.301464	0.000288671	0.00135619	-0.213873	0.0339826	0.135475	-0.255757	0.000151155	0.000281623
212229_s_at:FBXO21	WB transcript	Down	TRUE	TRUE	FALSE	-0.267312	0.00675181	0.0343872	-0.521978	4.47887e-08	1.75308e-06	-0.437131	0.000182831	0.00753409	-0.440957	5.25488e-08	6.66389e-07
212251_at:MTDH	WB transcript	Down	FALSE	FALSE	FALSE	-0.201946	0.00411956	0.0251034	-0.275508	3.61933e-05	0.000259478	-0.29115	0.00053742	0.0129792	-0.233222	3.68133e-05	8.94708e-05
212264_s_at:WAPAL	WB transcript	Up	TRUE	TRUE	TRUE	0.340511	0.00239099	0.0176965	0.561242	2.95189e-08	1.33929e-06	0.317705	0.00290135	0.0313647	0.384281	6.83078e-07	4.26138e-06
212274_at:LPIN1	WB transcript	Down	FALSE	FALSE	FALSE	-0.290363	0.0186481	0.0683563	-0.269684	0.00589829	0.0164462	-0.280996	0.0239023	0.110371	-0.246949	0.00280071	0.00298291
212287_at:SUZ12	WB transcript	Up	TRUE	TRUE	TRUE	0.42496	0.000777894	0.00902606	0.459852	6.49311e-06	6.62361e-05	0.317389	0.0106936	0.0672651	0.359159	5.2216e-05	0.000118488
212291_at:HIPK1	WB transcript	Down	TRUE	TRUE	TRUE	-0.503214	0.00177562	0.0148496	-0.744108	1.45658e-10	5.2825e-08	-0.29219	0.0264802	0.117245	-0.513378	1.13429e-05	3.62523e-05
212295_s_at:SLC7A1	WB transcript	Down	FALSE	FALSE	FALSE	-0.27989	0.0254918	0.0838932	-0.228837	0.0321968	0.0670128	-0.327948	0.013761	0.0783617	-0.264424	0.0025316	0.00274975
212300_at:TXLNA	WB transcript	Down	TRUE	FALSE	FALSE	-0.304966	0.00218413	0.0166528	-0.238745	0.00309617	0.00962139	-0.275321	0.00610877	0.0478507	-0.243808	0.00024652	0.000416558
212310_at:MIA3	WB transcript	Up	TRUE	TRUE	TRUE	0.39247	0.0108066	0.0477297	0.466654	0.000109469	0.000623553	0.295553	0.0332624	0.133714	0.360859	0.000284963	0.00046945
212312_at:BCL2L1	WB transcript	Down	FALSE	TRUE	FALSE	-0.800734	0.00175408	0.0147478	-0.787412	0.000767398	0.00304279	-0.553982	0.0341678	0.135866	-0.689728	0.000328576	0.000527204
212320_at:TUBB	WB transcript	Down	TRUE	TRUE	FALSE	-0.42939	1.12508e-05	0.00091219	-0.438936	1.15595e-06	1.73268e-05	-0.384763	0.000258803	0.00882883	-0.384271	1.86357e-07	1.65121e-06
212347_x_at:MXD4	WB transcript	Down	TRUE	TRUE	FALSE	-0.40195	0.00689257	0.0349218	-0.419812	0.00333297	0.0102224	-0.304512	0.0427207	0.156151	-0.346177	0.00128496	0.0015909
212384_at:DDX39B	WB transcript	Down	TRUE	TRUE	TRUE	-0.331592	0.0202684	0.0721823	-0.496568	0.000154738	0.000823557	-0.439518	0.00363132	0.0354032	-0.456082	4.25737e-06	1.73636e-05
212410_at:MICU2	WB transcript	Up	TRUE	TRUE	TRUE	0.664854	0.000170606	0.00373353	0.691661	1.58574e-06	2.2515e-05	0.404235	0.0161126	0.0863552	0.533779	1.12491e-05	3.61184e-05
212416_at:SCAMP1	WB transcript	Up	TRUE	TRUE	TRUE	0.533818	0.000725089	0.0086388	0.561748	9.38609e-06	8.83822e-05	0.356339	0.0231324	0.108395	0.441502	4.2994e-05	0.000101657
212435_at:TRIM33	WB transcript	Up	TRUE	TRUE	FALSE	0.41598	0.00104068	0.0107122	0.474563	6.39721e-06	6.56871e-05	0.319582	0.00938261	0.062224	0.372258	1.8721e-05	5.30415e-05
212441_at:KIAA0232	WB transcript	Up	FALSE	FALSE	FALSE	0.209478	0.0418938	0.118051	0.241395	0.0111929	0.0279509	0.254077	0.0156133	0.0844663	0.224729	0.0026474	0.00285628
212447_at:KBTBD2	WB transcript	Up	FALSE	FALSE	FALSE	0.277278	0.00154912	0.0136354	0.35815	1.4886e-05	0.000127743	0.253138	0.00487356	0.041455	0.279053	2.77444e-06	1.23463e-05
212461_at:AZIN1	WB transcript	Up	TRUE	TRUE	TRUE	0.395667	0.00221523	0.0168347	0.389394	0.000261488	0.00125334	0.240373	0.048122	0.167998	0.308076	0.000283738	0.000468019
212473_s_at:MICAL2	WB transcript	Down	TRUE	TRUE	TRUE	-0.68995	0.000113487	0.00300848	-0.529028	0.0013393	0.00482056	-0.391982	0.0290207	0.123627	-0.485767	0.000291824	0.000478952
212474_at:AVL9	WB transcript	Up	TRUE	TRUE	TRUE	0.422722	0.00110024	0.0110098	0.479509	1.76709e-05	0.000145925	0.36217	0.00369957	0.0357807	0.390578	2.03126e-06	9.61215e-06
212476_at:ACAP2	WB transcript	Up	TRUE	TRUE	FALSE	0.430292	0.000116608	0.00304629	0.451803	3.1243e-06	3.76545e-05	0.392696	0.000781006	0.0152847	0.388842	7.89954e-07	4.77563e-06
212487_at:GPATCH8	WB transcript	Down	TRUE	TRUE	FALSE	-0.300879	0.000722207	0.00862092	-0.493688	1.48138e-09	2.2285e-07	-0.350761	5.44819e-05	0.00480923	-0.376716	2.92857e-09	9.54544e-08
212498_at:MARCH6	WB transcript	Up	TRUE	TRUE	FALSE	0.268428	0.0278706	0.0895271	0.412295	3.04314e-05	0.000224382	0.226501	0.048309	0.168445	0.261531	0.0020068	0.00228086
212506_at:PICALM	WB transcript	Up	FALSE	FALSE	FALSE	0.252072	0.0160583	0.0619169	0.345008	0.000128559	0.00071026	0.28572	0.00360267	0.0354032	0.295203	8.73087e-06	2.96514e-05
212507_at:TMEM131	WB transcript	Down	TRUE	TRUE	FALSE	-0.296551	0.00745599	0.0368403	-0.355387	9.43132e-05	0.000556519	-0.28055	0.0112886	0.0691799	-0.30325	7.37029e-05	0.000156614
212526_at:SPG20	WB transcript	Up	TRUE	TRUE	FALSE	0.452996	0.000332184	0.00545743	0.379866	0.00059684	0.00247333	0.32026	0.00759246	0.0548608	0.358434	1.48817e-05	4.4329e-05
212528_at:DESI1	WB transcript	Down	TRUE	TRUE	TRUE	-0.375407	0.000808245	0.00925	-0.245435	0.00585876	0.0163579	-0.225635	0.0199741	0.09925	-0.217247	0.00217925	0.00243822
212530_at:NEK7	WB transcript	Up	TRUE	TRUE	FALSE	0.676763	0.00013831	0.00331466	0.704676	1.84687e-06	2.53416e-05	0.525164	0.00268474	0.0301454	0.556638	3.92749e-06	1.62365e-05
212536_at:ATP11B	WB transcript	Up	TRUE	TRUE	TRUE	0.554312	7.59947e-05	0.00238409	0.568724	9.60626e-07	1.54131e-05	0.348925	0.0138069	0.078432	0.438911	8.84565e-06	2.9894e-05
212544_at:ZNHIT3	WB transcript	Up	TRUE	TRUE	TRUE	0.670813	0.00198616	0.0158057	0.904827	1.10042e-08	6.57409e-07	0.430811	0.0100192	0.0645844	0.607063	3.53761e-05	8.68198e-05
212553_at:RPRD2	WB transcript	Down	TRUE	TRUE	FALSE	-0.348985	0.000285077	0.00493685	-0.351358	9.98156e-06	9.27995e-05	-0.247985	0.00468719	0.0407269	-0.271727	1.56814e-05	4.61534e-05
212556_at:SCRIB	WB transcript	Down	TRUE	TRUE	FALSE	-0.361339	0.000423272	0.00631418	-0.354732	2.47602e-05	0.000189667	-0.346833	0.000369897	0.0104967	-0.329415	2.19951e-07	1.83732e-06
212561_at:DENND5A	WB transcript	Up	FALSE	FALSE	FALSE	0.223641	0.0347056	0.104192	0.311052	0.00064943	0.00264903	0.220554	0.0202473	0.0998057	0.228607	0.000715898	0.000992416
212563_at:BOP1	WB transcript	Down	TRUE	FALSE	FALSE	-0.325632	0.000932123	0.010097	-0.174743	0.0482875	0.0936645	-0.269976	0.00725143	0.0535431	-0.169297	0.0164483	0.0126084
212566_at:MAP4	WB transcript	Down	TRUE	TRUE	FALSE	-0.665576	8.11713e-06	0.000801535	-0.599304	4.10648e-06	4.63175e-05	-0.682096	3.32659e-05	0.00451476	-0.588402	9.97418e-08	1.07773e-06
212571_at:CHD8	WB transcript	Down	TRUE	TRUE	TRUE	-0.419632	2.50316e-05	0.00126536	-0.222661	0.00306518	0.00955364	-0.303011	0.001123	0.0188465	-0.271902	2.24899e-05	6.05446e-05
212572_at:STK38L	WB transcript	Up	TRUE	TRUE	TRUE	0.607314	1.7256e-05	0.00110099	0.824079	3.18753e-10	8.46797e-08	0.560834	8.18839e-05	0.00532838	0.626053	9.04748e-10	4.40722e-08
212579_at:SMCHD1	WB transcript	Up	TRUE	TRUE	FALSE	0.669241	9.43264e-06	0.000847463	0.784419	5.38008e-09	4.7909e-07	0.708184	7.26026e-06	0.00309167	0.66236	9.54521e-10	4.48158e-08
212585_at:OSBPL8	WB transcript	Up	TRUE	TRUE	FALSE	0.58441	0.000780699	0.00903457	0.840303	4.89464e-09	4.75662e-07	0.528942	0.000708267	0.0147145	0.594779	5.88633e-07	3.80575e-06
212588_at:PTPRC	WB transcript	Up	TRUE	FALSE	FALSE	0.262859	0.0180455	0.0668192	0.201203	0.0265628	0.057075	0.253164	0.0177647	0.0920371	0.189917	0.00775652	0.00679797
212606_at:WDFY3	WB transcript	Up	TRUE	TRUE	FALSE	0.637537	0.000359142	0.00566908	0.802602	1.61147e-07	4.21689e-06	0.587827	0.000545385	0.0130928	0.677988	2.31268e-08	3.78463e-07
212620_at:ZNF609	WB transcript	Down	TRUE	TRUE	FALSE	-0.25755	0.0189246	0.0690309	-0.429386	1.26661e-05	0.000112441	-0.35074	0.000582942	0.013454	-0.395267	2.02202e-07	1.74499e-06
212622_at:TMEM41B	WB transcript	Up	TRUE	TRUE	TRUE	0.376955	0.000224778	0.00436482	0.355393	5.62022e-06	5.88215e-05	0.263919	0.00304458	0.0321069	0.288089	2.59689e-05	6.81426e-05
212631_at:STX7	WB transcript	Up	TRUE	TRUE	TRUE	0.771237	9.12289e-06	0.000837562	0.892299	9.4447e-09	6.08647e-07	0.62403	0.000165368	0.00719435	0.744915	2.25135e-09	7.98607e-08
212635_at:TNPO1	WB transcript	Up	TRUE	TRUE	TRUE	0.617397	6.12449e-05	0.00211044	0.67446	3.79863e-08	1.58099e-06	0.501591	0.000688835	0.0144309	0.553244	1.12551e-07	1.17431e-06
212650_at:EHBP1	WB transcript	Down	FALSE	FALSE	FALSE	-0.272766	0.0398935	0.114193	-0.538504	2.53641e-05	0.000193461	-0.445601	0.00073949	0.0149648	-0.466659	3.1783e-07	2.38214e-06
212660_at:JADE2	WB transcript	Down	TRUE	TRUE	FALSE	-0.322139	0.00386651	0.0241145	-0.467377	1.11171e-06	1.69485e-05	-0.337918	0.00329587	0.0336211	-0.391034	1.60043e-06	8.00883e-06
212674_s_at:DHX30	WB transcript	Down	TRUE	TRUE	FALSE	-0.298103	0.00265746	0.0188917	-0.304879	0.000258696	0.00124234	-0.316317	0.00195557	0.0255627	-0.272378	6.04871e-05	0.000133494
212689_s_at:KDM3A	WB transcript	Up	TRUE	TRUE	FALSE	0.379202	0.00209012	0.0162802	0.347883	0.000957167	0.00365256	0.388325	0.000609835	0.0137039	0.312141	4.47452e-05	0.00010473
212692_s_at:LRBA	WB transcript	Down	TRUE	TRUE	FALSE	-0.374722	0.0044669	0.0263955	-0.413326	4.82634e-05	0.000322773	-0.366918	0.00324208	0.0332353	-0.40962	2.99097e-06	1.31067e-05
212697_at:FAM134C	WB transcript	Down	TRUE	TRUE	FALSE	-0.313895	0.000135719	0.00327774	-0.303097	4.38787e-06	4.91184e-05	-0.239858	0.00741535	0.0540503	-0.27366	4.04544e-06	1.66369e-05
212716_s_at:EIF3K	WB transcript	Down	FALSE	FALSE	FALSE	-0.159099	0.0345042	0.103762	-0.155952	0.00635209	0.0174966	-0.193645	0.0115737	0.0704297	-0.149413	0.00369516	0.00373579
212718_at:PAPOLA	WB transcript	Up	TRUE	TRUE	FALSE	0.309876	0.00284256	0.0196579	0.357485	3.03074e-05	0.000223707	0.213184	0.0275754	0.119985	0.274891	2.83679e-05	7.30288e-05
212731_at:ANKRD46	WB transcript	Up	TRUE	TRUE	TRUE	0.515366	0.0175068	0.0656427	0.608057	6.36923e-05	0.000404302	0.402949	0.0254973	0.114781	0.452546	0.00152781	0.00182996
212738_at:ARHGAP19	WB transcript	Up	FALSE	FALSE	FALSE	0.184111	0.0477097	0.128968	0.240462	0.00682133	0.0185639	0.244319	0.00853347	0.0591748	0.24725	0.000144631	0.000271883
212749_s_at:RCHY1	WB transcript	Up	TRUE	TRUE	TRUE	0.635437	0.00020131	0.00410042	0.730578	1.97939e-07	4.79683e-06	0.354008	0.0204421	0.100523	0.546807	1.80177e-06	8.70833e-06
212764_at:ZEB1	WB transcript	Up	TRUE	TRUE	FALSE	0.561761	0.00171354	0.0144856	0.79426	1.15339e-07	3.28047e-06	0.446172	0.00797138	0.0565836	0.551384	1.23514e-05	3.83866e-05
212774_at:ZBTB18	WB transcript	Up	FALSE	TRUE	FALSE	0.347031	0.00102553	0.0105912	0.391065	2.47868e-05	0.000189753	0.285047	0.00349089	0.034663	0.327787	1.77585e-06	8.62531e-06
212779_at:KIAA1109	WB transcript	Up	TRUE	TRUE	FALSE	0.665457	0.000243913	0.00457281	0.738188	1.68357e-06	2.36444e-05	0.474233	0.0063644	0.049053	0.570812	2.73162e-06	1.22423e-05
212785_s_at:LARP7	WB transcript	Up	TRUE	TRUE	TRUE	0.660246	0.00110045	0.0110098	0.870137	2.63046e-08	1.22333e-06	0.527511	0.00186713	0.0249337	0.634851	7.71438e-06	2.68295e-05
212787_at:YLPM1	WB transcript	Down	TRUE	TRUE	FALSE	-0.361048	0.00140373	0.0127376	-0.311731	0.00117728	0.00432077	-0.351699	0.00218097	0.0269887	-0.321366	2.39173e-05	6.36056e-05
212792_at:DPY19L1	WB transcript	Up	TRUE	TRUE	TRUE	0.351913	0.0249166	0.0827601	0.457056	0.000573386	0.00239485	0.2937	0.0432892	0.157132	0.338997	0.000672995	0.000945572
212795_at:KIAA1033	WB transcript	Up	TRUE	TRUE	TRUE	0.986607	2.71809e-06	0.0005364	1.02453	9.97104e-09	6.24161e-07	0.640089	0.00121159	0.0197235	0.79827	5.55292e-08	6.93839e-07
212818_s_at:ASB1	WB transcript	Down	TRUE	TRUE	FALSE	-0.361019	0.000383007	0.00591894	-0.350674	5.06324e-05	0.000335917	-0.260494	0.00693015	0.0516596	-0.300099	4.94016e-06	1.93097e-05
212820_at:DMXL2	WB transcript	Up	TRUE	TRUE	TRUE	0.804628	7.07978e-06	0.000792137	0.865171	8.92524e-08	2.75162e-06	0.689013	8.29018e-05	0.00533055	0.75158	4.99973e-10	3.2864e-08
212830_at:MEGF9	WB transcript	Up	TRUE	TRUE	FALSE	0.518054	0.000720669	0.00861758	0.64361	7.70946e-06	7.57955e-05	0.611243	0.000111654	0.00604569	0.560186	2.83399e-07	2.22224e-06
212832_s_at:CKAP5	WB transcript	Down	TRUE	TRUE	FALSE	-0.34755	0.00128503	0.0120276	-0.290967	0.000630726	0.00258374	-0.357341	0.0015106	0.0221971	-0.318845	2.66033e-05	6.94378e-05
212846_at:RRP1B	WB transcript	Down	FALSE	FALSE	FALSE	-0.334639	0.00516195	0.0289062	-0.340853	0.000256538	0.00123483	-0.380388	0.00379678	0.0361805	-0.339739	0.000146876	0.000274923
212867_at:NCOA2	WB transcript	Up	TRUE	TRUE	FALSE	0.518015	3.12234e-05	0.00142283	0.633025	1.58254e-08	8.48053e-07	0.439543	0.000479331	0.0122702	0.494994	8.25753e-09	1.84444e-07
212870_at:SOS2	WB transcript	Up	TRUE	TRUE	FALSE	0.416295	0.00165021	0.0141612	0.460269	5.79804e-05	0.000375294	0.352959	0.00445715	0.0396099	0.367005	4.45509e-05	0.000104337
212888_at:DICER1	WB transcript	Up	TRUE	TRUE	FALSE	0.301504	0.0018065	0.0150106	0.403102	2.20897e-05	0.000173358	0.388773	0.00016407	0.00716286	0.369198	2.96553e-07	2.27987e-06
212890_at:SLC38A10	WB transcript	Down	TRUE	TRUE	TRUE	-0.304508	0.00140878	0.0127649	-0.278177	0.000390673	0.0017534	-0.258362	0.00380691	0.0362295	-0.237652	9.99046e-05	0.000200312
212898_at:TTI1	WB transcript	Down	FALSE	FALSE	FALSE	-0.218751	0.0219759	0.0758615	-0.219242	0.010265	0.0260436	-0.208141	0.0380892	0.145616	-0.186473	0.00420032	0.00414451
212908_at:DNAJC16	WB transcript	Down	TRUE	TRUE	FALSE	-0.340122	0.000150384	0.003458	-0.354139	1.81738e-05	0.000148897	-0.275325	0.00236536	0.028235	-0.304042	6.67307e-07	4.18408e-06
212913_at:SAPCD1	WB transcript	Down	TRUE	TRUE	TRUE	-0.769874	1.8708e-07	0.000166849	-0.602457	6.98222e-06	6.98558e-05	-0.568	8.19357e-05	0.00532838	-0.555186	9.70187e-09	2.04917e-07
212919_at:DCP2	WB transcript	Up	TRUE	TRUE	TRUE	0.486817	0.000139132	0.00332798	0.582721	8.01018e-08	2.55141e-06	0.439148	0.000242602	0.00867815	0.464722	2.17933e-07	1.82873e-06
212934_at:UBXN2B	WB transcript	Up	TRUE	FALSE	FALSE	0.54729	4.23322e-05	0.00173133	0.510425	1.11707e-05	0.000101958	0.477887	9.23524e-05	0.00557059	0.505489	1.13044e-08	2.21807e-07
212948_at:CAMTA2	WB transcript	Down	TRUE	TRUE	TRUE	-0.387488	0.000552791	0.00728844	-0.275123	0.00286222	0.00900874	-0.219302	0.0262529	0.116709	-0.255899	0.000294251	0.000481733
212978_at:LRRC8B	WB transcript	Up	TRUE	TRUE	TRUE	0.392315	0.00411593	0.0250945	0.498083	7.96397e-05	0.000485301	0.408073	0.00432238	0.0388828	0.463218	6.63954e-06	2.40387e-05
212982_at:ZDHHC17	WB transcript	Up	TRUE	TRUE	TRUE	0.847496	1.34073e-05	0.000999993	0.935768	1.60318e-08	8.51563e-07	0.603104	0.00168648	0.0234559	0.743557	1.38461e-07	1.33627e-06
212990_at:SYNJ1	WB transcript	Up	TRUE	TRUE	FALSE	0.519904	0.000166645	0.00367568	0.542368	8.472e-06	8.14329e-05	0.360155	0.00607199	0.0476174	0.43354	1.72567e-06	8.48609e-06
213000_at:MORC3	WB transcript	Up	TRUE	TRUE	TRUE	0.805206	5.18121e-06	0.000680975	0.799498	2.18761e-08	1.06282e-06	0.501043	0.00238036	0.028327	0.61081	7.86099e-07	4.76235e-06
213012_at:NEDD4	WB transcript	Up	TRUE	TRUE	FALSE	0.515937	0.0127647	0.0534353	0.590858	0.000253249	0.00122172	0.365298	0.0483103	0.168445	0.386213	0.00492867	0.00470999
213017_at:ABHD3	WB transcript	Up	TRUE	TRUE	FALSE	0.859249	1.0493e-05	0.000885245	0.833114	9.8112e-07	1.56253e-05	0.654631	0.000596917	0.0136329	0.726517	6.94425e-08	8.24921e-07
213036_x_at:ATP2A3	WB transcript	Down	TRUE	TRUE	TRUE	-0.473729	1.13606e-05	0.000915155	-0.451249	2.8631e-07	6.16356e-06	-0.289767	0.00207254	0.0263521	-0.374369	1.34659e-07	1.31048e-06
213039_at:ARHGEF18	WB transcript	Down	TRUE	TRUE	FALSE	-0.314051	0.00161339	0.0139767	-0.359316	1.79886e-05	0.000147767	-0.267638	0.00812278	0.0572354	-0.303361	5.84143e-06	2.19619e-05
213041_s_at:ATP5D	WB transcript	Down	TRUE	FALSE	FALSE	-0.304418	0.00192829	0.0155735	-0.394959	1.08096e-05	9.90233e-05	-0.295675	0.00369738	0.0357807	-0.283511	2.66456e-05	6.94479e-05
213043_s_at:MED24	WB transcript	Down	TRUE	TRUE	FALSE	-0.330576	0.00331341	0.0218087	-0.235096	0.01231	0.0302109	-0.380976	0.00316913	0.0327836	-0.279847	0.00131758	0.00162468
213044_at:ROCK1	WB transcript	Up	TRUE	TRUE	TRUE	0.713467	0.000160483	0.00359081	0.887574	9.05571e-09	5.91987e-07	0.515058	0.00295145	0.0316053	0.636652	1.25642e-06	6.65125e-06
213070_at:PIK3C2A	WB transcript	Up	TRUE	TRUE	TRUE	0.502732	0.00157899	0.0138045	0.645388	6.10306e-07	1.08976e-05	0.382075	0.00814977	0.0573285	0.45583	2.06557e-05	5.69279e-05
213074_at:PHIP	WB transcript	Up	TRUE	TRUE	TRUE	0.777035	2.46013e-05	0.00126396	0.917836	2.65591e-09	3.22176e-07	0.502447	0.0034727	0.0345499	0.682557	1.82541e-07	1.63248e-06
213115_at:ATG4A	WB transcript	Up	TRUE	TRUE	TRUE	0.225272	0.0334022	0.101441	0.260435	0.00109303	0.00408244	0.18028	0.0449001	0.160548	0.208183	0.00268688	0.00289134
213118_at:UHRF1BP1L	WB transcript	Up	TRUE	TRUE	FALSE	0.526816	0.00201983	0.015951	0.711638	3.08403e-06	3.72725e-05	0.537826	0.00164206	0.0230627	0.564218	1.07129e-06	5.90707e-06
213140_s_at:SS18L1	WB transcript	Up	TRUE	TRUE	TRUE	0.501053	0.00519199	0.0289536	0.6627	4.59669e-06	5.07465e-05	0.345162	0.0304848	0.127217	0.502831	2.79091e-05	7.19884e-05
213160_at:DOCK2	WB transcript	Down	TRUE	FALSE	FALSE	-0.18004	0.0463237	0.126564	-0.189137	0.00679252	0.0185016	-0.192754	0.0132536	0.0767021	-0.177693	0.00222708	0.00248257
213168_at:SP3	WB transcript	Up	TRUE	TRUE	TRUE	0.683853	3.04839e-05	0.00141495	0.805378	5.04275e-09	4.75662e-07	0.502656	0.00141338	0.0214428	0.597768	3.0071e-07	2.30733e-06
213175_s_at:SNRPB	WB transcript	Down	FALSE	TRUE	FALSE	-0.26061	0.00154191	0.0135963	-0.255968	0.00144689	0.00513088	-0.288429	0.00146884	0.0219628	-0.231474	0.000262603	0.000439032
213190_at:COG7	WB transcript	Down	FALSE	FALSE	FALSE	-0.28556	0.0100604	0.045463	-0.270495	0.00419949	0.0123622	-0.24475	0.0274813	0.119934	-0.215826	0.00342278	0.00351355
213204_at:CUL9	WB transcript	Down	TRUE	FALSE	TRUE	-0.378102	0.000277004	0.00485277	-0.232022	0.0091171	0.023641	-0.248394	0.0153724	0.0835374	-0.233533	0.00056278	0.000818416
213218_at:ZSCAN26	WB transcript	Up	TRUE	TRUE	FALSE	0.325745	0.0019954	0.0158275	0.225146	0.00720177	0.0194418	0.27526	0.00194078	0.0254277	0.256518	8.09168e-05	0.000168761
213224_s_at:BBIP1	WB transcript	Up	TRUE	TRUE	FALSE	0.428397	0.000261811	0.00471713	0.309882	0.00270653	0.00861206	0.328998	0.0040691	0.0374129	0.304622	0.000136652	0.000258237
213241_at:PLXNC1	WB transcript	Up	TRUE	TRUE	FALSE	0.446857	0.000710767	0.00851692	0.578516	1.26016e-06	1.85547e-05	0.536896	3.79053e-05	0.00475486	0.478086	5.47003e-07	3.5813e-06
213246_at:TMEM251	WB transcript	Up	TRUE	TRUE	TRUE	0.299514	0.0144521	0.0578432	0.554421	9.10579e-08	2.78664e-06	0.27732	0.00888567	0.0604679	0.411715	1.26809e-06	6.68612e-06
213257_at:SARM1	WB transcript	Down	TRUE	TRUE	FALSE	-0.283616	0.00391927	0.0243221	-0.241985	0.00465598	0.0134883	-0.290848	0.00505098	0.0423834	-0.239732	0.000360087	0.000568058
213293_s_at:TRIM22	WB transcript	Up	TRUE	TRUE	TRUE	0.748515	7.11852e-05	0.00229724	0.773194	7.62454e-06	7.51974e-05	0.446479	0.0195425	0.0978154	0.61847	3.75166e-06	1.56717e-05
213301_x_at:TRIM24	WB transcript	Up	TRUE	TRUE	FALSE	0.370813	0.0018489	0.0151799	0.458714	8.54336e-06	8.18971e-05	0.279092	0.00477737	0.0410814	0.347758	1.11916e-05	3.60019e-05
213302_at:PFAS	WB transcript	Down	TRUE	FALSE	FALSE	-0.441642	0.00196512	0.0157254	-0.350389	0.00105553	0.00396609	-0.430075	0.00145448	0.021854	-0.409627	1.80874e-05	5.14609e-05
213318_s_at:BAG6	WB transcript	Down	TRUE	TRUE	FALSE	-0.645052	0.000867972	0.00967634	-0.677645	4.15805e-06	4.68146e-05	-0.456826	0.00515664	0.0428667	-0.574248	6.03674e-06	2.23587e-05
213330_s_at:STIP1	WB transcript	Down	TRUE	FALSE	TRUE	-0.261075	0.00640215	0.0331878	-0.331153	0.00023961	0.00117003	-0.366785	0.000580793	0.0134292	-0.289566	3.16826e-05	8.01105e-05
213340_s_at:TP73-AS1	WB transcript	Down	FALSE	FALSE	FALSE	-0.247559	0.0152928	0.060008	-0.237899	0.00368627	0.0111165	-0.285102	0.00638122	0.049122	-0.233129	0.000986585	0.00128841
213341_at:FEM1C	WB transcript	Up	TRUE	TRUE	TRUE	0.565047	0.00011215	0.00298574	0.757799	9.45679e-09	6.08647e-07	0.480513	0.00090752	0.016812	0.609393	3.46195e-09	1.10109e-07
213346_at:TEX30	WB transcript	Up	TRUE	TRUE	TRUE	0.376654	0.0366546	0.107662	0.557901	0.000272442	0.00129623	0.318041	0.0297344	0.125597	0.371527	0.00159409	0.00189194
213355_at:ST3GAL6	WB transcript	Up	TRUE	TRUE	TRUE	0.965355	1.72407e-05	0.00110099	1.35426	5.03541e-11	3.4929e-08	0.899844	4.55412e-05	0.00475486	1.03139	5.46654e-10	3.53433e-08
213360_s_at:POM121	WB transcript	Down	TRUE	TRUE	FALSE	-0.429808	0.000728477	0.0086709	-0.397755	7.83083e-05	0.000478523	-0.409429	0.00101603	0.0179183	-0.40903	1.76382e-06	8.59867e-06
213361_at:TDRD7	WB transcript	Up	TRUE	TRUE	FALSE	0.648682	4.84742e-05	0.00187662	0.798839	5.07118e-08	1.89076e-06	0.550007	0.000312827	0.00971723	0.67241	6.36102e-10	3.74435e-08
213365_at:ERI2	WB transcript	Up	FALSE	TRUE	TRUE	0.40341	0.030898	0.0961118	0.705692	7.39097e-06	7.32992e-05	0.360575	0.0315295	0.129884	0.526732	7.21649e-05	0.000154022
213370_s_at:SFMBT1	WB transcript	Down	TRUE	FALSE	FALSE	-0.255806	0.0239254	0.0804775	-0.238136	0.00968565	0.0248276	-0.239489	0.0428351	0.156263	-0.217935	0.00466585	0.00450466
213379_at:COQ2	WB transcript	Up	TRUE	TRUE	TRUE	0.65967	0.000120577	0.00310625	0.796014	6.11394e-08	2.13437e-06	0.391155	0.0109769	0.0681538	0.656027	3.01821e-08	4.56073e-07
213387_at:ATAD2B	WB transcript	Up	TRUE	TRUE	TRUE	0.708737	0.000108041	0.00291361	0.731457	7.95264e-07	1.34004e-05	0.354281	0.0309565	0.128494	0.57535	2.26081e-06	1.0548e-05
213408_s_at:PI4KA	WB transcript	Down	TRUE	TRUE	FALSE	-0.41222	0.000200424	0.00410042	-0.489093	2.80638e-06	3.46936e-05	-0.487626	1.81054e-05	0.00366209	-0.434856	1.09878e-08	2.187e-07
213418_at:HSPA6	WB transcript	Up	FALSE	TRUE	FALSE	0.425643	0.000467092	0.0066425	0.526281	2.48986e-07	5.53003e-06	0.505501	1.26677e-05	0.0033473	0.48863	4.18579e-09	1.23464e-07
213474_at:KCTD7	WB transcript	Down	FALSE	FALSE	FALSE	-0.25973	0.0198856	0.0714304	-0.17225	0.0467945	0.0912647	-0.292788	0.0056145	0.0451402	-0.246527	0.000733646	0.00101239
213485_s_at:ABCC10	WB transcript	Down	TRUE	FALSE	FALSE	-0.309468	0.00211263	0.0163702	-0.308908	0.000373982	0.00168819	-0.312595	0.00129333	0.0204671	-0.281489	6.66886e-06	2.40854e-05
213506_at:F2RL1	WB transcript	Up	FALSE	FALSE	FALSE	0.52405	0.0169183	0.0642266	0.626952	0.00135628	0.00486701	0.650345	0.00199793	0.0258242	0.528948	0.000162876	0.000299052
213521_at:PTPN18	WB transcript	Down	TRUE	TRUE	FALSE	-0.390874	0.000234397	0.00451378	-0.389588	4.92169e-06	5.34948e-05	-0.218269	0.0141537	0.0794262	-0.299907	1.34127e-05	4.06909e-05
213528_at:METTL18	WB transcript	Up	TRUE	TRUE	TRUE	0.555682	0.0301154	0.0943827	1.02337	2.89269e-09	3.34427e-07	0.499531	0.00569303	0.0455369	0.656205	0.00014698	0.000274987
213579_s_at:EP300	WB transcript	Down	TRUE	TRUE	TRUE	-0.272973	0.0210674	0.0737861	-0.23553	0.0105829	0.0266569	-0.212893	0.025585	0.114953	-0.236007	0.00160372	0.00190108
213600_at:SIPA1L3	WB transcript	Down	TRUE	FALSE	FALSE	-0.223074	0.0261089	0.0852052	-0.21195	0.00936417	0.0241473	-0.271242	0.00512305	0.0427012	-0.222328	0.000619992	0.000883695
213620_s_at:ICAM2	WB transcript	Down	TRUE	FALSE	FALSE	-0.236176	0.0213288	0.0742848	-0.438782	6.02207e-06	6.22962e-05	-0.37661	0.00130392	0.0205774	-0.336904	2.31227e-05	6.1659e-05
213624_at:SMPDL3A	WB transcript	Up	TRUE	TRUE	FALSE	0.777689	0.00318516	0.0211993	0.884474	0.00011208	0.000636105	0.624498	0.023581	0.109616	0.769367	2.08723e-05	5.73244e-05
213637_at:DDX52	WB transcript	Down	TRUE	TRUE	FALSE	-0.25975	0.00898984	0.0421823	-0.478007	4.73482e-07	8.99832e-06	-0.361828	0.000460493	0.0120539	-0.346982	1.31782e-06	6.85665e-06
213639_s_at:ZNF500	WB transcript	Down	TRUE	TRUE	FALSE	-0.414243	9.55957e-05	0.00269437	-0.365671	3.59464e-05	0.000258392	-0.235783	0.017888	0.0925225	-0.304535	8.14963e-06	2.8022e-05
213682_at:NUP50	WB transcript	Up	TRUE	TRUE	FALSE	0.557738	1.47152e-05	0.00103804	0.473772	1.02727e-05	9.51517e-05	0.396216	0.000502343	0.012511	0.421197	2.86833e-07	2.22884e-06
213702_x_at:ASAH1	WB transcript	Up	TRUE	FALSE	FALSE	0.338912	0.000123674	0.00313861	0.342464	3.20753e-06	3.83981e-05	0.271734	0.00165942	0.0232542	0.293848	7.67768e-07	4.6873e-06
213715_s_at:KANK3	WB transcript	Down	TRUE	FALSE	FALSE	-0.401768	0.000744847	0.00881503	-0.3411	0.00146235	0.00517398	-0.277047	0.0144839	0.0803307	-0.293081	9.95395e-05	0.00019991
213742_at:SRSF11	WB transcript	Down	TRUE	FALSE	TRUE	-0.563511	0.00304979	0.020617	-0.653582	9.15878e-05	0.000544296	-0.536942	0.00398863	0.0370551	-0.524653	4.90377e-05	0.000112889
213743_at:CCNT2	WB transcript	Up	TRUE	TRUE	TRUE	0.817526	8.82273e-05	0.0025903	0.956137	2.72971e-08	1.25306e-06	0.623437	0.00107723	0.0185136	0.744622	3.52563e-07	2.54665e-06
213797_at:RSAD2	WB transcript	Up	TRUE	TRUE	FALSE	2.00651	0.00330895	0.0218087	2.12344	0.00044135	0.00193561	1.40649	0.0237657	0.109944	1.76754	8.67347e-05	0.000178348
213817_at:IRAK3	WB transcript	Up	TRUE	TRUE	FALSE	0.54254	0.0194526	0.0703608	0.849604	2.16966e-05	0.000170487	0.432266	0.0463726	0.163905	0.619096	0.000104604	0.000208042
213842_x_at:NSUN5P2	WB transcript	Down	TRUE	TRUE	FALSE	-0.392855	5.60808e-05	0.00202377	-0.347222	8.4838e-05	0.000510008	-0.278006	0.00346403	0.0345138	-0.32071	5.41139e-07	3.55401e-06
213848_at:DUSP7	WB transcript	Down	FALSE	FALSE	FALSE	-0.332374	0.00118257	0.0114135	-0.332788	0.000439059	0.00192828	-0.287998	0.00867142	0.0598132	-0.280924	0.000100983	0.000202165
213857_s_at:CD47	WB transcript	Up	TRUE	TRUE	TRUE	0.350844	0.000970305	0.0102886	0.22185	0.0109741	0.0275146	0.216364	0.0306619	0.127828	0.218479	0.00130311	0.00160922
213892_s_at:APRT	WB transcript	Down	TRUE	FALSE	FALSE	-0.32891	0.00242768	0.0179255	-0.289988	0.00114903	0.00424837	-0.278981	0.0103146	0.0656076	-0.250871	0.000597837	0.000857383
213911_s_at:H2AFZ	WB transcript	Up	TRUE	TRUE	TRUE	0.340231	0.00158539	0.0138331	0.507533	7.66386e-09	5.59596e-07	0.420028	2.03263e-05	0.00378798	0.422887	7.54009e-09	1.78068e-07
213916_at:ZNF20	WB transcript	Up	TRUE	TRUE	FALSE	0.46356	0.00035896	0.00566908	0.60109	2.47241e-06	3.15328e-05	0.50732	0.000314413	0.00971723	0.530848	4.8592e-08	6.3248e-07
213939_s_at:RUFY3	WB transcript	Down	FALSE	FALSE	FALSE	-0.327804	0.00445438	0.0263465	-0.400551	0.000107181	0.000613036	-0.353887	0.000888499	0.0165376	-0.314079	1.28007e-05	3.94718e-05
213941_x_at:RPS7	WB transcript	Up	TRUE	TRUE	TRUE	0.97983	0.0156449	0.0608541	1.45312	1.23915e-05	0.000110831	0.811957	0.0190366	0.0963214	1.00317	0.000150587	0.000280803
213958_at:CD6	WB transcript	Down	TRUE	TRUE	FALSE	-0.388575	0.00214867	0.0164894	-0.472493	2.7784e-06	3.44158e-05	-0.410826	0.00439914	0.0393268	-0.433908	1.15017e-05	3.65819e-05
214012_at:ERAP1	WB transcript	Up	TRUE	TRUE	TRUE	0.662929	0.0287775	0.0917152	0.973231	0.000489825	0.00210895	0.790371	0.00492108	0.0417422	0.78843	0.000320321	0.000516481
214022_s_at:IFITM1	WB transcript	Up	TRUE	TRUE	FALSE	0.376145	0.000605675	0.00771421	0.422196	1.50313e-05	0.000128549	0.370366	0.000866292	0.0163392	0.379715	1.70844e-06	8.4329e-06
214032_at:ZAP70	WB transcript	Down	TRUE	TRUE	FALSE	-0.497916	0.000539516	0.00717269	-0.517879	9.96503e-06	9.27841e-05	-0.432206	0.00231244	0.0279389	-0.445953	5.16958e-06	1.99971e-05
214036_at:EFNA5	WB transcript	Down	FALSE	TRUE	FALSE	-0.257932	0.0350897	0.104566	-0.287121	0.00590862	0.0164713	-0.292635	0.00730065	0.0537122	-0.275587	0.000296627	0.000484617
214054_at:DOK2	WB transcript	Down	TRUE	TRUE	FALSE	-0.246332	0.00345005	0.0224361	-0.26263	9.6705e-05	0.000567148	-0.176357	0.0325486	0.132312	-0.187516	0.000690045	0.000964716
214080_x_at:PRKCSH	WB transcript	Down	TRUE	TRUE	FALSE	-0.192854	0.0119064	0.051089	-0.23986	0.000342432	0.00156961	-0.181336	0.0112945	0.0691799	-0.219177	1.43247e-05	4.28318e-05
214092_x_at:SUGP2	WB transcript	Down	FALSE	FALSE	FALSE	-0.267093	0.00387835	0.0241637	-0.294158	0.000168739	0.000879697	-0.223015	0.0101585	0.0649659	-0.237015	8.28133e-05	0.00017217
214096_s_at:SHMT2	WB transcript	Down	TRUE	TRUE	FALSE	-0.283006	0.00208153	0.0162539	-0.288302	0.000229116	0.00112805	-0.383572	6.09985e-05	0.00497796	-0.290432	2.40836e-05	6.38121e-05
214098_at:KIAA1107	WB transcript	Up	TRUE	TRUE	TRUE	0.373909	0.00272446	0.0192082	0.502258	4.4927e-07	8.68679e-06	0.375595	0.000307245	0.00971205	0.422277	1.37246e-07	1.32993e-06
214100_x_at:NSUN5P1	WB transcript	Down	TRUE	FALSE	TRUE	-0.399777	1.52265e-05	0.00105621	-0.354923	4.4467e-05	0.000302735	-0.347869	0.000173729	0.00737819	-0.340082	7.22066e-08	8.40044e-07
214152_at:CCPG1	WB transcript	Up	TRUE	TRUE	FALSE	0.598915	8.82531e-05	0.0025903	0.792052	4.13378e-08	1.68674e-06	0.604386	0.000156649	0.00691136	0.639377	5.03935e-09	1.38152e-07
214246_x_at:MINK1	WB transcript	Down	TRUE	TRUE	FALSE	-0.473915	9.51536e-05	0.00269408	-0.476782	6.29971e-07	1.11256e-05	-0.385492	0.00109211	0.0185779	-0.433432	3.34418e-07	2.46987e-06
214259_s_at:AKR7A2	WB transcript	Down	TRUE	FALSE	FALSE	-0.314456	0.00029282	0.00499474	-0.262558	0.00122587	0.00446635	-0.229294	0.0108096	0.0677551	-0.204565	0.00045157	0.000682615
214279_s_at:NDRG2	WB transcript	Down	FALSE	TRUE	FALSE	-0.254411	0.0330003	0.100695	-0.297612	0.00118983	0.00435922	-0.420585	4.64594e-05	0.00475486	-0.305348	6.84077e-05	0.000147106
214288_s_at:PSMB1	WB transcript	Up	TRUE	TRUE	TRUE	0.240648	0.0385935	0.111431	0.354046	0.000109649	0.000624293	0.254315	0.00821227	0.0576382	0.281813	9.33755e-05	0.000189286
214315_x_at:CALR	WB transcript	Down	TRUE	FALSE	FALSE	-0.396882	7.42015e-05	0.00235147	-0.443589	2.3618e-07	5.34218e-06	-0.37817	0.000353319	0.0103315	-0.374152	2.2082e-07	1.83732e-06
214339_s_at:MAP4K1	WB transcript	Down	TRUE	FALSE	FALSE	-0.422151	0.00018734	0.0039437	-0.407322	2.70108e-05	0.000203412	-0.459713	8.5596e-05	0.00542513	-0.384893	7.27779e-07	4.45696e-06
214427_at:NOP2	WB transcript	Down	TRUE	FALSE	TRUE	-0.363331	2.48154e-05	0.00126396	-0.335604	1.01953e-05	9.45752e-05	-0.359005	5.66199e-05	0.00480923	-0.331978	1.0805e-08	2.187e-07
214429_at:MTMR6	WB transcript	Up	TRUE	TRUE	TRUE	0.818672	2.83676e-06	0.0005364	0.843156	2.68552e-08	1.24191e-06	0.653976	0.000123158	0.00633658	0.729167	8.58253e-10	4.33956e-08
214440_at:NAT1	WB transcript	Up	TRUE	TRUE	TRUE	1.00245	6.73795e-05	0.00221979	1.21353	7.14268e-09	5.40113e-07	0.805054	0.000475774	0.0122702	0.950978	2.3362e-08	3.78659e-07
214450_at:CTSW	WB transcript	Down	FALSE	TRUE	FALSE	-0.570161	0.00500589	0.028295	-0.736811	0.000127459	0.000705432	-0.577268	0.00397771	0.037055	-0.544543	0.000213335	0.000370549
214453_s_at:IFI44	WB transcript	Up	TRUE	TRUE	FALSE	1.91824	0.000966938	0.0102838	2.09146	6.03646e-05	0.000387284	1.19792	0.0268392	0.118266	1.68444	1.53413e-05	4.53555e-05
214467_at:GPR65	WB transcript	Up	TRUE	TRUE	TRUE	1.03951	6.086e-05	0.00211044	1.15732	2.559e-08	1.20231e-06	0.728858	0.00346412	0.0345138	0.956942	2.48818e-07	2.01501e-06
214511_x_at:FCGR1B	WB transcript	Up	TRUE	TRUE	FALSE	1.08977	0.000923842	0.0100831	1.4438	1.47187e-06	2.10512e-05	0.795378	0.0153362	0.0834379	1.10055	1.81845e-06	8.76004e-06
214519_s_at:RLN2	WB transcript	Up	TRUE	TRUE	FALSE	0.329235	0.035487	0.105322	0.401958	0.000561788	0.00235228	0.309836	0.00734129	0.0538489	0.359885	0.000195494	0.000346986
214522_x_at:HIST1H3D	WB transcript	Up	FALSE	TRUE	FALSE	0.646959	0.000106888	0.00289386	0.615978	2.71466e-06	3.37602e-05	0.605484	6.91305e-05	0.00518377	0.598561	8.29431e-08	9.39996e-07
214582_at:PDE3B	WB transcript	Up	TRUE	TRUE	FALSE	0.566002	0.00223043	0.016909	0.683931	2.42703e-05	0.000186831	0.383415	0.0403965	0.151106	0.521444	4.03901e-05	9.63667e-05
214617_at:PRF1	WB transcript	Down	FALSE	TRUE	FALSE	-0.610956	0.00293483	0.0201121	-0.889361	5.7833e-07	1.0506e-05	-0.597448	0.00377709	0.0361109	-0.677038	4.95671e-06	1.9336e-05
214626_s_at:GANAB	WB transcript	Down	TRUE	TRUE	FALSE	-0.312082	0.000908644	0.00998281	-0.217305	0.00341846	0.0104564	-0.293996	0.0025838	0.0296673	-0.257499	9.43751e-05	0.000190972
214656_x_at:MYO1C	WB transcript	Down	TRUE	FALSE	TRUE	-0.411875	0.00486299	0.0278401	-0.593197	2.12809e-06	2.81774e-05	-0.270772	0.0291298	0.123797	-0.403904	1.93987e-05	5.44528e-05
214661_s_at:NOP14	WB transcript	Down	TRUE	FALSE	FALSE	-0.35218	0.000839888	0.00949036	-0.256726	0.00381186	0.0114164	-0.422658	0.000352248	0.010331	-0.341683	1.3242e-05	4.04844e-05
214683_s_at:CLK1	WB transcript	Up	TRUE	TRUE	FALSE	0.895023	0.000138223	0.00331466	0.875236	4.44903e-06	4.95987e-05	0.623324	0.00414327	0.0377612	0.718997	6.98097e-06	2.4916e-05
214696_at:MIR22HG	WB transcript	Up	TRUE	TRUE	FALSE	0.561004	0.000674047	0.00820288	0.708352	8.23657e-07	1.3694e-05	0.471501	0.00189717	0.0251369	0.577949	1.42164e-07	1.35997e-06
214779_s_at:SGSM3	WB transcript	Down	TRUE	FALSE	FALSE	-0.427592	1.339e-05	0.000999993	-0.316756	9.41413e-05	0.000555767	-0.37328	0.000140956	0.00649437	-0.322322	1.07241e-06	5.90707e-06
214805_at:EIF4A1	WB transcript	Down	TRUE	TRUE	TRUE	-0.644886	4.13391e-07	0.000245791	-0.573779	9.97552e-07	1.57863e-05	-0.494105	4.41327e-05	0.00475486	-0.499917	1.4301e-09	6.00017e-08
214830_at:SLC38A6	WB transcript	Up	TRUE	TRUE	TRUE	0.484536	0.00533081	0.0295169	0.874085	1.14958e-09	1.93968e-07	0.39369	0.0209955	0.101964	0.592197	9.32335e-06	3.09983e-05
214833_at:TMEM63A	WB transcript	Down	TRUE	TRUE	TRUE	-0.696116	3.51297e-05	0.00152832	-0.721561	2.10086e-06	2.78761e-05	-0.570153	0.000490087	0.0124514	-0.643118	6.82096e-09	1.67861e-07
214996_at:CD99P1	WB transcript	Down	TRUE	TRUE	FALSE	-0.456729	0.000209549	0.00419678	-0.229612	0.02275	0.0501955	-0.236466	0.0457823	0.162521	-0.245692	0.00263193	0.00284385
215000_s_at:FEZ2	WB transcript	Up	TRUE	TRUE	FALSE	0.428999	0.000636344	0.00795335	0.544805	9.65025e-07	1.5428e-05	0.314885	0.0136469	0.0778771	0.428598	1.2053e-06	6.44116e-06
215009_s_at:THAP9-AS1	WB transcript	Up	TRUE	TRUE	TRUE	0.488685	0.00587473	0.0312934	0.416684	0.00137823	0.00493222	0.320582	0.0441669	0.158997	0.363507	0.0027752	0.00296361
215046_at:KANSL1L	WB transcript	Up	FALSE	TRUE	FALSE	0.334735	0.00833196	0.0399358	0.410217	0.000559368	0.00234529	0.403949	0.00174996	0.0240639	0.381887	2.22182e-05	6.00591e-05
215047_at:TRIM58	WB transcript	Down	FALSE	TRUE	FALSE	-1.04814	0.000756389	0.0089079	-1.08507	0.000142625	0.000772253	-0.656267	0.0229757	0.107863	-0.867902	0.000164906	0.000302217
215083_at:PSPC1	WB transcript	Down	TRUE	TRUE	TRUE	-0.427035	0.00466818	0.0271734	-0.714296	2.18406e-07	5.05004e-06	-0.260818	0.0449223	0.160548	-0.423829	6.40201e-05	0.000139651
215155_at:HEXA	WB transcript	Down	TRUE	TRUE	FALSE	-0.205027	0.0254266	0.083745	-0.360171	2.13211e-05	0.000168172	-0.275081	0.00486362	0.0414413	-0.279462	2.04029e-05	5.65473e-05
215203_at:GOLGA4	WB transcript	Down	TRUE	TRUE	TRUE	-0.412278	7.69692e-05	0.00239782	-0.545352	2.61865e-07	5.72618e-06	-0.287839	0.00378357	0.0361451	-0.369284	9.56841e-07	5.42195e-06
215235_at:SPTAN1	WB transcript	Down	TRUE	TRUE	FALSE	-0.519738	3.71821e-05	0.0015791	-0.502085	3.03508e-06	3.68638e-05	-0.441093	0.000635599	0.0139074	-0.469844	9.5069e-08	1.03575e-06
215245_x_at:FMR1	WB transcript	Up	TRUE	TRUE	TRUE	0.755374	7.55152e-06	0.000796457	0.944797	1.78354e-10	5.47953e-08	0.558145	0.00094412	0.0172071	0.712772	1.75703e-08	3.09354e-07
215268_at:KIAA0754	WB transcript	Down	TRUE	TRUE	TRUE	-0.857141	5.19356e-08	9.26383e-05	-0.669532	1.81687e-06	2.50946e-05	-0.47083	0.00107601	0.0185136	-0.56964	5.64356e-08	6.98217e-07
215281_x_at:POGZ	WB transcript	Down	TRUE	FALSE	TRUE	-0.248075	0.0103607	0.0464052	-0.451738	2.3873e-06	3.07615e-05	-0.179558	0.0401599	0.150536	-0.291301	3.40616e-05	8.48076e-05
215316_at:HIBADH	WB transcript	Down	TRUE	FALSE	FALSE	-0.778223	2.16732e-05	0.00120537	-0.820514	7.98724e-07	1.34224e-05	-0.391819	0.0228435	0.107713	-0.651904	2.83138e-07	2.22224e-06
215354_s_at:PELP1	WB transcript	Down	FALSE	TRUE	FALSE	-0.362491	0.000238584	0.00453236	-0.280089	0.000755037	0.00300427	-0.336985	0.00066567	0.0143056	-0.312419	2.74282e-06	1.22646e-05
215364_s_at:SZT2	WB transcript	Down	TRUE	FALSE	FALSE	-0.258385	0.00425335	0.0255079	-0.183979	0.0202321	0.0455825	-0.191854	0.0320445	0.130956	-0.165596	0.00433022	0.00423619
215474_at:NSMCE2	WB transcript	Down	TRUE	FALSE	FALSE	-0.576039	0.00280207	0.0195238	-0.605826	0.000375883	0.00169494	-0.530907	0.00404496	0.0372459	-0.554429	1.1639e-05	3.6875e-05
215596_s_at:LTN1	WB transcript	Up	TRUE	TRUE	TRUE	0.603529	0.000626606	0.00787895	0.651518	1.8858e-06	2.56773e-05	0.371969	0.0254394	0.114776	0.494448	7.00927e-05	0.000150075
215620_at:RREB1	WB transcript	Down	FALSE	TRUE	FALSE	-0.442517	0.00463252	0.0270643	-0.392729	0.00194497	0.00654581	-0.399804	0.00585653	0.0464578	-0.392772	8.3825e-05	0.000173724
215696_s_at:SEC16A	WB transcript	Down	TRUE	TRUE	FALSE	-0.423272	0.000268043	0.00478963	-0.459181	2.27027e-06	2.96513e-05	-0.328446	0.000901047	0.0167169	-0.373802	1.1435e-06	6.20335e-06
215735_s_at:TSC2	WB transcript	Down	TRUE	TRUE	FALSE	-0.506391	7.12024e-05	0.00229724	-0.256045	0.0158619	0.0373541	-0.326119	0.00515573	0.0428667	-0.276266	0.000666623	0.000938291
215785_s_at:CYFIP2	WB transcript	Down	TRUE	TRUE	TRUE	-0.420762	3.57857e-05	0.00154076	-0.489588	1.90582e-07	4.70278e-06	-0.409619	5.17773e-05	0.00480923	-0.438936	1.15913e-08	2.26311e-07
215792_s_at:DNAJC11	WB transcript	Down	TRUE	TRUE	FALSE	-0.257872	0.00665297	0.0339874	-0.18958	0.0157914	0.0372161	-0.2337	0.0108269	0.0677833	-0.194654	0.00128023	0.00158676
215850_s_at:NDUFA5	WB transcript	Down	FALSE	FALSE	FALSE	-0.364201	0.0192851	0.0699777	-0.270896	0.0362393	0.0738508	-0.34134	0.0249061	0.113124	-0.239307	0.0120392	0.00969204
215866_at:CHCHD3	WB transcript	Down	FALSE	FALSE	FALSE	-0.452004	0.00115487	0.0113007	-0.423059	0.000177553	0.000920266	-0.280556	0.0206393	0.101109	-0.339598	8.79168e-05	0.000180497
215907_at:BACH2	WB transcript	Down	FALSE	FALSE	FALSE	-0.441021	0.00419969	0.0253355	-0.567474	3.76877e-05	0.000267248	-0.291675	0.0272775	0.11942	-0.401308	4.83802e-05	0.000111648
215933_s_at:HHEX	WB transcript	Up	TRUE	TRUE	FALSE	0.425523	0.00235369	0.0175307	0.454633	7.88514e-05	0.000480967	0.270682	0.0430664	0.156817	0.411166	8.37902e-06	2.86734e-05
215966_x_at:GK3P	WB transcript	Up	TRUE	FALSE	TRUE	0.78374	0.000132378	0.00322197	0.913014	5.29361e-07	9.76674e-06	0.669302	0.000546318	0.0130928	0.793693	2.11028e-08	3.51169e-07
215967_s_at:LY9	WB transcript	Down	TRUE	FALSE	FALSE	-0.307076	0.0119197	0.0511091	-0.343759	9.59588e-05	0.000564097	-0.263034	0.0139764	0.0789634	-0.299444	0.000165562	0.00030298
216094_at:WASL	WB transcript	Down	FALSE	FALSE	TRUE	-0.403808	0.00129738	0.0121181	-0.408854	0.00097099	0.00369177	-0.278415	0.0180663	0.0930001	-0.311078	0.000400912	0.000620547
216176_at:TRERF1	WB transcript	Down	TRUE	TRUE	FALSE	-0.369814	0.00217671	0.0166432	-0.526502	9.97293e-07	1.57863e-05	-0.294627	0.0140883	0.0793399	-0.377677	9.16317e-06	3.06031e-05
216221_s_at:PUM2	WB transcript	Up	TRUE	TRUE	TRUE	0.235062	0.0163185	0.0625393	0.25955	0.000452776	0.00197739	0.234134	0.00785135	0.0560894	0.208428	0.00070364	0.000979901
216237_s_at:MCM5	WB transcript	Down	TRUE	FALSE	FALSE	-0.355114	0.000454803	0.00652721	-0.240272	0.0120592	0.0297453	-0.374173	0.000272788	0.00904753	-0.246026	0.000853459	0.00114216
216306_x_at:PTBP1	WB transcript	Down	TRUE	TRUE	FALSE	-0.386679	5.16821e-06	0.000680975	-0.32523	8.0263e-06	7.80936e-05	-0.37965	2.66515e-05	0.00432169	-0.342421	2.65708e-08	4.1095e-07
216309_x_at:JRK	WB transcript	Down	TRUE	TRUE	FALSE	-0.242317	0.00639047	0.0331498	-0.337371	6.78204e-06	6.84563e-05	-0.233992	0.00662134	0.050319	-0.249277	1.1774e-05	3.71056e-05
216321_s_at:NR3C1	WB transcript	Up	TRUE	TRUE	FALSE	0.435933	0.000492662	0.00683487	0.460237	6.87592e-06	6.9069e-05	0.391167	0.00239001	0.0283527	0.40627	7.04826e-06	2.50881e-05
216347_s_at:PPP1R13B	WB transcript	Down	TRUE	TRUE	TRUE	-0.467994	6.46245e-05	0.00218434	-0.433727	1.56281e-05	0.000132743	-0.365012	0.00125151	0.0200337	-0.386856	9.05695e-07	5.26063e-06
216457_s_at:SF3A1	WB transcript	Down	TRUE	TRUE	FALSE	-0.335535	0.00654761	0.0336573	-0.454366	7.9405e-07	1.3398e-05	-0.252132	0.0101223	0.0648806	-0.341355	3.45445e-05	8.54362e-05
216565_x_at:LOC391020	WB transcript	Up	TRUE	FALSE	FALSE	0.327572	0.00571269	0.0307849	0.407002	5.20361e-05	0.0003425	0.329008	0.00365005	0.0354757	0.366424	1.34857e-05	4.08811e-05
216635_at:CASC21	WB transcript	Down	TRUE	TRUE	FALSE	-0.608395	0.000100013	0.00278605	-0.40088	0.00204354	0.00682418	-0.42513	0.00203749	0.0261128	-0.413198	1.7378e-05	4.99905e-05
216645_at:TCF3	WB transcript	Down	TRUE	TRUE	FALSE	-0.409036	0.0006792	0.00824149	-0.38819	0.00017784	0.00092053	-0.216204	0.0400864	0.150396	-0.318796	5.22757e-05	0.000118488
216692_at:ZNF337	WB transcript	Down	FALSE	FALSE	TRUE	-0.29747	0.00609467	0.0320413	-0.242434	0.00482314	0.0139032	-0.215409	0.0337196	0.134857	-0.241107	0.000405994	0.000626446
216950_s_at:FCGR1A	WB transcript	Up	TRUE	TRUE	TRUE	1.35553	0.000102725	0.00284395	1.57752	6.67811e-07	1.16294e-05	0.911656	0.0085591	0.05924	1.23041	5.77438e-07	3.74565e-06
217092_x_at:RPL7P52	WB transcript	Up	TRUE	TRUE	FALSE	0.750034	0.0256714	0.0842622	1.22708	6.40914e-06	6.5736e-05	0.687453	0.0200246	0.0993201	0.800191	0.000641506	0.000907482
217164_at:TIA1	WB transcript	Down	TRUE	TRUE	TRUE	-0.606331	9.96306e-05	0.00278297	-0.667862	2.07951e-06	2.77106e-05	-0.34172	0.0139126	0.0787813	-0.471762	2.50137e-06	1.14578e-05
217165_x_at:MT1F	WB transcript	Up	FALSE	TRUE	FALSE	0.232112	0.0306921	0.0956619	0.238718	0.0181155	0.0417788	0.213728	0.0311782	0.128862	0.240788	0.00108261	0.00138525
217256_x_at:RPL36AP52	WB transcript	Up	TRUE	TRUE	FALSE	0.63698	0.0342185	0.103176	1.11554	6.87967e-07	1.19305e-05	0.44192	0.0269599	0.118519	0.658089	0.00165689	0.00195355
217329_x_at:COX7BP1	WB transcript	Up	TRUE	TRUE	TRUE	0.857562	0.00631544	0.0328444	1.39421	8.75623e-08	2.71291e-06	0.764924	0.0032686	0.0334248	0.990583	4.50779e-06	1.80673e-05
217367_s_at:ZHX3	WB transcript	Down	FALSE	FALSE	TRUE	-0.31979	0.0014877	0.0133061	-0.176017	0.0318814	0.066456	-0.309403	0.00131873	0.0206079	-0.23257	0.00015402	0.000285585
217388_s_at:KYNU	WB transcript	Up	TRUE	TRUE	TRUE	0.739636	0.00118376	0.0114135	0.835366	2.58626e-05	0.000196423	0.552363	0.00792898	0.0564431	0.78995	5.9023e-07	3.80982e-06
217494_s_at:PTENP1-AS	WB transcript	Up	FALSE	FALSE	FALSE	0.553745	0.00551001	0.0301861	0.35523	0.0144863	0.0345579	0.46244	0.0106833	0.0672651	0.424208	0.000849341	0.00113834
217527_s_at:NFATC2IP	WB transcript	Down	TRUE	TRUE	FALSE	-0.433293	0.000126459	0.00315793	-0.622686	4.57553e-09	4.49843e-07	-0.408797	0.000550952	0.0131785	-0.45772	1.75403e-08	3.09354e-07
217627_at:ZNF573	WB transcript	Down	TRUE	FALSE	FALSE	-0.5182	0.000383977	0.00591894	-0.535969	2.56239e-05	0.000195085	-0.352532	0.0177198	0.0919193	-0.416997	4.74464e-05	0.00011001
217671_at:RFX3	WB transcript	Down	TRUE	TRUE	TRUE	-0.598857	6.64537e-05	0.00221264	-0.709678	6.41552e-08	2.18256e-06	-0.311075	0.00748262	0.0543718	-0.488133	1.55118e-06	7.84075e-06
217678_at:SLC7A11	WB transcript	Up	TRUE	FALSE	TRUE	0.311045	0.0462928	0.126538	0.429004	0.00157178	0.00548343	0.368046	0.0104968	0.066563	0.362733	0.000578518	0.000835756
217715_x_at:ZNF354A	WB transcript	Down	TRUE	TRUE	FALSE	-0.288609	0.00790945	0.0383673	-0.401059	5.00288e-05	0.000333152	-0.197301	0.0255602	0.114924	-0.27009	0.000486376	0.000726047
217719_at:EIF3L	WB transcript	Down	FALSE	FALSE	FALSE	-0.158796	0.0358916	0.106139	-0.266083	3.81877e-05	0.00026969	-0.208297	0.00823779	0.0577524	-0.221784	5.72794e-05	0.000127991
217720_at:CHCHD2	WB transcript	Up	TRUE	TRUE	TRUE	0.330901	0.00474142	0.0273873	0.437245	2.49381e-06	3.17441e-05	0.256439	0.00901989	0.0608315	0.352955	1.96116e-06	9.33005e-06
217726_at:COPZ1	WB transcript	Down	FALSE	FALSE	FALSE	-0.18398	0.0330489	0.100769	-0.225193	0.000685512	0.00277721	-0.205809	0.0116291	0.0705198	-0.176779	0.00281874	0.00299564
217728_at:S100A6	WB transcript	Up	FALSE	TRUE	FALSE	0.27308	0.00663027	0.0339146	0.468943	9.02453e-07	1.47377e-05	0.310263	0.00241079	0.0284311	0.391739	4.82461e-08	6.30058e-07
217734_s_at:WDR6	WB transcript	Down	TRUE	TRUE	TRUE	-0.511018	1.28772e-06	0.000389009	-0.411563	7.66453e-06	7.54726e-05	-0.409158	4.51599e-05	0.00475486	-0.403302	8.17201e-09	1.84444e-07
217743_s_at:TMEM30A	WB transcript	Up	TRUE	TRUE	TRUE	0.840865	5.24048e-06	0.00068159	0.827393	8.36646e-08	2.6318e-06	0.618292	0.000542246	0.0130452	0.68962	3.11658e-08	4.6263e-07
217752_s_at:CNDP2	WB transcript	Down	FALSE	FALSE	FALSE	-0.206894	0.0490928	0.131342	-0.204556	0.0293772	0.0621491	-0.272554	0.0118263	0.071473	-0.203072	0.0072689	0.00644799
217754_at:DDX56	WB transcript	Down	TRUE	FALSE	FALSE	-0.244907	0.00321234	0.0212952	-0.209232	0.00257118	0.00826828	-0.254216	0.00318102	0.0328793	-0.203327	0.000337915	0.000539336
217759_at:TRIM44	WB transcript	Down	TRUE	TRUE	FALSE	-0.416981	2.24319e-06	0.000481369	-0.37092	1.42687e-06	2.05726e-05	-0.390077	8.62886e-05	0.00544141	-0.356978	8.60629e-08	9.64147e-07
217773_s_at:NDUFA4	WB transcript	Up	TRUE	TRUE	TRUE	0.839175	0.0156751	0.0609529	1.31156	5.1378e-06	5.52546e-05	0.737441	0.013374	0.0768605	0.933629	2.7437e-05	7.10963e-05
217782_s_at:GPS1	WB transcript	Down	TRUE	TRUE	FALSE	-0.267096	0.00154963	0.0136354	-0.302568	2.37863e-05	0.000183885	-0.327171	0.000322452	0.00982624	-0.261659	1.66302e-05	4.82974e-05
217783_s_at:YPEL5	WB transcript	Up	TRUE	TRUE	FALSE	0.466122	0.00034227	0.00555568	0.60581	2.21612e-07	5.10524e-06	0.454212	0.000251532	0.00867815	0.480324	5.55931e-08	6.93839e-07
217810_x_at:LARS	WB transcript	Down	TRUE	FALSE	FALSE	-0.301843	0.00244745	0.0180182	-0.420547	8.64756e-06	8.25485e-05	-0.226699	0.011568	0.0704297	-0.326781	2.31248e-06	1.07296e-05
217811_at:SELT	WB transcript	Up	TRUE	TRUE	TRUE	0.732881	7.86428e-06	0.000796457	0.896068	6.41003e-11	3.83335e-08	0.598601	4.34887e-05	0.00475486	0.72168	1.01559e-10	1.33513e-08
217816_s_at:PCNP	WB transcript	Up	TRUE	TRUE	TRUE	0.454929	0.00311455	0.0208965	0.53272	8.56272e-06	8.19894e-05	0.307216	0.02569	0.1153	0.39814	0.000129194	0.000247329
217822_at:WBP11	WB transcript	Down	TRUE	TRUE	FALSE	-0.246647	0.00518117	0.0289062	-0.322469	3.77471e-05	0.000267486	-0.302908	0.00387038	0.036638	-0.276784	5.38892e-05	0.000121493
217823_s_at:UBE2J1	WB transcript	Up	TRUE	TRUE	FALSE	0.644996	0.000407868	0.00618039	0.883084	1.19543e-08	6.84688e-07	0.607324	0.00123468	0.0198469	0.618787	3.38138e-06	1.4464e-05
217835_x_at:C20orf24	WB transcript	Up	TRUE	TRUE	FALSE	0.338437	0.000159609	0.00359077	0.40371	1.95251e-07	4.76153e-06	0.312499	0.00043091	0.0114719	0.372779	1.59419e-09	6.41561e-08
217836_s_at:YY1AP1	WB transcript	Down	TRUE	TRUE	FALSE	-0.474622	0.000721238	0.00861758	-0.526925	2.29748e-06	2.99127e-05	-0.283581	0.0132846	0.0767568	-0.42475	2.36925e-06	1.09544e-05
217838_s_at:EVL	WB transcript	Down	TRUE	FALSE	FALSE	-0.334701	0.00786902	0.0382157	-0.338671	0.000475634	0.00205921	-0.374529	0.00888503	0.0604679	-0.340567	0.000341613	0.00054348
217845_x_at:HIGD1A	WB transcript	Up	TRUE	TRUE	TRUE	0.54012	0.00298947	0.0203414	0.744819	1.75954e-07	4.47447e-06	0.423905	0.00612053	0.0478828	0.531255	1.76445e-05	5.05727e-05
217846_at:QARS	WB transcript	Down	TRUE	TRUE	FALSE	-0.279752	0.00042675	0.00633201	-0.366651	1.99004e-07	4.79683e-06	-0.324302	5.61128e-05	0.00480923	-0.315099	2.50495e-08	3.9517e-07
217873_at:CAB39	WB transcript	Up	FALSE	TRUE	FALSE	0.421428	0.00246741	0.0181011	0.485244	6.66701e-05	0.000419367	0.33171	0.0138425	0.0785338	0.372284	3.29621e-05	8.25648e-05
217880_at:CDC27	WB transcript	Up	TRUE	TRUE	TRUE	0.395241	0.0036167	0.0230988	0.637567	1.08786e-08	6.56182e-07	0.36307	0.00485862	0.0414413	0.464816	1.26599e-06	6.68396e-06
217883_at:MMADHC	WB transcript	Up	TRUE	TRUE	TRUE	0.388523	0.000121283	0.00310625	0.491393	1.28732e-08	7.25119e-07	0.385913	4.18208e-05	0.00475486	0.411117	6.83232e-10	3.90466e-08
217884_at:NAT10	WB transcript	Down	TRUE	FALSE	FALSE	-0.394533	0.000144037	0.00339187	-0.37968	1.42305e-05	0.000122964	-0.393858	0.000521859	0.0128198	-0.39049	2.96259e-07	2.27987e-06
217885_at:IPO9	WB transcript	Down	TRUE	TRUE	TRUE	-0.50024	1.5909e-06	0.000431825	-0.476673	3.22118e-07	6.78061e-06	-0.483219	1.24164e-05	0.0033473	-0.447265	1.93893e-09	7.42422e-08
217906_at:KLHDC2	WB transcript	Up	TRUE	TRUE	TRUE	0.294075	0.0175759	0.065783	0.255514	0.00375043	0.0112675	0.225285	0.022087	0.105541	0.229477	0.00262536	0.00283831
217912_at:DUS1L	WB transcript	Down	FALSE	TRUE	FALSE	-0.245557	0.00848395	0.0404007	-0.343998	3.33106e-06	3.94607e-05	-0.296536	0.000531005	0.0129076	-0.288585	2.87746e-06	1.26798e-05
217915_s_at:RSL24D1	WB transcript	Up	TRUE	TRUE	TRUE	0.951382	0.00753447	0.0370667	1.54789	5.07292e-08	1.89076e-06	0.620821	0.028925	0.123346	0.999069	5.96829e-05	0.000132089
217916_s_at:FAM49B	WB transcript	Up	TRUE	TRUE	FALSE	0.407259	0.000354727	0.00564939	0.391131	4.03202e-05	0.000280623	0.352666	0.00322319	0.033096	0.366752	5.47552e-06	2.08445e-05
217941_s_at:ERBB2IP	WB transcript	Up	TRUE	TRUE	FALSE	0.46904	0.000805105	0.00923689	0.496095	5.57469e-06	5.84982e-05	0.337989	0.0115747	0.0704297	0.36314	0.000115382	0.000225162
217947_at:CMTM6	WB transcript	Up	FALSE	FALSE	FALSE	0.195033	0.0150397	0.0594069	0.234848	0.00111329	0.00414475	0.274147	0.000417414	0.0113055	0.233213	1.6549e-05	4.81325e-05
217961_at:SLC25A38	WB transcript	Down	FALSE	FALSE	FALSE	-0.282284	0.013323	0.0548834	-0.294191	0.00303316	0.00947985	-0.247419	0.0250029	0.11344	-0.271332	0.000741009	0.00102077
217962_at:NOP10	WB transcript	Up	TRUE	TRUE	FALSE	0.331576	0.0148005	0.0587971	0.49644	2.94335e-05	0.000218803	0.42657	0.00164028	0.0230627	0.39732	8.49513e-06	2.90328e-05
217969_at:VPS51	WB transcript	Down	TRUE	TRUE	FALSE	-0.366169	0.00142999	0.0128916	-0.483925	6.62825e-07	1.15749e-05	-0.36602	0.00152911	0.0223042	-0.389405	1.77113e-06	8.61299e-06
217971_at:LAMTOR3	WB transcript	Up	TRUE	TRUE	TRUE	1.05613	1.08099e-05	0.000891892	1.36618	6.78534e-11	3.83335e-08	0.917368	3.0541e-05	0.00448799	1.06758	3.00942e-10	2.28247e-08
217977_at:MSRB1	WB transcript	Up	TRUE	FALSE	FALSE	0.268129	0.0134923	0.0553615	0.43462	1.93306e-06	2.61497e-05	0.438231	9.28881e-05	0.00557597	0.402145	4.14827e-07	2.90077e-06
217986_s_at:BAZ1A	WB transcript	Up	TRUE	TRUE	FALSE	0.658377	2.21639e-05	0.00121377	0.824475	5.60204e-09	4.7909e-07	0.586802	7.99222e-05	0.00532838	0.637102	1.63983e-09	6.53264e-08
217987_at:ASNSD1	WB transcript	Up	TRUE	TRUE	TRUE	0.574556	0.000758199	0.0089142	0.690565	3.24895e-07	6.80767e-06	0.422894	0.00374989	0.036044	0.527767	7.48071e-06	2.63186e-05
217989_at:HSD17B11	WB transcript	Up	TRUE	TRUE	FALSE	0.530685	1.30342e-06	0.000389009	0.509643	3.83572e-07	7.68745e-06	0.559953	7.87927e-07	0.000945349	0.49734	5.94391e-10	3.66283e-08
217993_s_at:MAT2B	WB transcript	Up	TRUE	TRUE	TRUE	0.439176	0.00024258	0.00456696	0.387101	0.00010238	0.000592639	0.283247	0.0151861	0.0828734	0.32912	2.07957e-05	5.71939e-05
217995_at:SQRDL	WB transcript	Up	FALSE	FALSE	FALSE	0.289175	0.00566811	0.0306585	0.363083	6.90987e-06	6.93542e-05	0.315184	0.00120671	0.0196719	0.339606	1.34327e-06	6.93417e-06
218012_at:TSPYL2	WB transcript	Down	TRUE	TRUE	FALSE	-0.381534	0.000567062	0.00736002	-0.292231	0.00177315	0.00606896	-0.310606	0.00445619	0.0396099	-0.326705	6.14729e-06	2.26794e-05
218017_s_at:HGSNAT	WB transcript	Down	TRUE	TRUE	TRUE	-0.39421	1.24129e-05	0.000962654	-0.330283	8.5469e-05	0.000513554	-0.299612	0.000787275	0.0153592	-0.268508	1.23978e-05	3.84702e-05
218025_s_at:ECI2	WB transcript	Down	TRUE	FALSE	FALSE	-0.283289	0.00212868	0.0163875	-0.257715	0.000252099	0.00121721	-0.354697	0.000528726	0.0129076	-0.277455	5.90522e-05	0.000131283
218035_s_at:RBM47	WB transcript	Up	TRUE	TRUE	FALSE	0.591102	0.000262955	0.00472411	0.753238	7.41206e-07	1.26603e-05	0.502933	0.0016216	0.0229561	0.564524	1.64073e-06	8.15999e-06
218040_at:PRPF38B	WB transcript	Up	TRUE	TRUE	TRUE	0.56706	0.000556662	0.0073086	0.661944	1.21901e-07	3.40505e-06	0.397333	0.00580227	0.0461741	0.500003	7.07483e-06	2.51373e-05
218048_at:COMMD3	WB transcript	Up	TRUE	TRUE	TRUE	0.365424	0.0200598	0.0717876	0.662775	2.4995e-07	5.53003e-06	0.284861	0.0226916	0.107199	0.447411	5.45247e-05	0.000122669
218049_s_at:MRPL13	WB transcript	Up	TRUE	TRUE	TRUE	0.692886	0.010616	0.0470876	1.25207	2.33448e-09	2.97432e-07	0.4632	0.025824	0.115569	0.869586	8.60009e-06	2.92902e-05
218052_s_at:ATP13A1	WB transcript	Down	TRUE	FALSE	FALSE	-0.233475	0.00284949	0.0196579	-0.15791	0.026429	0.0568546	-0.287729	0.000721577	0.0147926	-0.196473	0.00072307	0.00100025
218067_s_at:ARGLU1	WB transcript	Up	TRUE	TRUE	TRUE	0.60448	0.000778557	0.00902606	0.696481	1.02363e-06	1.61173e-05	0.414995	0.0124711	0.0740434	0.520278	3.44325e-05	8.5334e-05
218084_x_at:FXYD5	WB transcript	Down	TRUE	TRUE	FALSE	-0.361003	0.00101464	0.0105223	-0.432809	4.53291e-06	5.02937e-05	-0.338911	0.00264629	0.029917	-0.339742	9.59921e-06	3.16276e-05
218095_s_at:TMEM165	WB transcript	Up	TRUE	TRUE	TRUE	0.9957	7.63684e-06	0.000796457	1.0841	8.26111e-10	1.50639e-07	0.59297	0.00275231	0.030547	0.842896	7.28031e-08	8.42017e-07
218100_s_at:IFT57	WB transcript	Up	TRUE	TRUE	TRUE	0.667293	0.0049505	0.0280866	0.814866	5.49834e-06	5.79986e-05	0.457074	0.0241639	0.110923	0.577853	0.000391882	0.000609084
218102_at:DERA	WB transcript	Up	TRUE	TRUE	FALSE	0.284675	0.00402843	0.0247835	0.384435	1.92991e-05	0.000156068	0.24061	0.0139673	0.078948	0.317874	3.27249e-06	1.41207e-05
218103_at:FTSJ3	WB transcript	Down	TRUE	TRUE	FALSE	-0.313513	9.3385e-05	0.00266915	-0.200265	0.00517232	0.0147413	-0.299978	0.000910849	0.0168265	-0.242122	3.55094e-05	8.69917e-05
218127_at:NFYB	WB transcript	Up	TRUE	TRUE	TRUE	0.854588	0.000615185	0.00779817	0.934528	9.86435e-07	1.567e-05	0.455274	0.0299824	0.126175	0.694578	3.24624e-05	8.15986e-05
218135_at:ERGIC2	WB transcript	Up	TRUE	TRUE	FALSE	0.738442	2.88529e-06	0.0005364	0.555583	8.05403e-06	7.82588e-05	0.431403	0.00237865	0.028327	0.476871	4.61158e-06	1.84271e-05
218149_s_at:ZNF395	WB transcript	Down	TRUE	FALSE	FALSE	-0.430656	0.000238212	0.00453236	-0.384853	0.000117315	0.000659518	-0.425374	0.00049152	0.0124514	-0.357411	1.77118e-05	5.07171e-05
218163_at:MCTS1	WB transcript	Up	TRUE	TRUE	FALSE	0.561936	0.00163397	0.014078	0.77742	6.65721e-08	2.23448e-06	0.432788	0.00312416	0.0324799	0.5809	1.1647e-06	6.26662e-06
218164_at:SPATA20	WB transcript	Down	TRUE	FALSE	FALSE	-0.359464	0.00044587	0.00646589	-0.179015	0.0284997	0.0606006	-0.21885	0.0203758	0.10036	-0.209876	0.00102844	0.00132985
218168_s_at:ADCK3	WB transcript	Down	TRUE	TRUE	FALSE	-0.266595	0.00607978	0.0319765	-0.273639	0.00153898	0.00539161	-0.225237	0.021556	0.103878	-0.239465	0.000496016	0.000738212
218171_at:VPS4B	WB transcript	Up	TRUE	TRUE	FALSE	0.301028	0.00755957	0.0371609	0.403537	4.49537e-05	0.000305548	0.309797	0.00538474	0.0439587	0.324216	3.32233e-05	8.29446e-05
218175_at:CCDC92	WB transcript	Down	TRUE	TRUE	TRUE	-0.449948	7.15586e-05	0.00230279	-0.453737	1.68693e-06	2.36444e-05	-0.370329	0.00135826	0.0208858	-0.418942	1.61214e-07	1.47863e-06
218178_s_at:CHMP1B	WB transcript	Up	TRUE	FALSE	FALSE	0.433317	7.70082e-05	0.00239782	0.429781	1.07911e-05	9.89266e-05	0.380916	0.000309607	0.00971723	0.377769	1.01782e-07	1.09378e-06
218191_s_at:LMBRD1	WB transcript	Up	TRUE	TRUE	FALSE	0.577552	2.18379e-05	0.00120537	0.628335	2.01528e-07	4.82267e-06	0.485733	0.000140524	0.00649437	0.551512	1.89778e-09	7.41054e-08
218195_at:ARMT1	WB transcript	Up	TRUE	TRUE	TRUE	0.737877	0.000174947	0.00379234	0.905051	2.13222e-08	1.04414e-06	0.672726	0.000316783	0.00974226	0.730398	5.16136e-08	6.57811e-07
218196_at:OSTM1	WB transcript	Up	TRUE	TRUE	TRUE	0.800625	2.25232e-05	0.00121724	0.785547	3.56e-07	7.31088e-06	0.593213	0.00118315	0.0194421	0.671393	1.55477e-07	1.44278e-06
218199_s_at:NOL6	WB transcript	Down	FALSE	FALSE	FALSE	-0.30158	0.00438516	0.0260357	-0.322847	0.00053688	0.00226775	-0.374095	0.000373333	0.0105224	-0.31081	2.04571e-05	5.65783e-05
218220_at:C12orf10	WB transcript	Down	FALSE	FALSE	FALSE	-0.245089	0.0114368	0.0495832	-0.221386	0.0121295	0.0298597	-0.182193	0.0474865	0.166503	-0.173174	0.00561643	0.0052502
218225_at:ECSIT	WB transcript	Down	FALSE	FALSE	FALSE	-0.352393	0.00926345	0.0430937	-0.390976	0.00102817	0.00387378	-0.263474	0.0420309	0.154936	-0.313354	0.000664567	0.000935731
218229_s_at:POGK	WB transcript	Down	TRUE	FALSE	FALSE	-0.388544	3.39385e-06	0.0005364	-0.275908	0.000128222	0.000708714	-0.309307	0.00074204	0.0149709	-0.27948	4.94546e-06	1.93113e-05
218230_at:ARFIP1	WB transcript	Up	TRUE	TRUE	TRUE	0.699291	5.71021e-06	0.000694373	0.938494	1.65908e-10	5.42434e-08	0.592075	9.7749e-05	0.00573002	0.739732	8.59128e-11	1.28804e-08
218237_s_at:SLC38A1	WB transcript	Down	TRUE	TRUE	FALSE	-0.336043	0.00598635	0.0316508	-0.603804	2.56633e-08	1.20231e-06	-0.429921	0.000825826	0.0158148	-0.476138	3.05779e-07	2.3338e-06
218248_at:FAM111A	WB transcript	Up	TRUE	TRUE	FALSE	0.395381	0.000199673	0.00409406	0.588379	2.84552e-09	3.32048e-07	0.341044	0.00314398	0.0326044	0.445597	9.22458e-07	5.32661e-06
218268_at:TBC1D15	WB transcript	Up	TRUE	TRUE	TRUE	0.708915	2.32638e-05	0.00122562	0.770625	3.27627e-09	3.65245e-07	0.567861	6.46496e-05	0.00507682	0.635324	9.15083e-09	1.97961e-07
218272_at:TTC38	WB transcript	Down	FALSE	FALSE	FALSE	-0.408426	0.0104134	0.0464196	-0.499413	0.000107898	0.000616012	-0.314265	0.029981	0.126175	-0.347927	0.000736104	0.00101543
218277_s_at:DHX40	WB transcript	Up	TRUE	TRUE	FALSE	0.215496	0.0209806	0.0735831	0.311133	0.000129901	0.000716724	0.261793	0.0039537	0.0370186	0.273529	9.80274e-06	3.21906e-05
218283_at:SS18L2	WB transcript	Up	TRUE	TRUE	FALSE	0.373773	0.0148558	0.0589158	0.51408	3.1242e-06	3.76545e-05	0.34433	0.00400504	0.0370786	0.390146	7.56516e-05	0.00015998
218287_s_at:AGO1	WB transcript	Down	TRUE	TRUE	TRUE	-0.440445	7.21379e-06	0.000795895	-0.369561	5.99482e-06	6.20658e-05	-0.339459	0.000108916	0.00604569	-0.334663	5.12755e-07	3.42301e-06
218288_s_at:CCDC90B	WB transcript	Up	TRUE	TRUE	TRUE	0.491269	0.000489612	0.00681071	0.472629	1.85974e-05	0.000151524	0.230493	0.0452245	0.161197	0.361201	0.000168322	0.000307041
218297_at:FAM188A	WB transcript	Up	TRUE	TRUE	TRUE	0.433396	0.00361173	0.0230789	0.644276	6.25087e-07	1.1055e-05	0.361539	0.00413862	0.0377464	0.446986	5.71133e-06	2.16169e-05
218303_x_at:KRCC1	WB transcript	Up	TRUE	TRUE	TRUE	0.853464	0.000251726	0.00463577	0.967935	2.50238e-07	5.53003e-06	0.679892	0.000783164	0.0153029	0.768073	9.42714e-07	5.40401e-06
218304_s_at:OSBPL11	WB transcript	Up	TRUE	TRUE	FALSE	0.654219	0.000110286	0.00296136	0.796998	1.20233e-07	3.36599e-06	0.497529	0.00250804	0.0290326	0.615157	7.17223e-08	8.36878e-07
218306_s_at:HERC1	WB transcript	Down	FALSE	FALSE	FALSE	-0.21636	0.030245	0.0946701	-0.301888	0.000254289	0.00122541	-0.223464	0.0198956	0.09901	-0.247139	0.000104957	0.000208534
218313_s_at:GALNT7	WB transcript	Up	TRUE	TRUE	FALSE	0.614077	3.31856e-05	0.00148374	0.643233	7.23092e-07	1.24166e-05	0.403748	0.00553822	0.0447285	0.513147	3.36535e-07	2.47846e-06
218319_at:PELI1	WB transcript	Up	TRUE	TRUE	FALSE	0.590782	9.78048e-05	0.00274425	0.591497	1.34137e-05	0.000117121	0.55606	0.000225432	0.00835234	0.517511	4.34821e-07	2.99806e-06
218337_at:FAM160B2	WB transcript	Down	TRUE	TRUE	TRUE	-0.436988	6.72736e-05	0.00221979	-0.394568	5.10235e-05	0.000337615	-0.388977	0.000497237	0.0124919	-0.372681	3.44039e-07	2.51735e-06
218351_at:COMMD8	WB transcript	Up	TRUE	TRUE	TRUE	1.18704	0.000257266	0.00469623	1.57055	6.82825e-09	5.31331e-07	0.944915	0.000670107	0.0143557	1.17663	2.73989e-07	2.1692e-06
218357_s_at:TIMM8B	WB transcript	Up	TRUE	TRUE	FALSE	0.758589	0.00396147	0.0244899	1.26193	1.66819e-08	8.75169e-07	0.620781	0.00464502	0.0406781	0.885751	2.71568e-06	1.22125e-05
218379_at:RBM7	WB transcript	Up	TRUE	TRUE	TRUE	0.605052	2.92924e-05	0.0013821	0.701441	1.00697e-08	6.25521e-07	0.512034	0.000155986	0.00691136	0.562404	5.93191e-09	1.51914e-07
218381_s_at:U2AF2	WB transcript	Down	TRUE	TRUE	TRUE	-0.433941	4.04714e-06	0.000587589	-0.465933	3.71247e-08	1.5555e-06	-0.40924	1.67044e-05	0.00365914	-0.423184	1.68422e-10	1.84511e-08
218383_at:HAUS4	WB transcript	Up	FALSE	FALSE	FALSE	0.225467	0.0370004	0.108219	0.466295	1.53535e-05	0.000130766	0.310706	0.00514604	0.0428642	0.369522	1.17356e-05	3.70786e-05
218395_at:ACTR6	WB transcript	Up	TRUE	TRUE	TRUE	0.759927	0.00767995	0.0376194	1.16748	6.24712e-08	2.1488e-06	0.531497	0.0197833	0.0986735	0.778286	8.88855e-05	0.000181729
218404_at:SNX10	WB transcript	Up	TRUE	TRUE	TRUE	0.73074	0.000127365	0.00316789	0.815454	1.00427e-06	1.58526e-05	0.557858	0.00298206	0.0317696	0.637542	6.7801e-07	4.23772e-06
218432_at:FBXO3	WB transcript	Up	TRUE	TRUE	FALSE	0.54226	0.00352325	0.0226895	0.589825	2.49225e-05	0.000190675	0.393037	0.0131256	0.0761954	0.466781	7.54519e-05	0.000159814
218437_s_at:LZTFL1	WB transcript	Up	TRUE	TRUE	FALSE	0.552488	0.00541747	0.0298511	0.646147	8.89256e-05	0.000530241	0.417891	0.0163723	0.087193	0.535748	4.31926e-05	0.000102004
218438_s_at:MED28	WB transcript	Up	TRUE	TRUE	TRUE	0.374359	0.00107149	0.0108789	0.540576	6.92585e-08	2.2938e-06	0.342943	0.00150402	0.0221971	0.437677	3.98369e-08	5.4743e-07
218439_s_at:COMMD10	WB transcript	Up	TRUE	TRUE	TRUE	0.445932	0.0105017	0.0467134	0.727221	7.78092e-08	2.51345e-06	0.274925	0.045184	0.161145	0.506177	1.71172e-05	4.94204e-05
218447_at:CMC2	WB transcript	Up	TRUE	TRUE	TRUE	0.573206	0.00159283	0.0138709	0.739099	1.46967e-07	3.93616e-06	0.482249	0.000789249	0.0153737	0.581791	2.01754e-06	9.57515e-06
218452_at:SMARCAL1	WB transcript	Down	FALSE	FALSE	FALSE	-0.213807	0.0236582	0.0799447	-0.221857	0.00569052	0.0159847	-0.324949	0.00123049	0.0198469	-0.222781	0.000881332	0.00117112
218460_at:DNAAF5	WB transcript	Down	FALSE	TRUE	FALSE	-0.208057	0.0161355	0.0621047	-0.253682	0.000628129	0.00257548	-0.256579	0.00794395	0.0564571	-0.229103	0.000417581	0.000640317
218461_at:GPN3	WB transcript	Up	TRUE	TRUE	TRUE	0.458408	0.00571824	0.0307924	0.781409	1.13477e-08	6.71505e-07	0.406194	0.00416858	0.0379089	0.53487	6.01858e-06	2.23372e-05
218464_s_at:FAM222B	WB transcript	Down	TRUE	TRUE	FALSE	-0.359333	0.000155168	0.00352902	-0.44383	1.20167e-07	3.36599e-06	-0.264037	0.00302006	0.0319563	-0.342484	1.16768e-07	1.18997e-06
218472_s_at:PELO	WB transcript	Up	TRUE	FALSE	FALSE	0.275461	0.0079757	0.0385837	0.320679	0.000425365	0.00188004	0.305902	0.00132518	0.0206311	0.33322	1.1513e-06	6.23377e-06
218476_at:POMT1	WB transcript	Down	TRUE	TRUE	TRUE	-0.400178	0.000684511	0.00829303	-0.397073	3.71489e-05	0.000264598	-0.383122	0.000954081	0.0172898	-0.361846	2.74595e-06	1.22647e-05
218482_at:ENY2	WB transcript	Up	TRUE	TRUE	FALSE	0.435762	0.013823	0.0560914	0.672628	5.80422e-08	2.05302e-06	0.274383	0.0241381	0.110845	0.449896	0.000268942	0.000448111
218494_s_at:SLC2A4RG	WB transcript	Down	TRUE	TRUE	FALSE	-0.482572	9.50223e-06	0.000847463	-0.456294	4.14364e-07	8.17338e-06	-0.419372	7.23135e-05	0.0052331	-0.433898	2.26448e-09	7.98607e-08
218519_at:SLC35A5	WB transcript	Up	TRUE	TRUE	TRUE	0.502907	0.000176306	0.00380821	0.610437	4.20129e-07	8.248e-06	0.415682	0.00260974	0.0297311	0.485833	4.85092e-07	3.28438e-06
218520_at:TBK1	WB transcript	Up	TRUE	TRUE	TRUE	0.777839	3.11884e-06	0.0005364	0.911515	1.7993e-10	5.47953e-08	0.652997	2.22409e-05	0.00391127	0.749485	1.05733e-10	1.34515e-08
218529_at:CD320	WB transcript	Down	FALSE	FALSE	FALSE	-0.217561	0.0252821	0.083379	-0.194233	0.00799128	0.0211486	-0.206498	0.0153843	0.0835529	-0.175341	0.00536553	0.00505037
218535_s_at:RIOK2	WB transcript	Up	TRUE	TRUE	FALSE	0.421141	0.0212924	0.0742451	0.746858	8.23383e-08	2.60272e-06	0.327837	0.0219561	0.105238	0.475931	0.000113109	0.00022162
218540_at:THTPA	WB transcript	Down	FALSE	FALSE	FALSE	-0.264234	0.028789	0.0917221	-0.245665	0.0217062	0.0483023	-0.239728	0.0450196	0.160696	-0.192729	0.0126823	0.0101189
218552_at:ECHDC2	WB transcript	Down	TRUE	FALSE	FALSE	-0.431866	0.0014243	0.0128721	-0.360608	0.00121704	0.00443807	-0.337636	0.00814241	0.057309	-0.350798	5.97626e-05	0.000132191
218563_at:NDUFA3	WB transcript	Down	FALSE	FALSE	FALSE	-0.237526	0.0119052	0.051089	-0.301591	0.00021418	0.00107185	-0.177777	0.0463272	0.163818	-0.198688	0.00156599	0.00186702
218575_at:ANAPC1	WB transcript	Down	FALSE	FALSE	FALSE	-0.263944	0.0130755	0.0542394	-0.238005	0.0124379	0.0304928	-0.284308	0.0130038	0.0757997	-0.267245	0.000444209	0.000673458
218582_at:MARCH5	WB transcript	Up	TRUE	TRUE	FALSE	0.320256	0.0043929	0.0260569	0.451271	3.69156e-06	4.26785e-05	0.30953	0.00287181	0.0313194	0.364708	3.11396e-07	2.37087e-06
218583_s_at:DCUN1D1	WB transcript	Up	TRUE	TRUE	FALSE	0.493049	0.00682435	0.03468	0.648125	2.59214e-05	0.000196751	0.407143	0.0144923	0.0803307	0.473478	7.55381e-05	0.000159911
218589_at:LPAR6	WB transcript	Up	TRUE	TRUE	TRUE	1.01287	0.000800946	0.00921715	1.3939	6.27227e-09	5.08543e-07	0.746834	0.00361103	0.0354032	1.01972	9.54341e-07	5.42108e-06
218603_at:HECA	WB transcript	Up	TRUE	TRUE	FALSE	0.439857	0.000853652	0.00956796	0.4846	2.11149e-05	0.000166861	0.358555	0.00436159	0.0391508	0.355911	2.0619e-05	5.69279e-05
218604_at:LEMD3	WB transcript	Up	TRUE	TRUE	TRUE	0.605783	5.8226e-05	0.00205952	0.605571	1.69256e-07	4.37543e-06	0.272671	0.0388434	0.14773	0.436895	2.27651e-05	6.10353e-05
218614_at:KIAA1551	WB transcript	Up	TRUE	TRUE	FALSE	0.45944	0.000144565	0.00339293	0.490229	1.73735e-05	0.000143804	0.447587	0.000250627	0.00867815	0.422046	5.52907e-07	3.61027e-06
218622_at:NUP37	WB transcript	Up	TRUE	TRUE	TRUE	0.309882	0.0116444	0.0502393	0.532006	2.0744e-07	4.90549e-06	0.221487	0.0308477	0.12826	0.367808	3.10498e-05	7.89027e-05
218627_at:DRAM1	WB transcript	Up	TRUE	TRUE	TRUE	0.434472	0.000458462	0.00656603	0.841454	2.70053e-11	2.59132e-08	0.511547	0.000128934	0.00642298	0.619362	2.79881e-10	2.23744e-08
218632_at:HECTD3	WB transcript	Down	FALSE	TRUE	FALSE	-0.251513	0.0102034	0.0460037	-0.3147	0.000128773	0.000711126	-0.207203	0.0181785	0.0934062	-0.276192	2.95372e-05	7.55949e-05
218640_s_at:PLEKHF2	WB transcript	Up	TRUE	TRUE	TRUE	0.75256	0.000270815	0.00481882	0.837744	6.50322e-07	1.14365e-05	0.507461	0.00977068	0.0636802	0.643967	5.4814e-06	2.08467e-05
218648_at:CRTC3	WB transcript	Down	TRUE	TRUE	FALSE	-0.227414	0.017515	0.0656537	-0.296802	0.000424915	0.00187938	-0.301228	0.00895253	0.0606952	-0.269781	0.000495678	0.000738212
218662_s_at:NCAPG	WB transcript	Up	TRUE	TRUE	TRUE	0.354782	0.00754791	0.0371182	0.585638	0.000308949	0.00143509	0.272123	0.03038	0.127064	0.384293	0.000986503	0.00128841
218669_at:RAP2C	WB transcript	Up	TRUE	TRUE	TRUE	0.658492	2.68841e-05	0.00133204	0.716193	6.46762e-08	2.18256e-06	0.473943	0.00155057	0.0224732	0.562839	1.25072e-07	1.25748e-06
218674_at:TRAPPC13	WB transcript	Up	TRUE	TRUE	TRUE	0.657271	0.00712492	0.0357599	1.03575	3.64366e-08	1.54744e-06	0.454673	0.0326098	0.132312	0.729302	2.03054e-05	5.63563e-05
218676_s_at:PCTP	WB transcript	Up	TRUE	TRUE	FALSE	0.311524	0.0239545	0.0805493	0.487722	0.000343016	0.00157171	0.307363	0.0317055	0.130265	0.383226	0.000217863	0.000377019
218679_s_at:VPS28	WB transcript	Down	FALSE	TRUE	FALSE	-0.268822	0.0057243	0.0308076	-0.271293	0.000608138	0.00251015	-0.18817	0.0353026	0.139233	-0.21573	0.000989077	0.00129081
218683_at:PTBP2	WB transcript	Up	TRUE	TRUE	TRUE	0.632165	0.0060036	0.0317094	0.901539	4.4058e-07	8.56866e-06	0.428505	0.0369389	0.14328	0.636486	5.26553e-05	0.000119143
218688_at:TKFC	WB transcript	Down	TRUE	TRUE	FALSE	-0.215453	0.0477999	0.129128	-0.227973	0.0110142	0.0275986	-0.318549	0.00148668	0.0220736	-0.20699	0.00365509	0.00370382
218698_at:APIP	WB transcript	Up	TRUE	TRUE	TRUE	0.463139	0.00461609	0.0270214	0.551128	2.25004e-05	0.000176027	0.322251	0.0225112	0.106913	0.419909	0.000369386	0.000579482
218703_at:SEC22A	WB transcript	Up	TRUE	TRUE	TRUE	0.419103	0.000541715	0.00717269	0.503607	1.10279e-07	3.20534e-06	0.321418	0.00374669	0.036044	0.400552	2.04915e-06	9.66701e-06
218729_at:LXN	WB transcript	Up	TRUE	TRUE	FALSE	0.792639	2.27461e-06	0.000481369	0.868114	7.18389e-08	2.36047e-06	0.721773	7.86986e-05	0.00532838	0.767364	2.16349e-09	7.82806e-08
218732_at:PTRH2	WB transcript	Up	TRUE	TRUE	FALSE	0.363232	0.024666	0.0821497	0.742472	1.7526e-08	9.04475e-07	0.387105	0.00397972	0.037055	0.518169	3.76724e-06	1.57057e-05
218754_at:NOL9	WB transcript	Down	TRUE	TRUE	FALSE	-0.392693	5.18158e-05	0.00191412	-0.423605	2.92576e-07	6.2768e-06	-0.395857	0.000217086	0.00823869	-0.382702	7.27338e-08	8.42017e-07
218761_at:RNF111	WB transcript	Up	TRUE	TRUE	FALSE	0.415964	0.000176594	0.00380821	0.482078	3.59358e-07	7.34361e-06	0.314912	0.00371843	0.035852	0.372514	6.8933e-07	4.28808e-06
218762_at:ZNF574	WB transcript	Down	TRUE	TRUE	TRUE	-0.264286	0.00107362	0.0108789	-0.338679	2.36603e-07	5.34218e-06	-0.259709	0.00049656	0.0124919	-0.292298	5.01761e-08	6.4459e-07
218769_s_at:ANKRA2	WB transcript	Up	TRUE	TRUE	TRUE	0.652242	0.00028854	0.00495558	0.554396	6.75791e-05	0.000423804	0.343705	0.0332495	0.133712	0.468355	7.24047e-05	0.000154382
218773_s_at:MSRB2	WB transcript	Up	FALSE	TRUE	FALSE	0.30811	0.0480831	0.129613	0.640189	9.61625e-07	1.54131e-05	0.553236	0.000324808	0.00983366	0.574551	3.18332e-07	2.38214e-06
218777_at:REEP4	WB transcript	Down	FALSE	TRUE	FALSE	-0.293833	0.00251977	0.0183772	-0.180345	0.0241458	0.0527717	-0.245031	0.0110656	0.0684664	-0.176288	0.0087636	0.00751036
218798_at:KRI1	WB transcript	Down	TRUE	TRUE	FALSE	-0.301327	0.000521717	0.00704234	-0.266989	0.000269715	0.00128537	-0.241077	0.0045221	0.0400162	-0.258616	7.44724e-06	2.62711e-05
218807_at:VAV3	WB transcript	Up	TRUE	TRUE	TRUE	0.44209	0.000629543	0.00789682	0.489299	2.29248e-05	0.000178788	0.362411	0.00402566	0.0371643	0.422766	8.76905e-07	5.13118e-06
218830_at:RPL26L1	WB transcript	Up	TRUE	TRUE	TRUE	0.787827	0.00274113	0.0192787	1.22714	6.85121e-09	5.31331e-07	0.590378	0.00558896	0.0450218	0.867263	2.99437e-06	1.31071e-05
218842_at:RPAP3	WB transcript	Up	TRUE	TRUE	TRUE	0.551326	0.000813368	0.00928309	0.753242	1.00797e-07	2.99656e-06	0.51672	0.000554247	0.013232	0.570606	3.18916e-07	2.38214e-06
218846_at:MED23	WB transcript	Up	TRUE	TRUE	TRUE	0.392083	0.0223299	0.0765964	0.560183	2.61852e-05	0.000198151	0.361253	0.0178231	0.0922636	0.388147	0.000394417	0.000612416
218852_at:PPP2R3C	WB transcript	Up	TRUE	TRUE	FALSE	0.291805	0.0387876	0.111814	0.641508	1.48471e-07	3.9527e-06	0.368999	0.00925607	0.0618359	0.464135	2.60239e-05	6.81618e-05
218853_s_at:MOSPD1	WB transcript	Up	TRUE	TRUE	TRUE	0.381656	0.0161654	0.0621815	0.582442	1.74672e-05	0.000144338	0.384993	0.0057139	0.0456162	0.45977	8.77155e-06	2.972e-05
218865_at:MARC1	WB transcript	Up	FALSE	TRUE	FALSE	0.423995	0.0274919	0.0885843	0.776777	1.70672e-05	0.00014169	0.396952	0.0364489	0.142042	0.584352	3.2847e-05	8.23998e-05
218871_x_at:CSGALNACT2	WB transcript	Up	TRUE	TRUE	TRUE	0.69139	0.000909055	0.00998281	0.872357	1.0395e-06	1.62037e-05	0.584775	0.00395505	0.0370186	0.661922	1.81914e-06	8.76004e-06
218872_at:TESC	WB transcript	Down	FALSE	FALSE	FALSE	-0.64781	0.0127751	0.0534513	-0.720316	0.00155249	0.00543133	-0.601998	0.0207998	0.101545	-0.647727	0.000482947	0.000721474
218915_at:NF2	WB transcript	Down	TRUE	TRUE	FALSE	-0.317024	0.000709703	0.00851235	-0.191762	0.00919666	0.0237989	-0.261156	0.00672849	0.0508239	-0.225794	0.000817553	0.00110321
218919_at:ZFAND1	WB transcript	Up	TRUE	TRUE	TRUE	0.514376	0.00728985	0.0363067	0.779474	2.72155e-07	5.92517e-06	0.412293	0.0123909	0.0737432	0.538606	6.15649e-05	0.000135192
218929_at:CDKN2AIP	WB transcript	Up	TRUE	TRUE	TRUE	0.551019	0.00225829	0.0170518	0.488701	0.000209291	0.00105499	0.354546	0.0264738	0.117245	0.385835	0.000828885	0.00111533
218940_at:VCPKMT	WB transcript	Up	TRUE	TRUE	FALSE	0.630376	0.000802752	0.00922736	0.996084	7.81772e-10	1.4569e-07	0.744615	1.41146e-05	0.0033473	0.816966	2.02834e-09	7.69188e-08
218943_s_at:DDX58	WB transcript	Up	TRUE	TRUE	TRUE	1.07165	6.56459e-05	0.00220511	1.06408	9.55036e-06	8.96584e-05	0.831274	0.00108319	0.0185136	0.930874	1.30145e-07	1.28127e-06
218946_at:NFU1	WB transcript	Up	TRUE	TRUE	TRUE	0.46824	0.00680266	0.0346121	0.532994	3.48512e-05	0.000252555	0.293787	0.041681	0.154267	0.446972	0.000154894	0.000286665
218953_s_at:PCYOX1L	WB transcript	Down	FALSE	FALSE	FALSE	-0.253845	0.0191885	0.0697287	-0.192596	0.0294706	0.0622938	-0.199642	0.0481283	0.167998	-0.203247	0.00178836	0.00208056
218962_s_at:TMEM168	WB transcript	Up	TRUE	TRUE	TRUE	0.449321	0.00514693	0.028844	0.496215	8.16286e-05	0.000494285	0.295093	0.0452193	0.161197	0.372856	0.000507726	0.000751954
218968_s_at:ZFP64	WB transcript	Down	FALSE	FALSE	FALSE	-0.225568	0.0394834	0.113227	-0.205466	0.0279942	0.0597394	-0.338099	0.0157837	0.0851666	-0.251041	0.00409292	0.00405477
218970_s_at:CUTC	WB transcript	Up	TRUE	TRUE	TRUE	0.363428	0.00409903	0.0250648	0.567489	9.12888e-09	5.93662e-07	0.387354	0.000281827	0.0092156	0.436523	3.39622e-07	2.48965e-06
218979_at:RMI1	WB transcript	Up	TRUE	TRUE	TRUE	0.703505	1.84874e-05	0.00113154	0.761062	2.72389e-07	5.92517e-06	0.637548	9.50295e-05	0.00565018	0.655409	1.40391e-09	6.00017e-08
218992_at:PLGRKT	WB transcript	Up	TRUE	TRUE	TRUE	0.486687	0.000336571	0.00550056	0.626058	6.4519e-08	2.18256e-06	0.409262	0.00127674	0.0202816	0.478477	2.65873e-07	2.11833e-06
218998_at:FAM206A	WB transcript	Up	TRUE	TRUE	FALSE	0.343954	0.000438727	0.00642952	0.374008	8.84225e-06	8.42139e-05	0.321125	0.000596691	0.0136329	0.34702	2.29944e-07	1.89279e-06
218999_at:TMEM140	WB transcript	Up	FALSE	FALSE	FALSE	0.498878	0.0063645	0.03307	0.416412	0.00147196	0.0052006	0.430437	0.00500291	0.0421527	0.424199	0.000444317	0.000673458
219027_s_at:MYO9A	WB transcript	Down	TRUE	TRUE	FALSE	-0.355692	0.000315845	0.0052793	-0.407699	6.10949e-07	1.08976e-05	-0.293133	0.000811766	0.0156232	-0.32417	2.12663e-07	1.81016e-06
219030_at:TPRKB	WB transcript	Up	TRUE	TRUE	TRUE	0.443918	0.0375125	0.10918	0.631871	1.81308e-05	0.00014874	0.288718	0.045687	0.162243	0.453742	0.00166902	0.00196491
219033_at:PARP8	WB transcript	Up	TRUE	TRUE	FALSE	0.510347	2.88515e-05	0.00138023	0.478118	1.46698e-05	0.000126061	0.419754	0.000679944	0.0143942	0.427875	5.16845e-07	3.44321e-06
219040_at:CORO7	WB transcript	Down	TRUE	TRUE	TRUE	-0.39867	3.84829e-05	0.00161241	-0.24666	0.00312719	0.00970088	-0.263552	0.00340442	0.0342251	-0.244622	7.10868e-05	0.000151874
219041_s_at:REPIN1	WB transcript	Down	TRUE	TRUE	FALSE	-0.26528	0.00170191	0.0144433	-0.427307	2.03079e-08	1.01022e-06	-0.215159	0.00974902	0.0636311	-0.294313	8.42085e-07	4.98327e-06
219045_at:RHOF	WB transcript	Down	TRUE	FALSE	FALSE	-0.455869	6.31969e-05	0.00215371	-0.404151	3.50194e-05	0.00025348	-0.37174	0.00198939	0.0257405	-0.349802	1.27605e-05	3.94404e-05
219055_at:SRBD1	WB transcript	Up	TRUE	TRUE	TRUE	0.60397	1.2328e-05	0.000962654	0.722067	6.50736e-09	5.14246e-07	0.485796	0.000647679	0.0140878	0.573293	7.45508e-09	1.77121e-07
219062_s_at:ZCCHC2	WB transcript	Up	TRUE	TRUE	FALSE	0.575875	0.0151683	0.0597428	0.589393	0.00322272	0.00993799	0.410529	0.0476288	0.166838	0.487544	0.00220338	0.00246103
219066_at:PPCDC	WB transcript	Up	FALSE	FALSE	FALSE	0.261661	0.0348537	0.104361	0.455772	5.74018e-05	0.000372128	0.407639	0.00158907	0.022694	0.408305	4.28369e-06	1.74529e-05
219069_at:ANKRD49	WB transcript	Up	TRUE	TRUE	FALSE	0.671271	0.000652784	0.00809401	0.691851	4.29965e-06	4.82362e-05	0.425903	0.0100696	0.0648086	0.539317	6.47496e-05	0.000141008
219071_x_at:HGH1	WB transcript	Down	TRUE	TRUE	FALSE	-0.280859	0.00101396	0.0105223	-0.278155	0.000207942	0.00104904	-0.220621	0.00630193	0.0487696	-0.279843	4.19942e-06	1.71805e-05
219077_s_at:WWOX	WB transcript	Down	TRUE	TRUE	FALSE	-0.476471	4.39324e-06	0.000616336	-0.376441	6.04221e-05	0.000387284	-0.267077	0.00675326	0.0509494	-0.306737	3.71745e-05	9.02228e-05
219079_at:CYB5R4	WB transcript	Up	TRUE	TRUE	FALSE	0.678705	4.18977e-06	0.000601305	0.698381	7.21386e-08	2.3641e-06	0.653531	3.08652e-06	0.00192691	0.636344	9.96026e-11	1.33513e-08
219129_s_at:SAP30L	WB transcript	Up	TRUE	TRUE	TRUE	0.553178	7.19031e-05	0.00230792	0.698188	8.24607e-09	5.76123e-07	0.446218	0.000413398	0.0112455	0.575694	1.34817e-09	5.97421e-08
219132_at:PELI2	WB transcript	Up	TRUE	TRUE	FALSE	0.542844	0.000130054	0.00319027	0.606171	1.91787e-06	2.60571e-05	0.554803	0.000140432	0.00649437	0.546933	2.84808e-08	4.33688e-07
219133_at:OXSM	WB transcript	Up	TRUE	TRUE	TRUE	0.441305	0.00402648	0.0247835	0.457275	3.5536e-05	0.000256179	0.301036	0.0156535	0.0846105	0.345312	0.000438508	0.000666598
219151_s_at:RABL2B	WB transcript	Down	TRUE	FALSE	FALSE	-0.288579	0.0137194	0.05585	-0.258688	0.00927825	0.0239703	-0.318731	0.0124832	0.0740451	-0.246599	0.00349283	0.00357239
219155_at:PITPNC1	WB transcript	Down	FALSE	TRUE	FALSE	-0.278816	0.00197235	0.0157555	-0.384549	1.9226e-06	2.6093e-05	-0.167149	0.0437552	0.15799	-0.279183	6.16332e-06	2.27172e-05
219157_at:KLHL2	WB transcript	Up	TRUE	TRUE	FALSE	0.93055	5.27944e-05	0.00194452	1.06205	3.08216e-07	6.57843e-06	0.706085	0.000962334	0.0173889	0.815165	1.67215e-07	1.52305e-06
219163_at:ZNF562	WB transcript	Down	TRUE	FALSE	FALSE	-0.472692	3.18599e-06	0.0005364	-0.368322	4.18627e-05	0.000289103	-0.325389	0.000881928	0.0165237	-0.349397	1.12931e-07	1.17516e-06
219184_x_at:TIMM22	WB transcript	Down	TRUE	TRUE	FALSE	-0.311119	0.00108204	0.0109131	-0.318901	0.000194106	0.000989632	-0.271676	0.00790632	0.0563783	-0.235051	0.00058839	0.000846915
219209_at:IFIH1	WB transcript	Up	TRUE	TRUE	FALSE	0.838539	0.00155571	0.0136791	0.975363	4.57997e-05	0.000310117	0.631548	0.0115233	0.0703224	0.806872	7.104e-06	2.52182e-05
219212_at:HSPA14	WB transcript	Up	TRUE	TRUE	TRUE	0.538823	0.000962834	0.0102767	0.575426	2.01942e-06	2.70252e-05	0.330773	0.0126823	0.0747125	0.452123	4.0436e-05	9.6418e-05
219226_at:CDK12	WB transcript	Down	TRUE	TRUE	TRUE	-0.337344	0.00141796	0.0128294	-0.366684	0.000136433	0.00074519	-0.382012	0.000174803	0.00739862	-0.370422	5.79796e-07	3.75477e-06
219242_at:CEP63	WB transcript	Up	TRUE	TRUE	FALSE	0.418211	0.00117579	0.011407	0.486418	2.43818e-05	0.000187573	0.554062	1.32353e-05	0.0033473	0.49185	8.85392e-08	9.7973e-07
219243_at:GIMAP4	WB transcript	Up	TRUE	TRUE	TRUE	0.257573	0.0100422	0.0454135	0.16732	0.0330945	0.0686629	0.237268	0.0133184	0.0768097	0.187411	0.00227616	0.00252715
219266_at:ZNF350	WB transcript	Up	TRUE	TRUE	FALSE	0.454929	0.00272889	0.0192285	0.637875	2.15398e-07	4.99162e-06	0.476998	0.000538702	0.012985	0.523967	9.55313e-07	5.42108e-06
219282_s_at:TRPV2	WB transcript	Down	TRUE	FALSE	FALSE	-0.334967	0.000587601	0.00754813	-0.220559	0.00565748	0.0159133	-0.340811	0.00122851	0.0198438	-0.238373	0.000677582	0.000950259
219283_at:C1GALT1C1	WB transcript	Up	TRUE	TRUE	TRUE	0.929753	1.90414e-06	0.000455089	1.16074	3.48326e-11	2.71825e-08	0.880915	5.02757e-07	0.000945349	0.955493	1.79901e-12	9.42134e-10
219284_at:HSPBAP1	WB transcript	Up	FALSE	TRUE	FALSE	0.257212	0.0287011	0.0915824	0.351672	0.00351074	0.0106915	0.374207	0.00402793	0.0371643	0.363834	8.75443e-05	0.000179826
219292_at:THAP1	WB transcript	Up	TRUE	TRUE	TRUE	0.554146	0.000950186	0.01021	0.685286	4.76907e-07	9.03591e-06	0.401882	0.0075101	0.0544548	0.500287	1.29183e-05	3.97413e-05
219296_at:ZDHHC13	WB transcript	Up	TRUE	TRUE	TRUE	0.379246	0.00055994	0.00732378	0.523465	2.34726e-08	1.11862e-06	0.293994	0.00468483	0.0407269	0.404839	1.47523e-07	1.39043e-06
219298_at:ECHDC3	WB transcript	Up	FALSE	FALSE	TRUE	0.381142	0.0196497	0.0709094	0.431473	0.00405026	0.0119951	0.446031	0.0193722	0.0974149	0.440591	0.00170707	0.00200101
219303_at:RNF219	WB transcript	Up	TRUE	TRUE	TRUE	0.634418	0.00174638	0.0147334	0.720856	4.13253e-07	8.16436e-06	0.425765	0.0139876	0.0789912	0.548084	4.91678e-05	0.00011303
219313_at:GRAMD1C	WB transcript	Up	TRUE	TRUE	FALSE	0.532203	0.0292843	0.0926963	0.898767	4.74142e-05	0.000318973	0.749735	0.00497048	0.0419759	0.805564	4.36058e-05	0.000102795
219343_at:CDC37L1	WB transcript	Up	TRUE	TRUE	TRUE	0.505246	0.0017709	0.0148358	0.669559	8.9906e-08	2.76494e-06	0.326386	0.0171482	0.0899634	0.464471	1.78791e-05	5.10227e-05
219344_at:SLC29A3	WB transcript	Down	TRUE	TRUE	FALSE	-0.258941	0.00321322	0.0212952	-0.171891	0.0312656	0.0654017	-0.338345	0.000178546	0.00745592	-0.23659	0.000302224	0.000491927
219356_s_at:CHMP5	WB transcript	Up	TRUE	TRUE	TRUE	1.10581	7.1055e-06	0.000792137	1.60109	6.55199e-13	5.00331e-09	1.00642	1.39941e-05	0.0033473	1.1906	3.78518e-10	2.76451e-08
219397_at:COQ10B	WB transcript	Up	TRUE	TRUE	TRUE	0.546379	3.32523e-06	0.0005364	0.604273	1.03014e-08	6.32194e-07	0.542808	1.57539e-06	0.00122939	0.518185	9.69275e-11	1.33513e-08
219421_at:TTC33	WB transcript	Up	TRUE	TRUE	TRUE	1.05104	8.72339e-05	0.00258145	1.145	1.49417e-07	3.96098e-06	0.713965	0.00310431	0.0323813	0.878736	1.15592e-06	6.23642e-06
219435_at:CTC1	WB transcript	Down	TRUE	FALSE	TRUE	-0.323486	0.00283909	0.0196579	-0.294974	0.00156974	0.0054794	-0.304431	0.00298516	0.0317755	-0.286138	2.21363e-05	5.99214e-05
219442_at:CLUHP3	WB transcript	Down	TRUE	TRUE	FALSE	-0.449113	0.000250513	0.00462025	-0.472223	5.52085e-06	5.81226e-05	-0.345528	0.00167113	0.0233685	-0.418512	2.51141e-07	2.0255e-06
219467_at:GIN1	WB transcript	Up	TRUE	TRUE	FALSE	0.67788	0.00203612	0.0160472	1.00024	1.77334e-08	9.07457e-07	0.380585	0.0477749	0.166951	0.690495	2.33358e-05	6.21851e-05
219485_s_at:PSMD10	WB transcript	Up	TRUE	TRUE	TRUE	0.537977	0.0019327	0.01558	0.713948	6.1374e-08	2.13459e-06	0.323307	0.0251691	0.113945	0.517972	9.31846e-06	3.09983e-05
219487_at:BBS10	WB transcript	Up	TRUE	TRUE	FALSE	0.702631	0.00075695	0.0089079	0.804008	1.61435e-07	4.21689e-06	0.464678	0.00738112	0.0538636	0.605429	1.58671e-05	4.65866e-05
219492_at:CHIC2	WB transcript	Up	TRUE	FALSE	FALSE	0.3092	0.000932393	0.010097	0.368669	1.99095e-05	0.000159583	0.356187	7.81357e-05	0.00532838	0.366792	2.99742e-08	4.54674e-07
219495_s_at:ZNF180	WB transcript	Up	TRUE	TRUE	TRUE	0.768419	2.13593e-05	0.00120537	0.661697	6.36634e-06	6.54239e-05	0.444621	0.00284211	0.0311459	0.547186	7.04643e-06	2.50881e-05
219505_at:CECR1	WB transcript	Down	TRUE	TRUE	FALSE	-0.367397	0.00363154	0.0231817	-0.330705	0.00161126	0.00560397	-0.447373	0.000185286	0.0075604	-0.336681	0.000122588	0.000236881
219515_at:PRDM10	WB transcript	Up	FALSE	TRUE	FALSE	0.243122	0.041128	0.116843	0.497994	1.90049e-06	2.58491e-05	0.23384	0.0341258	0.135786	0.32394	3.93271e-05	9.45167e-05
219528_s_at:BCL11B	WB transcript	Down	FALSE	FALSE	FALSE	-0.385154	0.0230001	0.0782505	-0.366822	0.00363603	0.0110098	-0.473178	0.0162219	0.086711	-0.428077	0.0013095	0.00161593
219540_at:ZNF267	WB transcript	Up	TRUE	TRUE	TRUE	1.20793	5.13326e-05	0.00190755	1.59819	8.32461e-10	1.50639e-07	1.0311	0.000238756	0.00867815	1.20734	8.47209e-09	1.86665e-07
219543_at:PBLD	WB transcript	Up	FALSE	TRUE	FALSE	0.266845	0.0288509	0.0918726	0.46198	3.54809e-05	0.00025593	0.321961	0.00869285	0.059834	0.379606	1.12813e-05	3.61432e-05
219559_at:SLC17A9	WB transcript	Down	FALSE	TRUE	FALSE	-0.263129	0.00484765	0.0277892	-0.246968	0.00374304	0.0112504	-0.331888	0.000250305	0.00867815	-0.280186	1.91043e-05	5.37893e-05
219607_s_at:MS4A4A	WB transcript	Up	TRUE	TRUE	FALSE	1.06066	0.00144032	0.0129457	1.84292	4.05818e-09	4.19854e-07	1.05479	0.00145082	0.0218253	1.46724	1.36654e-09	5.97625e-08
219649_at:ALG6	WB transcript	Up	TRUE	TRUE	TRUE	0.335704	0.00420088	0.0253355	0.492632	1.40735e-07	3.79528e-06	0.245518	0.0194432	0.0975726	0.361024	4.77493e-06	1.88885e-05
219676_at:ZSCAN16	WB transcript	Up	TRUE	TRUE	FALSE	0.363484	0.00455012	0.0267229	0.508355	8.42538e-08	2.63743e-06	0.412261	0.000426203	0.011401	0.436785	1.75706e-06	8.58694e-06
219698_s_at:METTL4	WB transcript	Up	TRUE	TRUE	TRUE	0.540115	0.000115226	0.00303291	0.751321	5.82264e-09	4.8313e-07	0.507503	0.000400225	0.0109639	0.588497	4.55806e-09	1.3218e-07
219711_at:ZNF586	WB transcript	Up	TRUE	TRUE	FALSE	0.302171	0.00267824	0.0189551	0.437151	9.46742e-07	1.52726e-05	0.3839	0.00012063	0.00631561	0.391985	1.34485e-08	2.52569e-07
219734_at:SIDT1	WB transcript	Down	TRUE	FALSE	FALSE	-0.403623	0.000440057	0.0064339	-0.450247	1.66315e-06	2.34381e-05	-0.467615	0.000261112	0.00885459	-0.408489	2.29962e-06	1.06825e-05
219748_at:TREML2	WB transcript	Up	FALSE	FALSE	FALSE	0.244992	0.0467174	0.127111	0.222816	0.0226753	0.0500573	0.252613	0.0286261	0.122826	0.269283	0.000800198	0.00108338
219751_at:SETD6	WB transcript	Down	FALSE	FALSE	FALSE	-0.425996	0.00254289	0.0184823	-0.419621	0.000490154	0.00210964	-0.397328	0.00838158	0.0584977	-0.441264	1.59403e-05	4.67063e-05
219770_at:GTDC1	WB transcript	Up	FALSE	TRUE	FALSE	0.210015	0.00966341	0.0442779	0.334091	9.89782e-06	9.2227e-05	0.177281	0.0228693	0.107753	0.260481	1.05535e-05	3.42849e-05
219787_s_at:ECT2	WB transcript	Up	TRUE	TRUE	FALSE	0.462481	0.0476511	0.128921	0.910835	4.71314e-06	5.1803e-05	0.472498	0.0238818	0.110317	0.60202	0.000195749	0.000346986
219798_s_at:MEPCE	WB transcript	Down	TRUE	TRUE	TRUE	-0.411373	2.53123e-05	0.00127439	-0.294869	7.60236e-05	0.00046789	-0.18154	0.0421808	0.155051	-0.259029	5.22695e-05	0.000118488
219799_s_at:DHRS9	WB transcript	Up	TRUE	TRUE	FALSE	0.63841	0.00979524	0.0446526	0.932239	3.16679e-06	3.80052e-05	0.887252	0.000106758	0.00603159	0.815966	2.25199e-06	1.05232e-05
219810_at:VCPIP1	WB transcript	Up	TRUE	TRUE	FALSE	0.398935	0.00108998	0.0109489	0.681221	1.76084e-08	9.04766e-07	0.436666	0.00104431	0.0181795	0.481359	4.5647e-07	3.12547e-06
219812_at:PVRIG	WB transcript	Down	FALSE	TRUE	FALSE	-0.409577	0.012568	0.0528719	-0.567668	1.8416e-05	0.000150289	-0.375669	0.0209497	0.10185	-0.450796	8.85048e-05	0.000181327
219819_s_at:MRPS28	WB transcript	Up	TRUE	TRUE	TRUE	0.760086	0.00711413	0.0357309	1.26658	1.18703e-08	6.84688e-07	0.681287	0.00290428	0.0313692	0.904739	2.53038e-06	1.15624e-05
219854_at:ZNF14	WB transcript	Up	TRUE	TRUE	FALSE	0.502067	0.0046338	0.0270643	0.576815	1.82501e-06	2.51514e-05	0.394346	0.00204109	0.0261128	0.44687	6.59207e-05	0.00014277
219863_at:HERC5	WB transcript	Up	TRUE	TRUE	FALSE	1.29011	0.00495104	0.0280866	1.53587	0.00017737	0.000919702	1.08598	0.0101996	0.0651087	1.28754	2.01936e-05	5.60854e-05
219892_at:TM6SF1	WB transcript	Up	FALSE	FALSE	FALSE	0.468119	0.00247497	0.0181095	0.495009	0.000299098	0.00139675	0.456047	0.00263829	0.0298926	0.487624	1.91907e-06	9.16297e-06
219913_s_at:CRNKL1	WB transcript	Up	TRUE	TRUE	FALSE	0.541251	1.00926e-05	0.000875112	0.542225	2.49561e-07	5.53003e-06	0.370451	0.00123507	0.0198469	0.460844	1.60198e-08	2.87184e-07
219922_s_at:LTBP3	WB transcript	Down	TRUE	FALSE	FALSE	-0.584719	0.000452121	0.0065116	-0.433175	0.00234454	0.00766533	-0.414213	0.0143996	0.0801735	-0.428734	0.00011049	0.000217268
219933_at:GLRX2	WB transcript	Up	TRUE	TRUE	FALSE	0.245185	0.0313774	0.0971191	0.367573	0.000185857	0.000951889	0.220641	0.0376281	0.144606	0.302017	6.29905e-05	0.000138092
219938_s_at:PSTPIP2	WB transcript	Up	TRUE	TRUE	TRUE	0.497375	0.00182427	0.0150947	0.598412	0.000109205	0.000622526	0.462573	0.00915515	0.0614319	0.490366	5.61925e-05	0.000125919
219947_at:CLEC4A	WB transcript	Up	TRUE	TRUE	FALSE	0.593124	0.000477606	0.00674411	0.789602	6.29384e-08	2.15892e-06	0.551021	0.0004565	0.0119997	0.608304	3.18578e-07	2.38214e-06
219956_at:GALNT6	WB transcript	Down	TRUE	TRUE	FALSE	-0.579489	0.000242892	0.00456696	-0.499153	0.000461421	0.00201022	-0.36791	0.0219923	0.10533	-0.437429	7.9402e-05	0.000166394
219960_s_at:UCHL5	WB transcript	Up	TRUE	TRUE	TRUE	0.35729	0.00855271	0.0406816	0.407843	0.000100656	0.000583199	0.241904	0.0467625	0.164944	0.354388	6.02611e-05	0.000133145
220005_at:P2RY13	WB transcript	Up	FALSE	FALSE	FALSE	0.283649	0.0489104	0.131022	0.427503	0.00113765	0.00421756	0.433643	0.00465689	0.0406781	0.399099	5.25983e-05	0.000119083
220035_at:NUP210	WB transcript	Down	TRUE	TRUE	TRUE	-0.605374	2.48628e-06	0.000517394	-0.548376	9.84573e-07	1.56604e-05	-0.457577	0.000465166	0.0121001	-0.468241	3.86151e-08	5.34365e-07
220066_at:NOD2	WB transcript	Up	TRUE	TRUE	FALSE	0.574622	0.00107115	0.0108789	0.717852	4.75482e-07	9.02259e-06	0.458858	0.0018018	0.0243477	0.535767	1.72073e-06	8.47236e-06
220223_at:ATAD5	WB transcript	Down	FALSE	TRUE	FALSE	-0.261861	0.0329387	0.100556	-0.414642	0.000488156	0.00210394	-0.283963	0.0114848	0.0701906	-0.346324	6.50995e-05	0.000141613
220235_s_at:LRIF1	WB transcript	Up	TRUE	TRUE	TRUE	0.585328	0.000959502	0.0102659	0.577928	0.000106643	0.000610919	0.440474	0.00737138	0.0538489	0.488521	1.22268e-05	3.81194e-05
220302_at:MAK	WB transcript	Up	TRUE	FALSE	FALSE	0.561724	0.00900189	0.0422071	0.513716	0.00326346	0.0100438	0.499566	0.00872214	0.0599593	0.45608	0.000969859	0.00126951
220330_s_at:SAMSN1	WB transcript	Up	TRUE	TRUE	TRUE	0.932594	4.91248e-05	0.0018873	0.930241	6.55658e-07	1.14975e-05	0.54648	0.00893828	0.060654	0.759154	7.69878e-07	4.69291e-06
220349_s_at:ENGASE	WB transcript	Down	TRUE	FALSE	FALSE	-0.282157	0.00845768	0.0403217	-0.217482	0.027731	0.0592486	-0.308221	0.0081754	0.0574117	-0.192721	0.0120733	0.0097076
220384_at:NME8	WB transcript	Up	TRUE	TRUE	TRUE	0.791946	1.78541e-05	0.00110908	0.789548	1.70008e-06	2.37707e-05	0.398708	0.0263357	0.116896	0.627694	8.97136e-07	5.2263e-06
220404_at:ADGRG3	WB transcript	Up	FALSE	FALSE	FALSE	0.402704	0.0462937	0.126538	0.473811	0.0020209	0.00675219	0.344829	0.0499092	0.171579	0.428645	0.00134488	0.00165132
220416_at:ATP8B4	WB transcript	Up	FALSE	TRUE	TRUE	0.544679	0.0171091	0.0647348	0.774242	0.000105877	0.000608085	0.456895	0.0435823	0.157711	0.60592	6.46544e-05	0.000140878
220418_at:UBASH3A	WB transcript	Down	TRUE	FALSE	FALSE	-0.365574	0.0175271	0.0656791	-0.349376	0.00474581	0.0137135	-0.412719	0.0110723	0.0684739	-0.378164	0.000362508	0.000571191
220419_s_at:USP25	WB transcript	Up	TRUE	TRUE	FALSE	0.310005	0.000813811	0.00928309	0.413714	1.19883e-06	1.77986e-05	0.238353	0.0141366	0.0794017	0.31003	1.50939e-06	7.68838e-06
220476_s_at:FAM212B	WB transcript	Up	FALSE	FALSE	FALSE	0.362542	0.041375	0.117263	0.286772	0.0470604	0.0916829	0.447728	0.00876871	0.0601242	0.40145	0.000784925	0.00106713
220528_at:VNN3	WB transcript	Up	FALSE	TRUE	FALSE	0.647862	0.00565128	0.0305992	0.69678	0.000165354	0.000867297	0.74615	0.000452757	0.0119506	0.698367	6.5694e-06	2.38898e-05
220558_x_at:TSPAN32	WB transcript	Down	TRUE	FALSE	FALSE	-0.419798	0.000312698	0.00524778	-0.289498	0.00394808	0.0117539	-0.240043	0.0204459	0.100523	-0.241105	0.000754244	0.00103502
220565_at:CCR10	WB transcript	Down	TRUE	TRUE	TRUE	-0.741267	0.000930345	0.0100923	-0.498857	0.00683929	0.0185966	-0.515713	0.0128799	0.0754308	-0.486424	0.000491131	0.000732589
220600_at:ELP6	WB transcript	Down	FALSE	TRUE	FALSE	-0.299536	0.00551689	0.030195	-0.372658	2.65939e-05	0.000200756	-0.220703	0.0178381	0.0923027	-0.304163	2.57187e-05	6.77114e-05
220607_x_at:NELFCD	WB transcript	Down	TRUE	TRUE	FALSE	-0.262754	0.0041865	0.0253001	-0.27693	0.000357179	0.00162648	-0.283838	0.00197451	0.0256543	-0.261453	2.25948e-05	6.06614e-05
220684_at:TBX21	WB transcript	Down	FALSE	FALSE	FALSE	-0.458454	0.0259761	0.0848606	-0.625483	0.000179818	0.000928153	-0.449576	0.0141518	0.0794262	-0.514366	8.8633e-05	0.000181401
220720_x_at:MZT2B	WB transcript	Down	TRUE	FALSE	FALSE	-0.296905	0.0106959	0.047341	-0.493538	2.49632e-06	3.17441e-05	-0.232131	0.0192834	0.097101	-0.341942	1.53602e-05	4.53775e-05
220739_s_at:CNNM3	WB transcript	Down	TRUE	TRUE	TRUE	-0.251992	0.00786069	0.0382049	-0.327738	0.000137255	0.000748043	-0.235923	0.00980053	0.0638005	-0.256288	3.9923e-05	9.57738e-05
220746_s_at:UIMC1	WB transcript	Up	FALSE	FALSE	FALSE	0.183178	0.0296683	0.0934743	0.300673	7.11345e-05	0.000442985	0.3095	0.000282593	0.0092156	0.256146	2.1776e-05	5.93929e-05
220832_at:TLR8	WB transcript	Up	FALSE	FALSE	FALSE	0.526657	0.00177197	0.0148358	0.558001	0.000120249	0.000672987	0.433413	0.00971787	0.0635338	0.475059	2.86108e-05	7.34622e-05
220918_at:RUNX1-IT1	WB transcript	Down	TRUE	TRUE	FALSE	-0.455987	0.000454363	0.00652721	-0.639231	9.5448e-08	2.89967e-06	-0.354871	0.00448607	0.0397538	-0.472366	1.72969e-07	1.56461e-06
220933_s_at:ZCCHC6	WB transcript	Up	TRUE	TRUE	FALSE	0.417702	0.000199686	0.00409406	0.65712	1.36211e-09	2.12592e-07	0.53193	1.27535e-05	0.0033473	0.507326	6.81686e-09	1.67861e-07
220948_s_at:ATP1A1	WB transcript	Down	TRUE	TRUE	FALSE	-0.275152	0.00228879	0.0172038	-0.196719	0.00909792	0.0236119	-0.338531	0.00214226	0.0267395	-0.25612	0.000256223	0.000429641
220990_s_at:VMP1	WB transcript	Up	TRUE	TRUE	FALSE	0.347417	0.00268401	0.0189551	0.463318	3.54643e-06	4.13066e-05	0.505467	1.32653e-05	0.0033473	0.427456	2.02123e-07	1.74499e-06
221014_s_at:RAB33B	WB transcript	Up	TRUE	TRUE	FALSE	0.932787	2.16341e-05	0.00120537	1.16137	3.00003e-09	3.43032e-07	0.712085	0.00188358	0.0250729	0.86121	1.06979e-07	1.13723e-06
221044_s_at:TRIM34	WB transcript	Up	TRUE	TRUE	FALSE	0.285025	0.0262666	0.0856049	0.574516	2.26154e-06	2.95682e-05	0.37455	0.00475715	0.0410702	0.46059	7.16269e-07	4.41389e-06
221080_s_at:DENND1C	WB transcript	Down	TRUE	TRUE	TRUE	-0.401858	8.92698e-06	0.000837562	-0.425141	1.13896e-07	3.26172e-06	-0.254523	0.00259415	0.0296673	-0.337951	3.57958e-08	5.17124e-07
221191_at:TRIM73	WB transcript	Down	TRUE	FALSE	FALSE	-0.332637	0.0104397	0.0464705	-0.506074	3.42835e-05	0.000248874	-0.301792	0.0197436	0.0985441	-0.351414	6.88948e-05	0.000147912
221193_s_at:ZCCHC10	WB transcript	Up	TRUE	TRUE	TRUE	0.964526	0.00164567	0.0141321	1.36368	1.15918e-08	6.79506e-07	0.59154	0.0243084	0.1113	0.952349	1.39192e-05	4.19372e-05
221214_s_at:NSMF	WB transcript	Down	FALSE	FALSE	FALSE	-0.33566	0.00486938	0.0278639	-0.20465	0.0285563	0.0607004	-0.352858	0.00137393	0.0210748	-0.250966	0.000967103	0.00126758
221216_s_at:SCMH1	WB transcript	Down	TRUE	TRUE	FALSE	-0.294332	0.00335788	0.0220202	-0.312711	9.70175e-05	0.000567855	-0.251184	0.0041156	0.0376269	-0.309591	2.02464e-06	9.5973e-06
221230_s_at:ARID4B	WB transcript	Up	TRUE	TRUE	TRUE	0.8553	1.187e-05	0.000944001	1.03525	8.45233e-10	1.50765e-07	0.643895	0.000340635	0.0101184	0.781096	1.79316e-08	3.14312e-07
221237_s_at:OSBP2	WB transcript	Down	FALSE	FALSE	FALSE	-0.687354	0.00320503	0.021282	-0.467147	0.0246062	0.0535904	-0.521654	0.0266153	0.117635	-0.542773	0.00192527	0.00220382
221255_s_at:EMC6	WB transcript	Up	TRUE	TRUE	TRUE	0.301373	0.00715714	0.0358029	0.472316	5.70976e-07	1.04076e-05	0.312818	0.000971293	0.0174749	0.36591	7.2323e-07	4.4429e-06
221257_x_at:FBXO38	WB transcript	Up	FALSE	TRUE	FALSE	0.277381	0.0308089	0.0959043	0.437797	9.96263e-05	0.000578972	0.254943	0.0359943	0.141062	0.292575	0.000369769	0.000579852
221267_s_at:ABHD17A	WB transcript	Down	TRUE	TRUE	FALSE	-0.359705	0.00117205	0.0113885	-0.469773	3.22421e-07	6.78061e-06	-0.280195	0.00463758	0.0406781	-0.338461	3.93734e-06	1.62602e-05
221413_at:KCNAB3	WB transcript	Down	TRUE	FALSE	FALSE	-0.300191	0.0130113	0.0540683	-0.248977	0.0151024	0.0358563	-0.30945	0.00999541	0.0645844	-0.234063	0.00220763	0.00246421
221474_at:MYL12B	WB transcript	Up	TRUE	TRUE	FALSE	0.278178	0.00512583	0.0287516	0.376257	3.7391e-06	4.30686e-05	0.333431	0.000437809	0.0116061	0.335063	4.54668e-07	3.11854e-06
221477_s_at:SOD2	WB transcript	Up	TRUE	FALSE	FALSE	0.316282	0.0124503	0.0524651	0.325777	0.00186134	0.00631886	0.35622	0.00201181	0.0258929	0.296452	0.000276741	0.000459165
221479_s_at:BNIP3L	WB transcript	Down	FALSE	TRUE	TRUE	-0.385533	0.00985373	0.044798	-0.512714	0.000274144	0.00130299	-0.35126	0.0192898	0.097101	-0.434007	0.000230128	0.000393582
221485_at:B4GALT5	WB transcript	Up	FALSE	FALSE	FALSE	0.376693	0.0359453	0.106228	0.43757	0.00189903	0.00642756	0.501266	0.00181492	0.0244211	0.418492	0.000419365	0.000642053
221488_s_at:CUTA	WB transcript	Down	FALSE	FALSE	FALSE	-0.236092	0.0209686	0.0735637	-0.321247	0.00029162	0.00136821	-0.313992	0.00705917	0.0523401	-0.265671	0.000527586	0.000776397
221492_s_at:ATG3	WB transcript	Up	TRUE	TRUE	FALSE	0.551812	5.54751e-05	0.00201355	0.662702	3.32833e-08	1.43302e-06	0.457886	0.000603054	0.0136904	0.534282	1.60574e-07	1.47619e-06
221506_s_at:TNPO2	WB transcript	Down	TRUE	TRUE	TRUE	-0.509266	8.62546e-07	0.000309721	-0.509389	1.18498e-07	3.33237e-06	-0.324079	0.00114665	0.019064	-0.418072	7.76862e-09	1.80227e-07
221516_s_at:MIEF1	WB transcript	Down	TRUE	TRUE	FALSE	-0.366516	1.70505e-05	0.00110099	-0.329526	3.38408e-06	3.99751e-05	-0.309568	0.00027239	0.00904753	-0.313705	1.0405e-07	1.10909e-06
221519_at:FBXW4	WB transcript	Down	TRUE	FALSE	FALSE	-0.268202	0.00371775	0.0234918	-0.343614	1.38693e-05	0.000120175	-0.336987	0.000285457	0.0092772	-0.28351	5.70697e-06	2.16169e-05
221529_s_at:PLVAP	WB transcript	Down	FALSE	FALSE	FALSE	-0.594684	0.00347218	0.0224957	-0.517404	0.00274872	0.00873073	-0.58293	0.00198303	0.0257115	-0.539859	4.49855e-05	0.000105105
221538_s_at:PLXNA1	WB transcript	Down	TRUE	TRUE	TRUE	-0.42552	0.00256758	0.0185227	-0.30931	0.00690265	0.0187362	-0.444579	0.00447579	0.0397191	-0.371483	0.000227795	0.000390438
221547_at:PRPF18	WB transcript	Up	TRUE	TRUE	TRUE	0.563967	0.00118367	0.0114135	0.753773	2.28653e-09	2.94326e-07	0.384555	0.00520604	0.0431043	0.530027	9.01333e-06	3.03566e-05
221573_at:C7orf25	WB transcript	Up	FALSE	FALSE	FALSE	0.298221	0.0286941	0.0915824	0.404393	0.000280945	0.00132735	0.378276	0.00201361	0.0258929	0.35068	2.59072e-05	6.80261e-05
221601_s_at:FAIM3	WB transcript	Down	FALSE	FALSE	FALSE	-0.430989	0.00439095	0.0260569	-0.585506	5.15824e-06	5.5379e-05	-0.465019	0.00281263	0.0308869	-0.474515	1.69021e-05	4.88711e-05
221613_s_at:ZFAND6	WB transcript	Up	TRUE	TRUE	TRUE	0.592577	6.64544e-06	0.000754317	0.559954	1.75849e-07	4.47447e-06	0.478518	6.59555e-05	0.00510973	0.502871	2.05378e-08	3.46149e-07
221622_s_at:TMEM126B	WB transcript	Up	TRUE	TRUE	TRUE	0.696043	0.00113903	0.011216	0.967162	5.86812e-09	4.8313e-07	0.470833	0.00396262	0.0370339	0.685304	4.79329e-06	1.88919e-05
221641_s_at:ACOT9	WB transcript	Up	FALSE	TRUE	FALSE	0.316845	0.0177908	0.0662738	0.442486	1.06844e-05	9.80925e-05	0.241443	0.0334724	0.134342	0.351355	4.81014e-05	0.000111135
221698_s_at:CLEC7A	WB transcript	Up	TRUE	TRUE	FALSE	0.367445	0.005763	0.0309246	0.433599	0.0002173	0.0010838	0.271789	0.035623	0.140003	0.403385	6.45265e-06	2.35853e-05
221702_s_at:TM2D3	WB transcript	Up	TRUE	TRUE	TRUE	0.532536	1.15257e-05	0.000922498	0.478534	1.58821e-06	2.2515e-05	0.429746	8.85122e-05	0.00554073	0.443282	5.6475e-08	6.98217e-07
221711_s_at:BABAM1	WB transcript	Down	FALSE	FALSE	FALSE	-0.444012	0.00211347	0.0163702	-0.353084	0.00669906	0.018275	-0.342823	0.012863	0.0754026	-0.343022	0.000835635	0.0011225
221749_at:YTHDF3	WB transcript	Up	TRUE	TRUE	TRUE	0.414172	0.000321457	0.005329	0.496268	1.72399e-07	4.411e-06	0.317996	0.00517698	0.0429785	0.395039	1.87404e-06	8.98056e-06
221760_at:MAN1A1	WB transcript	Up	TRUE	TRUE	FALSE	0.672823	0.000635121	0.00794601	0.791141	1.31352e-06	1.92269e-05	0.697544	0.000176122	0.00742924	0.632697	6.52515e-07	4.13738e-06
221763_at:JMJD1C	WB transcript	Up	TRUE	TRUE	FALSE	0.654758	0.000342447	0.00555568	0.688841	1.69445e-05	0.000140992	0.497109	0.00381911	0.0363179	0.534328	1.14728e-05	3.65193e-05
221778_at:KDM7A	WB transcript	Up	FALSE	FALSE	FALSE	0.294229	0.014165	0.0570202	0.353858	0.000720656	0.00289701	0.291971	0.00759786	0.0548613	0.313044	2.16561e-05	5.91478e-05
221800_s_at:C17orf70	WB transcript	Down	TRUE	FALSE	FALSE	-0.302831	0.00211133	0.0163702	-0.261938	0.00106645	0.00399992	-0.296391	0.00242475	0.0284544	-0.227159	0.000319408	0.000515219
221823_at:C5orf30	WB transcript	Up	TRUE	TRUE	TRUE	0.354653	0.0209045	0.0734646	0.539228	2.25842e-05	0.000176444	0.513109	0.00214971	0.0267395	0.465438	2.10445e-05	5.76771e-05
221839_s_at:UBAP2	WB transcript	Down	TRUE	TRUE	FALSE	-0.354114	6.90416e-05	0.00226856	-0.382671	6.70029e-07	1.16518e-05	-0.377379	5.54976e-05	0.00480923	-0.370538	1.39428e-08	2.56958e-07
221840_at:PTPRE	WB transcript	Up	FALSE	FALSE	FALSE	0.284731	0.00714151	0.0357821	0.366177	3.13664e-05	0.000230242	0.226139	0.0189342	0.0959468	0.31118	5.45875e-06	2.08225e-05
221876_at:ZNF783	WB transcript	Down	TRUE	FALSE	FALSE	-0.299841	0.00109899	0.0110098	-0.369448	4.88343e-06	5.32994e-05	-0.294878	0.00123943	0.0198914	-0.319461	2.12026e-07	1.81016e-06
221895_at:MOSPD2	WB transcript	Up	TRUE	FALSE	FALSE	0.245087	0.0197652	0.0711617	0.404074	7.99887e-05	0.000486478	0.356043	0.00103434	0.0180626	0.356882	3.14278e-06	1.36356e-05
221903_s_at:CYLD	WB transcript	Up	TRUE	TRUE	TRUE	0.396958	0.000517129	0.00700312	0.453033	4.59414e-06	5.07465e-05	0.346049	0.00168231	0.0234559	0.357802	2.06877e-06	9.74791e-06
221918_at:CDK17	WB transcript	Up	TRUE	TRUE	TRUE	0.737207	0.000373756	0.0058116	0.858725	4.17032e-07	8.20009e-06	0.494686	0.0106745	0.0672461	0.622452	9.32961e-06	3.09983e-05
221937_at:SYNRG	WB transcript	Down	TRUE	TRUE	FALSE	-0.236509	0.0099326	0.0450485	-0.294063	9.79857e-05	0.000571706	-0.288679	0.00294668	0.0316053	-0.285937	7.48003e-06	2.63186e-05
221954_at:OSER1	WB transcript	Up	FALSE	FALSE	FALSE	0.334368	0.000965904	0.0102838	0.363323	4.37962e-05	0.00029931	0.279767	0.0042015	0.0381526	0.312847	2.03264e-06	9.61215e-06
221969_at:PAX5	WB transcript	Down	TRUE	FALSE	FALSE	-0.539028	0.047261	0.128255	-0.707739	0.00257134	0.00826828	-0.671945	0.00668501	0.0505261	-0.558262	0.00168193	0.00197833
222034_at:GNB2L1	WB transcript	Down	FALSE	FALSE	TRUE	-0.307062	0.0125738	0.0528785	-0.366445	0.00184129	0.0062627	-0.410084	0.00108296	0.0185136	-0.315238	0.000133484	0.000253588
222047_s_at:SRRT	WB transcript	Down	TRUE	TRUE	TRUE	-0.469026	3.72247e-06	0.000553319	-0.429478	3.43315e-06	4.03052e-05	-0.417841	5.31344e-05	0.00480923	-0.404822	5.84217e-09	1.50594e-07
222062_at:IL27RA	WB transcript	Down	TRUE	FALSE	FALSE	-0.244712	0.0075867	0.0372796	-0.323111	0.00024866	0.00120527	-0.351072	0.0016272	0.0229571	-0.313808	1.91192e-05	5.37893e-05
222065_s_at:FLII	WB transcript	Down	TRUE	TRUE	TRUE	-0.386665	0.000422721	0.0063135	-0.369116	9.56204e-05	0.000562637	-0.25741	0.00494499	0.0418882	-0.292634	8.04352e-05	0.000168023
222071_s_at:SLCO4C1	WB transcript	Up	TRUE	TRUE	FALSE	0.658293	0.0120727	0.051447	0.713465	0.00299162	0.00936643	0.590177	0.0338258	0.135109	0.617707	0.000902258	0.0011949
222073_at:COL4A3	WB transcript	Down	TRUE	FALSE	FALSE	-0.798623	0.000256111	0.00469151	-0.73751	0.000103585	0.000597672	-0.620568	0.0010013	0.0177588	-0.65194	1.21414e-06	6.47088e-06
222101_s_at:DCHS1	WB transcript	Down	FALSE	TRUE	TRUE	-0.659765	2.18402e-05	0.00120537	-0.548446	2.6528e-06	3.31229e-05	-0.444994	0.000362515	0.0104075	-0.575036	9.82009e-09	2.04917e-07
222104_x_at:GTF2H3	WB transcript	Down	FALSE	FALSE	FALSE	-0.269541	0.0103288	0.0463985	-0.473506	2.08869e-06	2.77736e-05	-0.207393	0.0251436	0.113912	-0.308423	2.24394e-05	6.04911e-05
222119_s_at:FBXO11	WB transcript	Up	TRUE	TRUE	FALSE	0.352109	0.00081411	0.00928309	0.460603	1.89257e-07	4.69041e-06	0.284414	0.00605227	0.0474976	0.347751	5.4247e-06	2.07713e-05
222125_s_at:P4HTM	WB transcript	Down	TRUE	FALSE	FALSE	-0.243498	0.00927258	0.0431186	-0.152494	0.029713	0.0627	-0.23556	0.00469428	0.0407599	-0.181137	0.00214855	0.00241072
222126_at:AGFG2	WB transcript	Down	TRUE	FALSE	FALSE	-0.328997	0.00675507	0.0343872	-0.325702	0.00115816	0.00427076	-0.381882	0.0054097	0.044026	-0.320847	0.000515529	0.000761781
222127_s_at:EXOC1	WB transcript	Up	TRUE	TRUE	FALSE	0.537337	0.000171171	0.00373644	0.582837	2.44016e-06	3.12811e-05	0.449789	0.0010076	0.0178452	0.492875	3.12641e-07	2.3712e-06
222139_at:TMEM140	WB transcript	Up	TRUE	TRUE	FALSE	0.976448	0.00325464	0.0215146	1.41119	7.27444e-07	1.24423e-05	1.17606	0.000221198	0.00829394	1.19438	1.65545e-07	1.51358e-06
222148_s_at:RHOT1	WB transcript	Up	TRUE	TRUE	TRUE	0.686886	2.11278e-08	6.96729e-05	0.761252	7.6162e-11	3.83335e-08	0.516166	4.90919e-05	0.00480923	0.609058	2.71893e-11	6.30774e-09
222175_s_at:MED15	WB transcript	Down	TRUE	FALSE	FALSE	-0.300261	0.0049412	0.0280691	-0.249451	0.00441846	0.0128929	-0.221183	0.0315609	0.129927	-0.222205	0.00139112	0.00169543
222230_s_at:ACTR10	WB transcript	Up	TRUE	TRUE	TRUE	0.489457	0.000106516	0.00289123	0.586537	5.43459e-09	4.7909e-07	0.430315	5.50101e-05	0.00480923	0.461271	1.44847e-08	2.65702e-07
222266_at:URI1	WB transcript	Down	FALSE	FALSE	FALSE	-0.283846	0.0246116	0.0820124	-0.456435	6.22933e-05	0.000396834	-0.329378	0.0100183	0.0645844	-0.375159	3.93033e-05	9.45167e-05
222280_at:TMEM147-AS1	WB transcript	Down	TRUE	FALSE	FALSE	-0.341998	0.0016901	0.0143751	-0.254921	0.00319949	0.00988986	-0.235412	0.0130515	0.0759725	-0.251756	0.000267323	0.00044579
222306_at:CMC1	WB transcript	Down	FALSE	FALSE	FALSE	-0.405142	0.000917681	0.0100687	-0.52673	4.53956e-06	5.02937e-05	-0.447065	0.000183714	0.00754114	-0.44297	1.23586e-07	1.24657e-06
222310_at:SCAF4	WB transcript	Down	TRUE	FALSE	FALSE	-0.663921	3.08994e-05	0.0014194	-0.521892	0.000309596	0.00143703	-0.327542	0.0196022	0.098058	-0.414532	4.01417e-05	9.60631e-05
222398_s_at:EFTUD2	WB transcript	Down	TRUE	TRUE	FALSE	-0.353454	4.05113e-05	0.00167491	-0.272649	0.000115415	0.00065074	-0.344217	0.000144183	0.00657034	-0.269117	1.31884e-05	4.03832e-05
222410_s_at:SNX6	WB transcript	Up	TRUE	TRUE	TRUE	0.443238	0.000395643	0.00604049	0.45614	1.00661e-05	9.34461e-05	0.451503	0.000299322	0.00958291	0.411069	7.19769e-07	4.42854e-06
222415_at:KMT2C	WB transcript	Up	TRUE	TRUE	FALSE	0.48755	0.00175829	0.0147624	0.505329	7.32274e-05	0.000453531	0.328392	0.0228924	0.107802	0.392333	0.000198938	0.000351834
222416_at:ALDH18A1	WB transcript	Down	TRUE	FALSE	FALSE	-0.24247	0.0357238	0.105851	-0.255093	0.00964739	0.0247447	-0.337398	0.0127647	0.0751084	-0.266788	0.00204579	0.0023165
222426_at:MAPKAP1	WB transcript	Down	FALSE	FALSE	FALSE	-0.204335	0.0345311	0.103818	-0.191663	0.0083414	0.0218529	-0.247505	0.00557097	0.0449348	-0.211668	0.000877397	0.00116797
222453_at:CYBRD1	WB transcript	Up	TRUE	TRUE	TRUE	0.543508	0.00492015	0.0280342	0.574423	0.000649633	0.00264903	0.567631	0.00410928	0.0376269	0.563349	1.53895e-05	4.54302e-05
222459_at:AKIRIN1	WB transcript	Up	TRUE	TRUE	FALSE	0.312925	0.0146228	0.0583697	0.397262	0.000138428	0.000751809	0.349315	0.00308948	0.0323161	0.327002	2.82175e-05	7.27081e-05
222467_s_at:PPP6R3	WB transcript	Up	TRUE	TRUE	TRUE	0.562814	3.19169e-05	0.00143868	0.507577	2.30259e-06	2.99169e-05	0.316914	0.0087319	0.0599706	0.406903	4.69459e-06	1.86521e-05
222472_at:AFTPH	WB transcript	Up	TRUE	TRUE	FALSE	0.40889	8.87915e-05	0.0025903	0.284251	0.00116774	0.00429845	0.255013	0.00994796	0.064391	0.272094	8.00982e-05	0.000167497
222482_at:SSBP3	WB transcript	Down	FALSE	FALSE	FALSE	-0.487992	0.000896381	0.00989586	-0.39956	0.000970367	0.00369053	-0.314838	0.0249613	0.113313	-0.38596	0.000154352	0.000285931
222488_s_at:DCTN4	WB transcript	Up	TRUE	TRUE	FALSE	0.377077	0.000188301	0.0039437	0.506037	5.26118e-08	1.91916e-06	0.263937	0.0100433	0.064673	0.367513	5.69451e-07	3.69993e-06
222495_at:TMEM167B	WB transcript	Up	TRUE	TRUE	TRUE	0.575086	4.57196e-07	0.000248198	0.62602	4.57939e-10	1.00313e-07	0.483042	1.99448e-05	0.0037732	0.527257	6.93642e-11	1.18941e-08
222498_at:AZI2	WB transcript	Up	TRUE	TRUE	TRUE	0.841718	5.31001e-06	0.000683514	0.876225	1.52622e-08	8.24951e-07	0.499512	0.00621381	0.0483399	0.691967	2.35165e-07	1.92227e-06
222523_at:SENP2	WB transcript	Up	TRUE	TRUE	FALSE	0.376691	0.000121133	0.00310625	0.398922	5.32003e-06	5.66598e-05	0.250826	0.00831756	0.0581484	0.364255	2.05016e-08	3.46149e-07
222526_at:GATAD2A	WB transcript	Down	TRUE	FALSE	FALSE	-0.256093	0.0169712	0.0643689	-0.194504	0.0378436	0.076533	-0.254643	0.00953017	0.0628266	-0.208804	0.00172598	0.00201751
222533_at:CRBN	WB transcript	Up	TRUE	TRUE	TRUE	0.741024	0.000358965	0.00566908	0.812407	1.17635e-06	1.75064e-05	0.52377	0.00379874	0.0361805	0.61118	1.65934e-05	4.8226e-05
222557_at:STMN3	WB transcript	Down	TRUE	FALSE	FALSE	-0.409894	0.00388021	0.0241637	-0.400513	0.000496997	0.00213247	-0.302914	0.0257082	0.115341	-0.377491	9.79529e-05	0.000197402
222571_at:ST6GALNAC6	WB transcript	Down	TRUE	TRUE	FALSE	-0.379029	0.00280596	0.01954	-0.208654	0.0360753	0.0736248	-0.265849	0.0153055	0.083345	-0.239618	0.00226121	0.00251494
222582_at:PRKAG2	WB transcript	Up	TRUE	TRUE	TRUE	0.605792	6.4802e-06	0.000754317	0.751072	2.97332e-08	1.34025e-06	0.448872	0.000993323	0.0176928	0.582257	1.29112e-08	2.43936e-07
222584_at:MSTO1	WB transcript	Down	TRUE	TRUE	FALSE	-0.318401	0.00175394	0.0147478	-0.367643	2.60995e-05	0.000197737	-0.310136	0.00161134	0.0228887	-0.329717	5.27617e-07	3.50314e-06
222593_s_at:SPATS2	WB transcript	Down	FALSE	FALSE	FALSE	-0.328422	0.00532338	0.0295071	-0.31471	0.00367796	0.0110979	-0.323011	0.00696744	0.0519066	-0.330749	2.77361e-05	7.15891e-05
222602_at:UBA6	WB transcript	Up	TRUE	TRUE	TRUE	0.749722	0.000215276	0.0042435	0.822801	5.00514e-07	9.35541e-06	0.460093	0.0169789	0.0894134	0.636801	8.31421e-06	2.85345e-05
222605_at:RCOR3	WB transcript	Up	TRUE	TRUE	TRUE	0.593221	0.00173228	0.0146242	0.797426	7.96628e-07	1.34053e-05	0.36653	0.0446847	0.160142	0.56502	2.00097e-05	5.57317e-05
222627_at:VPS54	WB transcript	Up	TRUE	TRUE	TRUE	0.524285	0.000703388	0.00845285	0.620618	2.43703e-07	5.44736e-06	0.281012	0.0494636	0.171064	0.436492	4.10217e-05	9.75785e-05
222657_s_at:UBE2W	WB transcript	Up	TRUE	TRUE	TRUE	0.862953	6.42456e-07	0.0002971	0.852544	3.43353e-08	1.46819e-06	0.676554	7.33456e-05	0.0052331	0.750054	8.52058e-10	4.33956e-08
222662_at:PPP1R3B	WB transcript	Up	TRUE	FALSE	FALSE	0.595262	0.000506074	0.00692097	0.623229	2.34873e-05	0.000182151	0.482197	0.00386875	0.036638	0.549067	1.52019e-06	7.71618e-06
222691_at:SLC35B3	WB transcript	Up	TRUE	TRUE	TRUE	0.729318	1.2299e-05	0.000962654	0.739953	2.2817e-07	5.20829e-06	0.489693	0.00178362	0.0242996	0.601765	2.29539e-07	1.89279e-06
222702_x_at:CRIPT	WB transcript	Up	TRUE	TRUE	TRUE	0.549357	0.00106501	0.0108553	0.836511	7.06787e-09	5.40113e-07	0.566848	0.000365288	0.010437	0.634611	8.35611e-08	9.44286e-07
222708_s_at:STX17	WB transcript	Down	FALSE	FALSE	FALSE	-0.238699	0.0435501	0.121106	-0.423094	3.01301e-05	0.000222738	-0.264281	0.0144563	0.0803307	-0.307831	9.68986e-05	0.000195677
222754_at:TRNT1	WB transcript	Up	TRUE	TRUE	TRUE	0.535146	0.00838827	0.0401749	0.726042	8.64594e-06	8.25485e-05	0.397978	0.0303266	0.126981	0.507383	0.000242824	0.000410841
222786_at:CHST12	WB transcript	Down	FALSE	TRUE	FALSE	-0.468765	0.00145346	0.0130373	-0.690994	4.98886e-08	1.8819e-06	-0.364363	0.00726813	0.0535713	-0.471807	2.08014e-06	9.7898e-06
222796_at:PTCD1	WB transcript	Down	FALSE	TRUE	TRUE	-0.47727	0.00369911	0.0233977	-0.466847	0.000463721	0.00201809	-0.546934	0.00027367	0.00904753	-0.490012	1.53371e-06	7.77481e-06
222807_at:C11orf30	WB transcript	Up	TRUE	TRUE	FALSE	0.336564	0.00195151	0.0156673	0.278323	0.00173114	0.00594962	0.198879	0.0428257	0.156263	0.254938	0.000229029	0.000392382
222839_s_at:PAPOLG	WB transcript	Up	TRUE	TRUE	FALSE	0.590323	0.000437879	0.00642952	0.552361	7.81237e-05	0.000477931	0.410956	0.00885781	0.0604364	0.461085	1.13118e-05	3.62046e-05
222845_x_at:TMBIM4	WB transcript	Up	TRUE	TRUE	TRUE	0.429921	0.000145734	0.00340118	0.499185	2.22317e-07	5.10956e-06	0.351736	0.00114162	0.0190581	0.400942	1.84121e-07	1.63922e-06
222849_s_at:SCRN3	WB transcript	Up	TRUE	TRUE	TRUE	0.657088	0.000247019	0.00459386	0.836027	4.02656e-08	1.65926e-06	0.497637	0.00360731	0.0354032	0.665666	2.43666e-07	1.98272e-06
222867_s_at:MED31	WB transcript	Up	TRUE	TRUE	FALSE	0.344865	0.00235543	0.0175307	0.44164	6.42486e-06	6.58087e-05	0.359319	0.000393933	0.0109485	0.366497	5.94204e-07	3.82296e-06
222868_s_at:IL18BP	WB transcript	Down	FALSE	FALSE	FALSE	-0.330729	0.00161179	0.0139763	-0.180428	0.0406414	0.0812047	-0.296631	0.00823638	0.0577524	-0.217045	0.00235518	0.00259603
222870_s_at:B3GNT2	WB transcript	Up	TRUE	TRUE	FALSE	0.920048	1.06685e-05	0.000891892	0.779974	8.46712e-06	8.14329e-05	0.569237	0.00401048	0.0370925	0.649338	1.58639e-06	7.95999e-06
222872_x_at:NABP1	WB transcript	Up	TRUE	TRUE	FALSE	0.882351	5.0805e-06	0.000680975	0.977353	5.26828e-09	4.7909e-07	0.642608	0.000521318	0.0128198	0.799842	7.6771e-09	1.79751e-07
222895_s_at:BCL11B	WB transcript	Down	TRUE	TRUE	FALSE	-0.398986	0.00839921	0.0401965	-0.747937	1.3712e-07	3.72192e-06	-0.624882	0.000567321	0.0133397	-0.668533	1.47719e-07	1.39043e-06
222934_s_at:CLEC4E	WB transcript	Up	TRUE	TRUE	FALSE	0.673403	5.6876e-05	0.00204655	0.849557	3.15327e-08	1.39123e-06	0.64848	0.000885212	0.0165237	0.69287	8.69145e-07	5.10851e-06
222982_x_at:SLC38A2	WB transcript	Up	TRUE	TRUE	TRUE	0.538972	0.000655752	0.00810665	0.542632	2.51555e-05	0.000192057	0.372975	0.0158734	0.085466	0.412921	8.93452e-05	0.000182321
222984_at:PAIP2	WB transcript	Up	TRUE	TRUE	FALSE	0.57431	1.34274e-06	0.000389009	0.485007	8.02792e-07	1.34727e-05	0.453796	4.28983e-05	0.00475486	0.45108	2.16618e-08	3.58957e-07
223006_s_at:TMEM245	WB transcript	Down	FALSE	FALSE	FALSE	-0.391431	0.000702047	0.00845285	-0.412689	1.6582e-05	0.000138583	-0.32182	0.00986951	0.0641111	-0.338949	3.72452e-05	9.03346e-05
223012_at:UBXN6	WB transcript	Down	FALSE	TRUE	FALSE	-0.581521	0.0169996	0.0644448	-0.812249	0.00049963	0.0021423	-0.50272	0.0389083	0.147932	-0.63528	0.000704637	0.000980598
223013_at:TBL1XR1	WB transcript	Up	TRUE	TRUE	TRUE	0.477932	0.000873299	0.00971632	0.442074	6.957e-05	0.00043476	0.292551	0.0298356	0.125854	0.350851	0.000302053	0.000491927
223024_at:AP1M1	WB transcript	Down	TRUE	FALSE	FALSE	-0.31879	0.000561304	0.00733101	-0.244761	0.00429698	0.0126151	-0.249134	0.00773761	0.055617	-0.209474	0.00163889	0.00193579
223026_s_at:VPS29	WB transcript	Up	TRUE	TRUE	TRUE	0.413049	0.00779611	0.0380106	0.699393	1.1583e-08	6.79506e-07	0.393554	0.00266025	0.0299783	0.506577	9.51753e-06	3.14636e-05
223028_s_at:SNX9	WB transcript	Down	FALSE	TRUE	FALSE	-0.290265	0.0251291	0.0830942	-0.477121	9.95355e-05	0.000578972	-0.386728	0.00652073	0.0498273	-0.42846	8.31915e-06	2.85345e-05
223035_s_at:FARSB	WB transcript	Down	FALSE	FALSE	FALSE	-0.243595	0.0024	0.0177526	-0.203159	0.00531845	0.015106	-0.220341	0.00253487	0.0292788	-0.199898	0.000362261	0.00057103
223044_at:SLC40A1	WB transcript	Up	TRUE	TRUE	FALSE	0.546672	2.49027e-05	0.00126396	0.492018	5.928e-05	0.000381728	0.51184	0.00021346	0.00817566	0.459312	1.51082e-06	7.68838e-06
223046_at:EGLN1	WB transcript	Up	FALSE	TRUE	FALSE	0.446738	0.00247193	0.018106	0.60652	5.93663e-06	6.15143e-05	0.540973	0.00027654	0.00908653	0.489252	1.62963e-06	8.12525e-06
223065_s_at:STARD3NL	WB transcript	Up	TRUE	TRUE	TRUE	0.504166	0.000618441	0.00781564	0.828966	1.02087e-09	1.76599e-07	0.498885	0.00132482	0.0206311	0.626071	1.15101e-07	1.18623e-06
223070_at:SELK	WB transcript	Up	TRUE	TRUE	FALSE	0.386257	0.0270917	0.0875893	0.536639	0.000301522	0.00140478	0.383816	0.011296	0.0691799	0.384044	0.00102531	0.00132798
223073_at:HIATL1	WB transcript	Up	TRUE	TRUE	FALSE	0.485007	0.00927572	0.0431186	0.667135	8.8267e-05	0.000527316	0.436719	0.0145945	0.0807464	0.493986	0.000153121	0.000284453
223084_s_at:CCNDBP1	WB transcript	Up	TRUE	TRUE	FALSE	0.21575	0.0221836	0.0762621	0.447001	7.61515e-06	7.51643e-05	0.384812	0.000238739	0.00867815	0.383653	3.38678e-07	2.48735e-06
223087_at:ECHDC1	WB transcript	Up	TRUE	TRUE	TRUE	0.521146	0.00705989	0.0355729	0.7941	4.2904e-08	1.71334e-06	0.441262	0.0119764	0.0719532	0.549263	6.39858e-05	0.000139651
223109_at:TRUB2	WB transcript	Down	TRUE	FALSE	FALSE	-0.235739	0.00199011	0.0158122	-0.174046	0.00714934	0.0193135	-0.197989	0.00862783	0.0595506	-0.162375	0.00143992	0.0017436
223150_s_at:PTPN23	WB transcript	Down	TRUE	TRUE	FALSE	-0.310876	0.00207345	0.0162226	-0.270507	0.00131267	0.00473837	-0.295189	0.00130689	0.0205774	-0.295213	2.46511e-06	1.13312e-05
223151_at:DCUN1D5	WB transcript	Up	TRUE	TRUE	TRUE	0.665089	0.000563479	0.00734343	0.845649	2.14081e-08	1.04414e-06	0.390315	0.0144002	0.0801735	0.595147	8.38269e-06	2.86734e-05
223154_at:MRPL1	WB transcript	Up	TRUE	TRUE	TRUE	0.616812	0.00597334	0.0316164	0.783681	3.22576e-07	6.78061e-06	0.35006	0.0248716	0.113079	0.545649	0.000274242	0.000455786
223173_at:SPNS1	WB transcript	Down	TRUE	TRUE	FALSE	-0.358729	0.00015235	0.00349328	-0.253556	0.00108475	0.00405636	-0.18069	0.0420044	0.154936	-0.222074	0.000182683	0.000328162
223174_at:BTBD10	WB transcript	Up	TRUE	TRUE	FALSE	0.683006	2.85324e-06	0.0005364	0.841868	1.69429e-10	5.42434e-08	0.5366	9.49181e-05	0.00565018	0.66244	2.42203e-10	2.03238e-08
223175_s_at:FEM1A	WB transcript	Down	FALSE	TRUE	FALSE	-0.243585	0.00561573	0.0304464	-0.36394	1.36333e-05	0.000118872	-0.321658	0.000203348	0.00793439	-0.297992	2.5755e-06	1.17022e-05
223204_at:FAM198B	WB transcript	Up	TRUE	TRUE	TRUE	0.557884	0.00701617	0.0353955	1.03737	1.37521e-08	7.60499e-07	0.572455	0.00887127	0.0604679	0.739244	5.30585e-06	2.03756e-05
223206_s_at:NMRAL1	WB transcript	Down	TRUE	FALSE	TRUE	-0.439377	6.66555e-05	0.00221346	-0.215681	0.0237027	0.0519853	-0.272547	0.00530777	0.0436292	-0.238321	0.000713439	0.000989704
223215_s_at:JKAMP	WB transcript	Up	TRUE	TRUE	FALSE	0.604318	1.65589e-05	0.00110056	0.649915	1.94176e-07	4.74459e-06	0.500869	0.000368398	0.0104826	0.560995	1.87066e-08	3.22169e-07
223218_s_at:NFKBIZ	WB transcript	Up	TRUE	TRUE	FALSE	0.37405	0.00246036	0.0180681	0.476109	3.89632e-06	4.44693e-05	0.345993	0.00233598	0.0281535	0.394625	2.45548e-06	1.13137e-05
223220_s_at:PARP9	WB transcript	Up	TRUE	TRUE	TRUE	0.975324	1.91259e-05	0.00114261	1.22453	4.02955e-09	4.19854e-07	0.8738	6.3514e-05	0.00505118	0.985726	2.83659e-10	2.23744e-08
223223_at:ARV1	WB transcript	Up	TRUE	TRUE	TRUE	0.350655	0.00448772	0.0264692	0.436494	2.99734e-06	3.65476e-05	0.314489	0.00147052	0.0219628	0.348367	1.21251e-05	3.7833e-05
223239_at:GSKIP	WB transcript	Up	TRUE	TRUE	TRUE	0.864783	0.000577202	0.00745565	1.0983	4.56519e-08	1.76619e-06	0.662249	0.00304207	0.0321069	0.81613	1.74807e-06	8.55579e-06
223250_at:KLHL7	WB transcript	Up	TRUE	TRUE	TRUE	0.40965	0.00600991	0.0317293	0.451389	4.50251e-05	0.000305792	0.292148	0.0192942	0.097101	0.341996	0.000229583	0.00039299
223268_at:C11orf54	WB transcript	Up	TRUE	TRUE	TRUE	0.530231	6.17797e-05	0.00211918	0.685406	8.54038e-09	5.78853e-07	0.571065	3.18353e-05	0.00448799	0.578706	8.19406e-09	1.84444e-07
223273_at:C14orf142	WB transcript	Up	TRUE	TRUE	TRUE	0.71392	0.000558303	0.00732244	0.8823	1.30858e-07	3.57752e-06	0.403289	0.0301411	0.126501	0.638183	2.20849e-05	5.98628e-05
223281_s_at:COX15	WB transcript	Down	TRUE	FALSE	FALSE	-0.217189	0.0442538	0.122517	-0.172409	0.0428417	0.0848947	-0.212551	0.0229314	0.107863	-0.163047	0.0146328	0.0114413
223295_s_at:LUC7L	WB transcript	Down	FALSE	FALSE	FALSE	-0.317967	0.00169701	0.014424	-0.276531	0.00169208	0.00583629	-0.257298	0.00804328	0.0568999	-0.235029	0.000434349	0.000662167
223301_s_at:CCDC82	WB transcript	Up	TRUE	TRUE	TRUE	0.887152	0.000657088	0.00811033	1.25937	2.45301e-09	3.09348e-07	0.666179	0.00300428	0.0318704	0.881327	1.87289e-06	8.98056e-06
223303_at:FERMT3	WB transcript	Down	TRUE	TRUE	TRUE	-0.332096	0.00143164	0.0128972	-0.335279	5.8438e-05	0.000377279	-0.240088	0.00397129	0.037055	-0.27666	1.80161e-05	5.1326e-05
223304_at:SLC37A3	WB transcript	Up	TRUE	TRUE	FALSE	0.582677	0.00186021	0.0152106	0.791365	7.23004e-07	1.24166e-05	0.585406	0.000156394	0.00691136	0.680744	2.31396e-07	1.8973e-06
223305_at:TMEM216	WB transcript	Up	FALSE	FALSE	FALSE	0.22594	0.00871357	0.0412425	0.240044	0.001968	0.00660727	0.285649	0.0011192	0.0188139	0.252606	1.55759e-05	4.59458e-05
223310_x_at:PNPLA8	WB transcript	Up	TRUE	TRUE	TRUE	0.724647	0.000304206	0.00511213	0.787551	7.91843e-07	1.33788e-05	0.511027	0.00334103	0.033833	0.64487	1.71848e-06	8.47188e-06
223328_at:ARMC10	WB transcript	Up	TRUE	TRUE	TRUE	0.301898	0.00152882	0.0135345	0.348329	2.68947e-06	3.34803e-05	0.161928	0.0355363	0.139754	0.26418	1.66763e-05	4.83601e-05
223334_at:TMEM126A	WB transcript	Up	TRUE	TRUE	TRUE	0.651568	0.00491703	0.0280338	0.942909	4.56896e-08	1.76619e-06	0.457092	0.0105114	0.0665884	0.662015	1.98425e-05	5.53834e-05
223342_at:RRM2B	WB transcript	Up	TRUE	TRUE	FALSE	0.85063	2.98811e-06	0.0005364	1.04241	1.52307e-10	5.2825e-08	0.813653	6.23458e-06	0.00309167	0.852311	1.88778e-10	1.8613e-08
223376_s_at:BRI3	WB transcript	Up	TRUE	TRUE	FALSE	0.334422	0.00234929	0.0175124	0.464811	1.08512e-06	1.66447e-05	0.346461	0.00114192	0.0190581	0.429833	4.14352e-08	5.67417e-07
223396_at:TMEM60	WB transcript	Up	TRUE	TRUE	TRUE	0.287615	0.0041685	0.025217	0.441733	9.50773e-07	1.53179e-05	0.304673	0.00192022	0.0253177	0.346119	1.74852e-06	8.55579e-06
223404_s_at:TRMT1L	WB transcript	Up	TRUE	TRUE	FALSE	0.737772	2.90529e-05	0.0013821	0.55768	0.0002173	0.0010838	0.331941	0.0449266	0.160548	0.471496	1.57714e-05	4.63492e-05
223412_at:KBTBD7	WB transcript	Up	FALSE	TRUE	FALSE	0.588419	0.000354034	0.00564556	0.511652	0.000271262	0.00129175	0.643629	6.77565e-05	0.0051625	0.519998	5.94522e-06	2.21829e-05
223416_at:SF3B6	WB transcript	Up	TRUE	TRUE	TRUE	0.715597	0.000763463	0.00895425	1.05353	3.88559e-09	4.14662e-07	0.663393	0.000259505	0.00882883	0.795652	1.43347e-07	1.35997e-06
223423_at:GPR160	WB transcript	Up	TRUE	TRUE	FALSE	0.720309	0.000362836	0.00569984	0.960625	1.95961e-07	4.76954e-06	0.488121	0.0107403	0.0674564	0.730815	1.90977e-07	1.66557e-06
223439_at:NKAP	WB transcript	Up	TRUE	TRUE	FALSE	0.254046	0.0136882	0.0558168	0.398122	9.75169e-06	9.12057e-05	0.285639	0.00265972	0.0299783	0.313948	1.3393e-05	4.06909e-05
223444_at:SENP7	WB transcript	Up	TRUE	TRUE	TRUE	0.938875	0.000164279	0.00364981	1.17343	1.28622e-08	7.25119e-07	0.68722	0.00306253	0.0321753	0.875404	5.11373e-07	3.42301e-06
223451_s_at:CKLF	WB transcript	Up	TRUE	TRUE	FALSE	0.752543	0.000316579	0.00528451	1.15278	4.52899e-09	4.48802e-07	0.69887	0.000610688	0.0137039	0.891609	2.41411e-09	8.20775e-08
223461_at:TBC1D7	WB transcript	Up	FALSE	TRUE	TRUE	0.242801	0.0195433	0.0706478	0.350768	0.000154032	0.000820813	0.202798	0.0348576	0.138081	0.321273	2.77674e-06	1.23463e-05
223480_s_at:MRPL47	WB transcript	Up	TRUE	TRUE	TRUE	0.701668	0.00355718	0.0228532	0.968889	2.27323e-07	5.20799e-06	0.529453	0.00400215	0.0370786	0.668101	4.59475e-05	0.000107163
223502_s_at:TNFSF13B	WB transcript	Up	TRUE	FALSE	FALSE	0.574165	0.00178081	0.0148631	0.51777	0.000470505	0.00204054	0.415139	0.0102833	0.0655905	0.522649	4.23699e-06	1.73163e-05
223511_at:SPRTN	WB transcript	Up	FALSE	TRUE	TRUE	0.48767	0.00375302	0.0236435	0.64038	6.82309e-06	6.88033e-05	0.29989	0.0400127	0.150255	0.47019	1.58758e-05	4.65866e-05
223514_at:CARD11	WB transcript	Down	TRUE	TRUE	FALSE	-0.212786	0.0255021	0.0838932	-0.308488	0.00010579	0.000607869	-0.253036	0.00923661	0.061772	-0.254819	0.000116968	0.000227471
223522_at:MIR600HG	WB transcript	Down	FALSE	FALSE	FALSE	-0.254164	0.0357786	0.105961	-0.340959	0.00106182	0.00398637	-0.293046	0.00850385	0.059054	-0.261381	0.00052131	0.000769247
223526_at:C18orf21	WB transcript	Up	TRUE	TRUE	TRUE	0.382095	0.000962495	0.0102767	0.475185	9.80477e-08	2.95706e-06	0.293642	0.00154481	0.0224438	0.355659	3.68794e-06	1.5488e-05
223542_at:ANKRD32	WB transcript	Up	TRUE	TRUE	FALSE	0.725295	0.000118763	0.00308291	0.790417	3.50654e-07	7.22253e-06	0.532246	0.00151975	0.0221971	0.671188	1.23018e-07	1.24403e-06
223548_at:SWT1	WB transcript	Up	TRUE	TRUE	FALSE	0.29112	0.0153399	0.0601364	0.42104	1.22841e-05	0.000110028	0.3228	0.00151366	0.0221971	0.314469	1.72689e-05	4.97338e-05
223566_s_at:BCOR	WB transcript	Down	FALSE	FALSE	FALSE	-0.353653	0.0449244	0.123923	-0.287914	0.0450171	0.0884475	-0.378608	0.0291159	0.123797	-0.314324	0.00493532	0.00471292
223599_at:TRIM6	WB transcript	Up	TRUE	TRUE	FALSE	0.774616	0.00236336	0.0175517	1.23031	1.87559e-07	4.66506e-06	0.772166	0.00160562	0.0228334	0.978549	1.77981e-07	1.59896e-06
223609_at:ROPN1L	WB transcript	Up	FALSE	TRUE	FALSE	0.503677	0.00911895	0.0425801	0.771812	1.67006e-05	0.000139388	0.744336	0.00013859	0.00649437	0.705251	4.01103e-07	2.83485e-06
223626_x_at:IFI27L2	WB transcript	Up	FALSE	TRUE	FALSE	0.254091	0.0373688	0.108863	0.267653	0.0156317	0.0369095	0.243133	0.0196416	0.0982159	0.253698	0.00248448	0.00270603
223640_at:HCST	WB transcript	Down	FALSE	FALSE	FALSE	-0.265837	0.0119845	0.0512634	-0.319236	0.000573491	0.00239485	-0.341332	0.00144133	0.0217086	-0.262725	0.000261116	0.000437288
223650_s_at:NRBF2	WB transcript	Up	TRUE	TRUE	FALSE	0.607383	0.000767182	0.00897289	0.725399	3.78018e-06	4.35017e-05	0.714364	3.11645e-05	0.00448799	0.661368	5.51155e-08	6.9226e-07
223670_s_at:HEMGN	WB transcript	Down	FALSE	TRUE	FALSE	-0.653749	0.0193464	0.0701186	-0.921405	0.000701364	0.00282674	-0.659873	0.0162653	0.0869015	-0.891171	6.51698e-05	0.000141688
223705_s_at:GPBP1	WB transcript	Up	TRUE	TRUE	TRUE	0.645106	4.17807e-05	0.00171603	0.623888	1.72064e-06	2.40097e-05	0.399512	0.00932309	0.0619935	0.484512	1.24331e-05	3.85495e-05
223716_s_at:ZRANB2	WB transcript	Up	TRUE	TRUE	TRUE	0.655818	0.00109885	0.0110098	0.689462	6.93264e-06	6.94711e-05	0.374043	0.0428276	0.156263	0.526783	0.000156459	0.000289155
223724_s_at:STAG3L1	WB transcript	Down	TRUE	TRUE	TRUE	-0.375805	0.000654715	0.00810185	-0.458036	6.16235e-07	1.09606e-05	-0.295146	0.00521002	0.0431043	-0.332835	9.66872e-06	3.183e-05
223773_s_at:SNHG12	WB transcript	Down	FALSE	FALSE	FALSE	-0.303925	0.0319141	0.098293	-0.226443	0.0197714	0.0447383	-0.315498	0.00737173	0.0538489	-0.26483	0.00278946	0.00297574
223809_at:RGS18	WB transcript	Up	TRUE	TRUE	FALSE	0.662123	0.00720864	0.0359884	1.10446	6.3709e-07	1.12355e-05	0.67841	0.00477467	0.0410814	0.731137	1.64813e-05	4.79709e-05
223832_s_at:CAPNS2	WB transcript	Up	TRUE	FALSE	FALSE	0.594613	0.000208831	0.00419678	0.48355	8.55869e-05	0.000514016	0.443376	0.0011027	0.0186562	0.508562	3.18297e-07	2.38214e-06
223886_s_at:RNF146	WB transcript	Up	TRUE	TRUE	TRUE	0.539973	0.00018713	0.0039437	0.670115	1.38641e-07	3.75505e-06	0.47285	0.000619612	0.0137472	0.529771	3.68235e-08	5.22277e-07
223960_s_at:CDIP1	WB transcript	Down	TRUE	TRUE	FALSE	-0.433577	9.7011e-06	0.000853014	-0.413757	1.0788e-07	3.14719e-06	-0.31888	0.000389644	0.0108839	-0.363393	1.10446e-07	1.1667e-06
223988_x_at:METTL17	WB transcript	Down	TRUE	TRUE	FALSE	-0.355737	0.00112801	0.0111555	-0.23853	0.0109327	0.0274328	-0.391752	0.000126996	0.00641287	-0.277861	0.000238049	0.000404324
223993_s_at:CNIH4	WB transcript	Up	TRUE	TRUE	TRUE	0.934873	1.90058e-05	0.00114261	1.18624	3.38927e-10	8.81633e-08	0.665753	0.000777053	0.0152552	0.910119	7.0552e-09	1.69992e-07
224129_s_at:DPY30	WB transcript	Up	TRUE	TRUE	FALSE	0.49149	0.00635677	0.0330436	0.77382	4.47142e-08	1.75308e-06	0.412829	0.00522391	0.0431081	0.556329	1.08303e-05	3.50111e-05
224160_s_at:ACAD9	WB transcript	Down	TRUE	FALSE	FALSE	-0.332475	0.00380577	0.0238309	-0.208902	0.0424973	0.0843594	-0.247247	0.0389895	0.148196	-0.222412	0.00420202	0.00414515
224163_s_at:DMAP1	WB transcript	Down	TRUE	FALSE	FALSE	-0.2784	0.00200872	0.0159042	-0.184196	0.0187346	0.0428504	-0.23063	0.00730444	0.0537122	-0.16516	0.00625132	0.005715
224206_x_at:MYNN	WB transcript	Up	TRUE	TRUE	TRUE	0.61755	0.00512355	0.0287516	0.967792	3.31064e-08	1.43302e-06	0.545025	0.00379887	0.0361805	0.676891	1.36964e-05	4.13923e-05
224302_s_at:MRPS36	WB transcript	Up	TRUE	TRUE	TRUE	0.344302	0.00228998	0.0172038	0.465607	1.25428e-07	3.47249e-06	0.32624	0.00072174	0.0147926	0.389855	1.96734e-07	1.70527e-06
224318_s_at:KANSL3	WB transcript	Down	FALSE	FALSE	FALSE	-0.176744	0.0496733	0.1323	-0.283416	0.000302512	0.00140887	-0.195996	0.0336338	0.134729	-0.224841	0.00022205	0.000383089
224341_x_at:TLR4	WB transcript	Up	FALSE	TRUE	FALSE	0.540569	0.00785919	0.0382049	0.531229	0.00146802	0.00519062	0.450767	0.0161216	0.0863552	0.496937	0.000224112	0.000385467
224365_s_at:TIGD7	WB transcript	Up	TRUE	TRUE	TRUE	0.70364	0.000290029	0.00497431	0.88021	5.49875e-08	1.98432e-06	0.578165	0.000252053	0.00867815	0.715394	1.10346e-08	2.187e-07
224366_s_at:REPS1	WB transcript	Down	FALSE	FALSE	FALSE	-0.228822	0.00915197	0.0427023	-0.22007	0.0012426	0.00451808	-0.239815	0.00945283	0.0624799	-0.23271	0.000195757	0.000346986
224377_s_at:RAB18	WB transcript	Up	TRUE	TRUE	FALSE	0.620221	0.00140341	0.0127376	1.02669	6.16138e-11	3.83335e-08	0.62877	0.000396343	0.0109485	0.747524	3.85446e-07	2.74294e-06
224414_s_at:CARD6	WB transcript	Up	TRUE	TRUE	FALSE	0.274215	0.0339025	0.102492	0.432611	0.000221366	0.00109725	0.265038	0.0472388	0.165921	0.362919	6.32038e-05	0.000138329
224436_s_at:NIPSNAP3A	WB transcript	Up	TRUE	TRUE	TRUE	0.780192	0.000489211	0.00681071	1.02627	1.74223e-08	9.04475e-07	0.616469	0.00292349	0.0314417	0.802132	3.55897e-07	2.56603e-06
224437_s_at:VTA1	WB transcript	Up	TRUE	TRUE	TRUE	0.58164	0.000160431	0.00359081	0.588169	1.53232e-06	2.1816e-05	0.419572	0.00510864	0.0426666	0.486932	4.14373e-06	1.6988e-05
224492_s_at:ZNF627	WB transcript	Up	TRUE	TRUE	TRUE	0.529826	0.00100049	0.0104624	0.618443	2.14235e-06	2.83063e-05	0.327305	0.0194833	0.0976589	0.476494	1.04238e-05	3.39475e-05
224502_s_at:KIAA1191	WB transcript	Down	FALSE	FALSE	FALSE	-0.250274	0.00646228	0.0333973	-0.240561	0.000894411	0.00345212	-0.217061	0.0192259	0.0969919	-0.221049	0.000297997	0.000486648
224511_s_at:TXNDC17	WB transcript	Up	TRUE	TRUE	FALSE	0.625095	0.00244483	0.0180096	0.976832	1.38871e-08	7.60499e-07	0.605751	0.000350921	0.010331	0.716802	6.25456e-07	3.99045e-06
224513_s_at:UBQLN4	WB transcript	Down	TRUE	TRUE	FALSE	-0.294081	0.000412575	0.0062306	-0.313914	7.36244e-06	7.31907e-05	-0.303173	0.000888734	0.0165376	-0.286856	1.76943e-06	8.61299e-06
224522_s_at:DCAKD	WB transcript	Down	TRUE	TRUE	TRUE	-0.518993	1.08178e-05	0.000891892	-0.336226	0.000294326	0.00137794	-0.342457	0.00288854	0.0313498	-0.365396	3.39993e-06	1.45276e-05
224562_at:WASF2	WB transcript	Down	TRUE	TRUE	TRUE	-0.501086	1.32499e-05	0.000999993	-0.357188	0.000504724	0.00215674	-0.253441	0.0186624	0.0949934	-0.330908	6.79704e-05	0.000146485
224569_s_at:IRF2BP2	WB transcript	Down	TRUE	TRUE	FALSE	-0.235638	0.0028417	0.0196579	-0.52834	1.38148e-10	5.22701e-08	-0.424634	1.26669e-05	0.0033473	-0.418781	6.93036e-10	3.90466e-08
224578_at:RCC2	WB transcript	Down	FALSE	TRUE	FALSE	-0.223563	0.0120517	0.0514101	-0.212596	0.0107051	0.0269292	-0.362451	0.000136292	0.00649437	-0.236275	0.000465516	0.000700208
224586_x_at:SUB1	WB transcript	Up	TRUE	TRUE	TRUE	1.01962	0.00278412	0.0194412	1.63637	2.08989e-09	2.776e-07	0.863546	0.00278753	0.0306923	1.10038	4.81834e-06	1.89462e-05
224602_at:C4orf3	WB transcript	Up	TRUE	TRUE	FALSE	0.520246	9.4227e-05	0.00268002	0.554061	1.0116e-06	1.5948e-05	0.52435	2.77927e-05	0.00439437	0.524414	5.70059e-09	1.48891e-07
224603_at:SNHG16	WB transcript	Down	FALSE	TRUE	FALSE	-0.284068	0.0144538	0.0578432	-0.256465	0.00477102	0.0137768	-0.240378	0.0208651	0.101647	-0.213032	0.00534295	0.00503276
224607_s_at:SRP68	WB transcript	Down	TRUE	TRUE	FALSE	-0.255874	0.00423122	0.0254213	-0.301046	0.00013404	0.000734689	-0.365653	0.000352477	0.010331	-0.293133	1.84699e-05	5.24051e-05
224628_at:ERLEC1	WB transcript	Up	TRUE	TRUE	TRUE	0.525939	0.00080562	0.00923689	0.531794	2.49662e-06	3.17441e-05	0.275543	0.0395892	0.149384	0.400954	0.000129312	0.000247329
224644_at:FGD5-AS1	WB transcript	Up	FALSE	TRUE	TRUE	0.240728	0.0335557	0.101718	0.248966	0.00723549	0.0195082	0.233459	0.0426702	0.156012	0.218889	0.00381523	0.00382969
224662_at:KIF5B	WB transcript	Up	TRUE	TRUE	TRUE	0.739663	2.30244e-05	0.00122562	0.874372	9.97019e-09	6.24161e-07	0.542992	0.00117676	0.0194285	0.661115	9.57412e-08	1.0402e-06
224673_at:LENG8	WB transcript	Down	TRUE	TRUE	TRUE	-0.527337	1.96871e-05	0.00116499	-0.422828	0.000103817	0.000598453	-0.359384	0.00275958	0.0305733	-0.396235	4.3139e-07	2.99008e-06
224681_at:GNA12	WB transcript	Down	FALSE	TRUE	FALSE	-0.561724	0.00358032	0.0229486	-0.606091	0.00014239	0.000771313	-0.430579	0.0161821	0.0866054	-0.493216	0.000122701	0.000236984
224688_at:TMEM248	WB transcript	Down	TRUE	TRUE	FALSE	-0.285966	0.000426574	0.00633201	-0.286471	5.29164e-05	0.000347379	-0.244862	0.00466635	0.0406781	-0.26321	7.65594e-06	2.66733e-05
224692_at:PPP1R15B	WB transcript	Up	TRUE	TRUE	FALSE	0.412178	0.000954244	0.010225	0.360539	0.000721263	0.0028981	0.360212	0.00337819	0.0340437	0.347017	2.25269e-05	6.05752e-05
224702_at:TMEM167A	WB transcript	Up	TRUE	TRUE	TRUE	0.497611	0.00116919	0.0113769	0.699356	4.16665e-08	1.6892e-06	0.401811	0.00502055	0.0422153	0.522061	8.37313e-07	4.98327e-06
224707_at:CYSTM1	WB transcript	Up	TRUE	FALSE	FALSE	0.382512	0.0251903	0.0831638	0.662962	3.94636e-05	0.000276329	0.534538	0.0036401	0.035425	0.516481	6.57117e-05	0.000142396
224723_x_at:LINC00998	WB transcript	Up	TRUE	TRUE	TRUE	0.572303	0.00776021	0.0378788	0.682081	1.97774e-06	2.64957e-05	0.326496	0.0275406	0.119985	0.46578	0.000763878	0.0010456
224735_at:CYB561A3	WB transcript	Down	TRUE	FALSE	FALSE	-0.242937	0.0110868	0.0484867	-0.313765	0.000282117	0.00133176	-0.292813	0.00274519	0.030547	-0.24803	0.000182724	0.000328162
224748_at:DCAF7	WB transcript	Down	TRUE	TRUE	FALSE	-0.304935	0.00125735	0.0118461	-0.2311	0.00139101	0.00496518	-0.303865	0.00127128	0.0202206	-0.270521	2.04206e-05	5.65566e-05
224761_at:GNA13	WB transcript	Up	TRUE	TRUE	FALSE	0.370878	0.000357557	0.00566556	0.409841	3.30713e-06	3.92891e-05	0.32323	0.00155619	0.0224732	0.334812	8.4121e-07	4.98327e-06
224765_at:MSL1	WB transcript	Up	FALSE	FALSE	FALSE	0.263327	0.021206	0.074043	0.399665	6.85108e-05	0.000429	0.456319	5.16686e-05	0.00480923	0.358941	8.11145e-06	2.79395e-05
224769_at:TAOK1	WB transcript	Up	TRUE	TRUE	FALSE	0.275871	0.0018321	0.0151194	0.286373	0.00019486	0.000992665	0.180086	0.032833	0.132671	0.225532	0.000115057	0.000224639
224779_s_at:FAM96A	WB transcript	Up	TRUE	TRUE	TRUE	0.517284	0.00202747	0.0159918	0.823859	5.22113e-09	4.7909e-07	0.416765	0.00518822	0.0430156	0.608969	1.10443e-06	6.04968e-06
224784_at:MLLT6	WB transcript	Down	TRUE	TRUE	FALSE	-0.589069	3.14425e-06	0.0005364	-0.665693	8.47048e-09	5.78853e-07	-0.517834	5.01344e-05	0.00480923	-0.591883	2.1938e-10	1.96639e-08
224786_at:SCOC	WB transcript	Up	TRUE	TRUE	TRUE	1.11341	0.0015782	0.0138045	1.60096	4.06874e-09	4.19854e-07	0.852674	0.00466857	0.0406781	1.12053	3.85817e-06	1.59774e-05
224793_s_at:TGFBR1	WB transcript	Up	TRUE	TRUE	TRUE	0.733184	0.000128555	0.00318723	0.800832	6.07927e-07	1.08976e-05	0.514626	0.00627125	0.0486656	0.611278	4.31965e-06	1.75812e-05
224797_at:ARRDC3	WB transcript	Up	TRUE	TRUE	FALSE	0.61847	1.727e-06	0.000441189	0.568502	7.53675e-07	1.28382e-05	0.462177	0.000587744	0.0135297	0.523282	3.6712e-08	5.22277e-07
224800_at:WDFY1	WB transcript	Up	TRUE	TRUE	TRUE	0.676383	2.09053e-05	0.00119488	0.770655	6.9976e-08	2.31143e-06	0.44563	0.00611527	0.0478717	0.590614	4.86094e-07	3.28438e-06
224814_at:DPP7	WB transcript	Down	TRUE	FALSE	FALSE	-0.36751	0.0012284	0.0116993	-0.253042	0.00382877	0.011456	-0.308817	0.00511964	0.0427012	-0.237347	0.00140194	0.00170599
224819_at:TCEAL8	WB transcript	Up	TRUE	TRUE	FALSE	0.313028	0.0287661	0.0917152	0.519664	1.15359e-06	1.73184e-05	0.257011	0.031433	0.129657	0.348811	0.000413596	0.000635218
224821_at:ABHD14B	WB transcript	Down	FALSE	FALSE	FALSE	-0.325791	0.00226292	0.0170518	-0.353788	3.8448e-05	0.000270861	-0.320355	0.00303694	0.0321	-0.307506	2.09871e-05	5.75997e-05
224826_at:GPCPD1	WB transcript	Up	TRUE	TRUE	FALSE	0.627862	0.000393255	0.00602476	0.761189	2.0162e-07	4.82267e-06	0.417963	0.0100072	0.0645844	0.591506	1.21164e-06	6.46628e-06
224831_at:CPEB4	WB transcript	Up	TRUE	TRUE	TRUE	0.902716	1.38944e-05	0.00100864	1.03981	9.942e-09	6.24161e-07	0.741413	0.000190574	0.00767584	0.833983	2.28816e-09	7.98607e-08
224837_at:FOXP1	WB transcript	Down	TRUE	TRUE	FALSE	-0.275663	0.00192125	0.0155569	-0.335085	7.91827e-06	7.73007e-05	-0.286164	0.00179996	0.0243477	-0.314899	6.20946e-07	3.96911e-06
224842_at:SMG1	WB transcript	Up	TRUE	TRUE	TRUE	0.407974	0.00236361	0.0175517	0.47474	4.67394e-06	5.14628e-05	0.284671	0.0263708	0.11701	0.348815	0.00014497	0.00027213
224855_at:PYCR2	WB transcript	Down	TRUE	TRUE	FALSE	-0.207048	0.0428244	0.119808	-0.360617	0.000164922	0.00086631	-0.283753	0.00750745	0.0544548	-0.295219	1.93863e-05	5.44528e-05
224866_at:FAR1	WB transcript	Up	TRUE	TRUE	TRUE	0.766327	0.000133933	0.00324718	0.979253	6.66674e-09	5.23527e-07	0.576852	0.00269618	0.0302195	0.740902	2.58181e-07	2.06959e-06
224867_at:MINOS1	WB transcript	Up	TRUE	TRUE	TRUE	0.283584	0.00953192	0.043901	0.269436	0.00307291	0.00957283	0.210048	0.0225504	0.107018	0.252795	0.000282602	0.000466731
224872_at:DIP2B	WB transcript	Up	TRUE	TRUE	FALSE	0.264095	0.00911425	0.0425801	0.394314	1.26706e-05	0.000112441	0.36177	0.000267323	0.00897258	0.33208	4.01848e-06	1.65433e-05
224882_at:ACSS1	WB transcript	Down	FALSE	FALSE	FALSE	-0.265269	0.000480363	0.00675429	-0.254843	0.00018266	0.000938172	-0.295303	0.000611331	0.0137039	-0.235297	4.77242e-05	0.000110392
224890_s_at:LAMTOR4	WB transcript	Up	FALSE	TRUE	FALSE	0.209819	0.0370359	0.108272	0.390443	1.60995e-05	0.000135457	0.413647	3.86098e-05	0.00475486	0.383468	1.07458e-07	1.13926e-06
224902_at:PDPR	WB transcript	Down	TRUE	TRUE	FALSE	-0.592943	0.000674921	0.00820552	-0.649625	8.24432e-06	7.97355e-05	-0.446761	0.00628214	0.0487197	-0.518695	1.20603e-05	3.7758e-05
224903_at:CIRH1A	WB transcript	Down	FALSE	FALSE	FALSE	-0.200843	0.0261516	0.0853224	-0.23602	0.00305644	0.0095383	-0.320247	0.00191523	0.025294	-0.239403	0.000541933	0.000793954
224912_at:TTC7A	WB transcript	Down	TRUE	TRUE	TRUE	-0.262251	0.00453088	0.0266475	-0.254446	0.000901563	0.0034765	-0.341298	0.000110592	0.00604569	-0.248419	5.55664e-05	0.000124587
224917_at:LINC00475	WB transcript	Up	FALSE	TRUE	FALSE	0.676955	0.000124443	0.00314369	0.692722	1.43896e-06	2.06862e-05	0.398299	0.0112027	0.0689051	0.585984	1.15227e-06	6.23377e-06
224929_at:TMEM173	WB transcript	Down	TRUE	TRUE	FALSE	-0.350168	7.47518e-05	0.00235695	-0.263831	0.000425541	0.00188015	-0.265952	0.00245397	0.0285824	-0.276693	3.98225e-06	1.64284e-05
224932_at:CHCHD10	WB transcript	Down	TRUE	FALSE	FALSE	-0.289954	0.0028191	0.0195878	-0.275348	0.000812258	0.00319201	-0.292888	0.0011131	0.0187813	-0.246014	0.000105177	0.00020876
224957_at:C18orf32	WB transcript	Up	TRUE	TRUE	TRUE	0.762879	3.28066e-05	0.00147346	1.07143	3.04877e-11	2.59132e-08	0.7007	3.20108e-05	0.00448799	0.837577	1.57642e-09	6.41561e-08
224960_at:SCYL2	WB transcript	Up	TRUE	TRUE	FALSE	0.298633	0.0149952	0.0593065	0.393754	0.000211628	0.00106206	0.264416	0.0262533	0.116709	0.297073	0.000111692	0.000219372
224967_at:UGCG	WB transcript	Up	TRUE	TRUE	TRUE	0.57495	0.000763757	0.00895425	0.538402	4.63168e-05	0.000313278	0.457198	0.00274899	0.030547	0.461072	2.10248e-05	5.7663e-05
224992_s_at:CMIP	WB transcript	Down	TRUE	TRUE	TRUE	-0.320895	0.0487985	0.130919	-0.366951	0.0012764	0.00462213	-0.255666	0.033575	0.134638	-0.277653	0.00604658	0.00556394
224996_at:ASPH	WB transcript	Up	TRUE	TRUE	FALSE	0.730445	0.00116995	0.0113769	0.953012	2.59181e-06	3.25567e-05	0.530381	0.0200927	0.0994756	0.689419	1.03405e-05	3.37318e-05
225002_s_at:SUMF2	WB transcript	Down	TRUE	TRUE	FALSE	-0.37539	0.00027006	0.0048171	-0.500345	6.11969e-08	2.13437e-06	-0.346047	0.00157815	0.0226492	-0.380071	2.83986e-07	2.22224e-06
225007_at:G3BP1	WB transcript	Down	FALSE	FALSE	FALSE	-0.369963	9.03923e-05	0.00263086	-0.329034	4.89513e-06	5.33339e-05	-0.247391	0.0046663	0.0406781	-0.307238	1.65978e-06	8.22361e-06
225014_at:SMIM20	WB transcript	Up	TRUE	TRUE	TRUE	0.563957	0.000438284	0.00642952	0.721442	2.39646e-08	1.13773e-06	0.321243	0.0197104	0.0984813	0.543678	1.9295e-06	9.20163e-06
225032_at:FNDC3B	WB transcript	Up	TRUE	TRUE	FALSE	0.617848	0.000187146	0.0039437	0.777069	6.17393e-08	2.13539e-06	0.507545	0.000875986	0.0164475	0.616319	3.80724e-08	5.30578e-07
225036_at:TOMM5	WB transcript	Up	TRUE	TRUE	FALSE	0.706233	0.0144101	0.057742	1.00985	1.72118e-06	2.40097e-05	0.442603	0.0392143	0.148553	0.672273	0.000307886	0.000499699
225047_at:NUPL1	WB transcript	Up	TRUE	TRUE	TRUE	0.41195	0.0445356	0.123154	0.787646	2.19582e-06	2.89025e-05	0.549402	0.00620574	0.0483072	0.567832	5.05845e-05	0.000115251
225049_at:BLOC1S2	WB transcript	Up	TRUE	TRUE	TRUE	0.757086	0.000258569	0.00469941	1.02355	1.2279e-09	2.01346e-07	0.588332	0.000721376	0.0147926	0.76154	2.62822e-07	2.09826e-06
225050_at:ZNF512	WB transcript	Down	FALSE	FALSE	FALSE	-0.198856	0.0292019	0.0925381	-0.178011	0.0166292	0.0388097	-0.218818	0.0172615	0.0902543	-0.192297	0.00156844	0.00186937
225051_at:EPB41	WB transcript	Down	FALSE	TRUE	FALSE	-0.3675	0.00485167	0.0277892	-0.315683	0.00887628	0.0231087	-0.28451	0.0319687	0.130787	-0.33143	0.000850137	0.00113888
225063_at:UBL7	WB transcript	Down	FALSE	TRUE	TRUE	-0.406289	0.00125022	0.0118349	-0.41318	0.000159973	0.000847007	-0.347208	0.00276645	0.0305951	-0.351155	7.99432e-05	0.00016735
225067_at:ULK3	WB transcript	Down	TRUE	FALSE	FALSE	-0.342795	0.00136017	0.012451	-0.278027	0.00144814	0.0051324	-0.242613	0.0162893	0.0869926	-0.251225	0.00018902	0.000337777
225087_at:FOPNL	WB transcript	Up	TRUE	TRUE	TRUE	0.524256	0.000920862	0.0100831	0.515633	3.94017e-05	0.000276077	0.324399	0.0212064	0.102629	0.420956	0.000127963	0.000245823
225090_at:SYVN1	WB transcript	Down	TRUE	TRUE	FALSE	-0.329117	0.00122656	0.0116908	-0.422953	2.3606e-06	3.04804e-05	-0.387815	0.000131984	0.0064373	-0.348053	5.32533e-07	3.52391e-06
225101_s_at:SNX14	WB transcript	Up	TRUE	TRUE	TRUE	0.738536	0.000202136	0.00411053	0.829724	1.13459e-07	3.25666e-06	0.533825	0.00286162	0.0312874	0.65977	8.74867e-07	5.12687e-06
225103_at:MRPL38	WB transcript	Down	TRUE	TRUE	FALSE	-0.21847	0.0244059	0.0814954	-0.265661	0.00263104	0.00842329	-0.202658	0.0355374	0.139754	-0.186591	0.0042223	0.00416203
225110_at:OGFOD1	WB transcript	Down	FALSE	TRUE	FALSE	-0.242686	0.00351593	0.0226639	-0.281851	4.76854e-05	0.000320107	-0.289331	0.00237998	0.028327	-0.283756	1.17838e-05	3.71056e-05
225120_at:PURB	WB transcript	Up	TRUE	TRUE	FALSE	0.367348	0.000147527	0.00343661	0.302938	0.000246745	0.00119784	0.233656	0.0119226	0.0718119	0.284808	1.43022e-05	4.2797e-05
225121_at:TBC1D23	WB transcript	Up	TRUE	TRUE	TRUE	0.640851	2.98712e-05	0.00139168	0.74999	2.28381e-08	1.09676e-06	0.506125	0.000684905	0.0144211	0.599785	4.95904e-08	6.39148e-07
225124_at:PPP1R9B	WB transcript	Down	TRUE	TRUE	TRUE	-0.483259	7.2667e-06	0.000795895	-0.225724	0.00389616	0.0116297	-0.20188	0.0242803	0.111212	-0.257132	0.000168395	0.000307041
225132_at:FBXL3	WB transcript	Up	TRUE	TRUE	FALSE	0.628475	9.22523e-05	0.00265406	0.625541	3.06713e-06	3.71087e-05	0.313891	0.0447452	0.160253	0.446829	5.46988e-05	0.000122991
225133_at:KLF3	WB transcript	Up	TRUE	TRUE	FALSE	0.488794	0.00105367	0.0107883	0.592085	8.07502e-07	1.35335e-05	0.41545	0.00485285	0.0414413	0.445679	1.19158e-05	3.74161e-05
225135_at:SIN3A	WB transcript	Down	FALSE	TRUE	FALSE	-0.181635	0.0334115	0.101441	-0.216379	0.00221891	0.00731396	-0.180519	0.0374653	0.144291	-0.194838	0.00167706	0.00197378
225164_s_at:EIF2AK4	WB transcript	Down	FALSE	FALSE	FALSE	-0.234598	0.0131126	0.0543209	-0.209367	0.019431	0.0441119	-0.325746	0.00212629	0.0266555	-0.258341	0.000383043	0.000597579
225181_at:ARID1B	WB transcript	Down	FALSE	FALSE	FALSE	-0.278901	0.00305146	0.0206172	-0.337625	9.69559e-06	9.0817e-05	-0.260241	0.00541598	0.044026	-0.291127	1.26911e-05	3.92568e-05
225183_at:C16orf72	WB transcript	Up	TRUE	TRUE	FALSE	0.418124	0.00112564	0.0111546	0.637432	5.23937e-08	1.91844e-06	0.45818	0.000371535	0.0105192	0.478478	1.32748e-07	1.29911e-06
225187_at:CCAR2	WB transcript	Down	TRUE	TRUE	FALSE	-0.434707	0.000321751	0.005329	-0.520372	1.43972e-06	2.06862e-05	-0.434973	0.000856691	0.0162496	-0.441776	4.86989e-07	3.28438e-06
225192_at:CACUL1	WB transcript	Up	TRUE	TRUE	FALSE	0.247339	0.00399459	0.0246369	0.251533	0.00144149	0.0051132	0.320203	0.000216677	0.00823869	0.268872	1.98952e-05	5.54912e-05
225200_at:DPH3	WB transcript	Up	TRUE	TRUE	TRUE	0.485725	0.00012951	0.00319027	0.635109	2.26651e-08	1.09265e-06	0.464031	0.000222641	0.00830703	0.520035	5.04422e-09	1.38152e-07
225207_at:PDK4	WB transcript	Up	FALSE	TRUE	TRUE	1.03489	0.000620461	0.00782552	0.655118	0.0190774	0.0434514	0.898295	0.00229694	0.0278172	0.805347	0.000131886	0.00025152
225210_s_at:FAM103A1	WB transcript	Up	TRUE	TRUE	TRUE	0.371422	7.23176e-05	0.00231527	0.402108	5.79741e-07	1.0506e-05	0.355925	0.000242306	0.00867815	0.385671	9.58847e-09	2.0441e-07
225222_at:HIAT1	WB transcript	Up	TRUE	TRUE	TRUE	0.508405	5.00923e-05	0.00189527	0.395149	0.000163677	0.000860971	0.298669	0.0129391	0.0756377	0.340487	2.62453e-05	6.85941e-05
225227_at:SKIL	WB transcript	Up	TRUE	TRUE	TRUE	0.905908	8.54498e-05	0.00256605	1.08855	4.69548e-08	1.7984e-06	0.436542	0.039957	0.150136	0.765533	3.17675e-06	1.37377e-05
225236_at:RBM18	WB transcript	Up	TRUE	TRUE	FALSE	0.448507	0.00124567	0.0118008	0.588075	2.74083e-07	5.95165e-06	0.328921	0.015306	0.083345	0.447455	2.99071e-06	1.31067e-05
225243_s_at:SLMAP	WB transcript	Up	TRUE	TRUE	FALSE	0.614788	0.000262238	0.00471802	0.668219	1.60506e-06	2.2722e-05	0.470035	0.00353963	0.0349683	0.523214	3.61906e-06	1.52818e-05
225251_at:RAB24	WB transcript	Up	TRUE	TRUE	FALSE	0.412565	0.000439723	0.0064339	0.678815	4.38736e-10	9.79612e-08	0.363639	0.000991908	0.0176928	0.513121	4.83326e-09	1.37136e-07
225268_at:KPNA4	WB transcript	Up	TRUE	TRUE	FALSE	0.271918	0.00630656	0.0328444	0.37615	1.03818e-05	9.58782e-05	0.219043	0.0340658	0.135655	0.263419	0.000234918	0.000399694
225274_at:PCYOX1	WB transcript	Down	FALSE	TRUE	FALSE	-0.237879	0.0239596	0.0805493	-0.197745	0.012209	0.0300142	-0.276093	0.0110076	0.06823	-0.248547	0.000889117	0.00118027
225284_at:DNAJC3	WB transcript	Up	FALSE	FALSE	FALSE	0.309024	0.0495681	0.132155	0.552447	0.000109946	0.000625132	0.481517	0.000920722	0.0169061	0.437576	2.20704e-05	5.98628e-05
225309_at:PHF5A	WB transcript	Up	TRUE	TRUE	TRUE	0.485717	0.00742487	0.0367156	0.709707	4.82117e-06	5.28509e-05	0.395525	0.00977695	0.0636802	0.530814	5.88166e-06	2.20291e-05
225312_at:COMMD6	WB transcript	Up	TRUE	TRUE	FALSE	1.06843	0.0169475	0.0642987	1.70867	2.52233e-06	3.1941e-05	0.805773	0.0276843	0.120357	1.14722	0.000175335	0.000316982
225318_at:WHSC1L1	WB transcript	Up	TRUE	TRUE	FALSE	0.383765	0.0069234	0.0350265	0.5478	1.24379e-06	1.83569e-05	0.287902	0.0210328	0.102076	0.374444	6.39262e-05	0.0001396
225321_s_at:PILRB	WB transcript	Down	TRUE	TRUE	FALSE	-0.244025	0.0165956	0.0633114	-0.346494	0.000152143	0.000812044	-0.232721	0.011509	0.0703039	-0.259522	4.94323e-05	0.000113281
225327_at:FAM214A	WB transcript	Up	TRUE	TRUE	FALSE	0.643886	0.000100433	0.00278667	0.55702	2.02716e-05	0.000161629	0.423749	0.00371207	0.0358183	0.476256	7.6262e-06	2.66733e-05
225334_at:C10orf32	WB transcript	Up	TRUE	TRUE	TRUE	0.734367	0.000238541	0.00453236	0.826286	1.86403e-07	4.65036e-06	0.426536	0.0179399	0.0926543	0.635162	6.87035e-06	2.4588e-05
225336_at:SCAF11	WB transcript	Up	TRUE	TRUE	TRUE	0.44914	0.000445555	0.00646589	0.591754	9.96995e-08	2.98525e-06	0.295825	0.0169202	0.0892545	0.417045	2.79731e-06	1.24098e-05
225338_at:ZYG11B	WB transcript	Up	FALSE	TRUE	FALSE	0.253153	0.0336861	0.102014	0.424559	0.000277772	0.00131623	0.297217	0.0111691	0.068862	0.336444	4.83071e-05	0.000111545
225351_at:FAM45A	WB transcript	Up	TRUE	TRUE	FALSE	0.445804	0.000770265	0.00898834	0.55192	7.50194e-06	7.42229e-05	0.485995	0.00133542	0.0207131	0.472029	2.68111e-06	1.20846e-05
225363_at:PTEN	WB transcript	Up	TRUE	FALSE	FALSE	0.283643	0.00237605	0.0176172	0.38667	8.53688e-06	8.18971e-05	0.414924	5.02121e-05	0.00480923	0.345709	3.52141e-07	2.54665e-06
225367_at:PGM2	WB transcript	Up	TRUE	TRUE	FALSE	0.447743	0.00105412	0.0107883	0.610173	1.34075e-06	1.95404e-05	0.464661	0.00113095	0.018929	0.506384	4.04573e-07	2.84904e-06
225368_at:HIPK2	WB transcript	Down	FALSE	TRUE	FALSE	-0.372745	0.00873403	0.0413173	-0.403372	0.000526792	0.00223269	-0.362636	0.00425618	0.0385092	-0.415519	4.81794e-06	1.89462e-05
225378_at:VPS37A	WB transcript	Up	TRUE	TRUE	TRUE	0.279768	0.0135104	0.0553911	0.331813	0.000503622	0.00215424	0.251717	0.027419	0.11982	0.2862	8.37758e-05	0.000173713
225383_at:ZNF275	WB transcript	Down	TRUE	TRUE	FALSE	-0.424271	0.000272247	0.0048225	-0.454597	2.46036e-06	3.14432e-05	-0.404392	0.000811006	0.0156232	-0.41454	4.71027e-07	3.20843e-06
225392_at:GFM2	WB transcript	Up	TRUE	TRUE	FALSE	0.405933	0.0102464	0.0461532	0.55759	2.94612e-06	3.6206e-05	0.300576	0.0206311	0.101109	0.383204	0.000118279	0.000229567
225397_at:C15orf57	WB transcript	Up	TRUE	TRUE	TRUE	0.284395	0.0178374	0.0663047	0.396823	4.10995e-05	0.000284935	0.223303	0.039174	0.14855	0.322537	5.18227e-05	0.000117868
225405_at:HNRNPUL2	WB transcript	Down	FALSE	FALSE	FALSE	-0.187766	0.0352962	0.104867	-0.236648	0.0016145	0.00561225	-0.220626	0.0133764	0.0768605	-0.221838	0.000379274	0.000592637
225406_at:TWSG1	WB transcript	Up	TRUE	TRUE	TRUE	0.471318	0.0211075	0.0738437	0.738955	9.07863e-06	8.60059e-05	0.444096	0.0187987	0.0954535	0.509005	0.00018193	0.000327034
225413_at:USMG5	WB transcript	Up	TRUE	TRUE	FALSE	0.392819	0.0364333	0.107234	0.575771	5.07849e-05	0.000336393	0.321811	0.0260835	0.116345	0.422422	0.000566071	0.000822595
225414_at:RNF149	WB transcript	Up	TRUE	FALSE	FALSE	0.326558	0.0026357	0.0187946	0.300357	0.000858413	0.00333899	0.333992	0.00102695	0.0180091	0.298739	2.36835e-05	6.30264e-05
225416_at:RLIM	WB transcript	Up	TRUE	TRUE	TRUE	0.327331	0.000762009	0.00895056	0.390176	3.39419e-06	4.00388e-05	0.204893	0.0274517	0.119889	0.297173	6.57836e-06	2.38898e-05
225433_at:GTF2A1	WB transcript	Up	TRUE	TRUE	TRUE	0.353973	0.00112169	0.0111421	0.415991	7.90557e-06	7.7237e-05	0.312317	0.00443532	0.0395285	0.335242	6.06761e-06	2.24484e-05
225439_at:NUDCD1	WB transcript	Up	TRUE	TRUE	TRUE	0.909887	0.000417537	0.00628117	1.07048	3.81268e-07	7.66589e-06	0.54284	0.0241135	0.110775	0.8404	2.57123e-06	1.16971e-05
225447_at:GPD2	WB transcript	Up	TRUE	TRUE	FALSE	0.50317	0.000777237	0.00902606	0.560725	2.91977e-05	0.000217519	0.335264	0.0168954	0.0891613	0.489403	5.30552e-07	3.51671e-06
225448_at:NAPG	WB transcript	Up	TRUE	TRUE	TRUE	0.33384	0.0181322	0.0670809	0.650835	3.04954e-09	3.43032e-07	0.416765	0.0019775	0.0256663	0.473498	2.93246e-06	1.2879e-05
225461_at:EHMT1	WB transcript	Down	FALSE	FALSE	FALSE	-0.290258	0.00622376	0.0325215	-0.457734	8.53468e-07	1.40958e-05	-0.363669	0.000657914	0.0142369	-0.375879	3.62177e-07	2.60655e-06
225469_at:LYRM5	WB transcript	Up	TRUE	TRUE	TRUE	0.45057	0.00130813	0.0121672	0.639438	1.84386e-07	4.62299e-06	0.46802	0.000131929	0.0064373	0.51551	6.68072e-08	8.03294e-07
225475_at:MIER1	WB transcript	Up	TRUE	TRUE	TRUE	0.676305	1.3875e-05	0.00100864	0.766166	8.28378e-09	5.76123e-07	0.617325	8.01689e-05	0.00532838	0.652966	1.53637e-09	6.37818e-08
225478_at:MFHAS1	WB transcript	Down	FALSE	FALSE	FALSE	-0.353026	0.00909129	0.0425305	-0.239461	0.0219429	0.0487246	-0.30831	0.0431499	0.156969	-0.291259	0.00296295	0.00312031
225492_at:TMEM33	WB transcript	Up	TRUE	TRUE	FALSE	0.423124	0.000100187	0.00278605	0.584145	5.82174e-09	4.8313e-07	0.439551	6.82237e-05	0.00516267	0.47249	8.19488e-10	4.30372e-08
225494_at:DYNLL2	WB transcript	Down	TRUE	TRUE	TRUE	-0.373737	1.66501e-05	0.00110056	-0.296804	3.76897e-05	0.000267248	-0.286307	0.000636002	0.0139074	-0.293112	8.03889e-07	4.84038e-06
225505_s_at:PCED1A	WB transcript	Down	TRUE	FALSE	FALSE	-0.308763	0.00184984	0.0151799	-0.333633	8.83119e-05	0.000527316	-0.285027	0.00088321	0.0165237	-0.31424	5.91907e-07	3.81441e-06
225506_at:KIAA1468	WB transcript	Up	TRUE	TRUE	FALSE	0.524084	0.000268136	0.00478963	0.521001	3.88826e-06	4.44262e-05	0.314525	0.0121643	0.0728108	0.430004	1.32368e-05	4.04844e-05
225507_at:PNISR	WB transcript	Down	TRUE	TRUE	TRUE	-0.262361	0.00364542	0.0232347	-0.413198	1.34223e-06	1.95404e-05	-0.255959	0.0013567	0.0208858	-0.316042	2.28616e-07	1.89022e-06
225526_at:MKLN1	WB transcript	Up	TRUE	TRUE	FALSE	0.412092	0.000377904	0.0058615	0.553953	2.64135e-07	5.76571e-06	0.385364	0.00109162	0.0185779	0.441002	3.38339e-08	4.92388e-07
225537_at:TRAPPC6B	WB transcript	Up	TRUE	TRUE	TRUE	0.4675	0.000403707	0.00613969	0.502777	8.10199e-07	1.35605e-05	0.357426	0.00325607	0.0333241	0.414317	4.55914e-06	1.8236e-05
225541_at:RPL22L1	WB transcript	Up	TRUE	TRUE	TRUE	1.12184	0.00579087	0.0310324	1.72622	2.09768e-07	4.91928e-06	0.867791	0.00754015	0.0545734	1.22099	7.49451e-06	2.63436e-05
225546_at:EEF2K	WB transcript	Down	FALSE	TRUE	FALSE	-0.467764	7.458e-05	0.00235695	-0.435575	1.05365e-05	9.68765e-05	-0.338942	0.00331217	0.0337322	-0.41117	5.39813e-07	3.55401e-06
225563_at:PAN3	WB transcript	Up	TRUE	TRUE	FALSE	0.306536	0.00389182	0.0241998	0.385797	1.87839e-05	0.000152792	0.322858	0.00176485	0.0242153	0.315413	2.1813e-05	5.94528e-05
225564_at:SPATA13	WB transcript	Up	TRUE	TRUE	FALSE	0.564242	0.000583531	0.00751463	0.369285	0.00303214	0.00947903	0.32005	0.0343396	0.136462	0.321958	0.00158629	0.00188608
225570_at:SLC41A1	WB transcript	Down	FALSE	TRUE	TRUE	-0.342199	0.00830449	0.0398195	-0.454406	2.54502e-05	0.000194	-0.384182	0.00336235	0.0339419	-0.414459	3.11798e-06	1.35579e-05
225572_at:CREB1	WB transcript	Up	TRUE	TRUE	FALSE	0.400931	0.000843063	0.00951761	0.496913	1.13804e-06	1.7182e-05	0.450433	0.000168779	0.00728398	0.434862	4.18635e-07	2.92222e-06
225574_at:RWDD4	WB transcript	Up	TRUE	TRUE	TRUE	0.562191	0.00196822	0.0157331	0.651317	3.06683e-06	3.71087e-05	0.333345	0.0357057	0.140239	0.475533	8.80086e-05	0.000180501
225603_s_at:TRIQK	WB transcript	Up	TRUE	TRUE	FALSE	0.326101	0.023722	0.080052	0.60076	4.64855e-06	5.12285e-05	0.447692	0.00258428	0.0296673	0.481023	1.28882e-06	6.76825e-06
225612_s_at:B3GNT5	WB transcript	Up	TRUE	TRUE	FALSE	0.762453	0.000497916	0.006862	1.08118	6.65728e-08	2.23448e-06	0.608783	0.0050208	0.0422153	0.759307	6.5606e-07	4.14652e-06
225615_at:IFFO2	WB transcript	Down	TRUE	TRUE	FALSE	-0.376767	0.000650328	0.00807166	-0.441223	1.04516e-06	1.62322e-05	-0.430365	0.000282683	0.0092156	-0.421218	1.26728e-07	1.25905e-06
225623_at:CIPC	WB transcript	Up	TRUE	TRUE	TRUE	0.356657	0.0031603	0.0211135	0.360498	0.000231553	0.00113692	0.249252	0.0204695	0.100544	0.304391	4.20706e-05	9.97127e-05
225629_s_at:ZBTB4	WB transcript	Down	TRUE	TRUE	FALSE	-0.433141	0.000538323	0.00717269	-0.563843	4.63625e-08	1.78117e-06	-0.495534	0.000226789	0.00837778	-0.512849	3.32826e-08	4.87966e-07
225633_at:DPY19L3	WB transcript	Up	FALSE	TRUE	FALSE	0.381628	0.00517629	0.0289062	0.482589	0.000234993	0.00115109	0.310822	0.0331796	0.133553	0.416315	4.50483e-05	0.00010519
225640_at:EBLN3	WB transcript	Down	TRUE	FALSE	TRUE	-0.244695	0.0224304	0.0768779	-0.484708	3.94472e-06	4.48169e-05	-0.395089	0.000188502	0.00764168	-0.380699	9.67081e-07	5.47211e-06
225658_at:SPOPL	WB transcript	Up	TRUE	TRUE	FALSE	0.786826	2.69637e-06	0.0005364	0.805917	3.39192e-08	1.45538e-06	0.617025	0.000118291	0.00628504	0.690518	7.74631e-10	4.18501e-08
225663_at:ACBD5	WB transcript	Up	TRUE	TRUE	TRUE	0.400606	0.00268105	0.0189551	0.386141	0.000357184	0.00162648	0.268193	0.0421927	0.155051	0.337125	0.000195668	0.000346986
225669_at:IFNAR1	WB transcript	Up	FALSE	FALSE	FALSE	0.291511	0.0106228	0.0471009	0.312315	0.000482901	0.00208561	0.311628	0.00370984	0.0358183	0.299575	8.34642e-05	0.000173249
225670_at:FAM173B	WB transcript	Up	TRUE	TRUE	TRUE	0.33195	0.0149253	0.0591236	0.40699	5.32417e-05	0.000348964	0.318641	0.0027954	0.0307519	0.341164	7.94516e-05	0.000166409
225678_at:POLR3H	WB transcript	Down	TRUE	TRUE	FALSE	-0.191352	0.0234411	0.0793832	-0.15638	0.0239047	0.0523364	-0.193276	0.00859875	0.059459	-0.154041	0.00610824	0.00561413
225701_at:AKNA	WB transcript	Down	TRUE	TRUE	FALSE	-0.205194	0.0232534	0.0789442	-0.36716	9.36979e-07	1.51543e-05	-0.200175	0.00678747	0.05106	-0.25742	1.71147e-05	4.94204e-05
225702_at:C8orf76	WB transcript	Up	TRUE	TRUE	TRUE	0.374665	0.000789141	0.0091149	0.416985	1.16642e-06	1.73793e-05	0.294898	0.00249093	0.0289016	0.378186	4.69454e-07	3.20324e-06
225703_at:FBRSL1	WB transcript	Down	TRUE	TRUE	FALSE	-0.430608	8.72615e-06	0.000831715	-0.400508	4.42837e-06	4.94567e-05	-0.314837	0.00241821	0.0284311	-0.331913	1.55985e-06	7.85681e-06
225706_at:GLCCI1	WB transcript	Down	TRUE	FALSE	FALSE	-0.248359	0.0227013	0.0775085	-0.295892	0.00325001	0.0100098	-0.237719	0.0142861	0.0798102	-0.244319	0.00156915	0.00186966
225707_at:ARL6IP6	WB transcript	Up	TRUE	TRUE	TRUE	0.720791	0.000118714	0.00308291	0.608699	0.000127749	0.00070672	0.443678	0.012477	0.0740434	0.516438	2.06274e-05	5.69279e-05
225710_at:GNB4	WB transcript	Up	TRUE	TRUE	FALSE	0.541041	0.000495346	0.00685686	0.701301	4.61066e-07	8.8165e-06	0.514961	0.0020094	0.0258929	0.59187	1.16523e-07	1.18997e-06
225715_at:RPTOR	WB transcript	Down	FALSE	TRUE	FALSE	-0.220072	0.0221126	0.0761439	-0.147122	0.0388825	0.0783423	-0.209296	0.0206412	0.101109	-0.172577	0.00656142	0.00593386
225718_at:KIAA1715	WB transcript	Down	TRUE	TRUE	FALSE	-0.364201	0.0018596	0.0152106	-0.300134	0.00269962	0.00859446	-0.211339	0.041767	0.154519	-0.254054	0.000553353	0.000807984
225722_at:UCK2	WB transcript	Down	FALSE	FALSE	FALSE	-0.263498	0.0103476	0.0464033	-0.273906	0.00123213	0.00448394	-0.217097	0.0247589	0.112742	-0.231546	0.000670483	0.000943387
225724_at:PSMA3-AS1	WB transcript	Up	TRUE	TRUE	FALSE	0.585741	0.00170466	0.0144497	0.544716	0.000448519	0.00196292	0.52482	0.00222133	0.0272032	0.502403	2.70788e-05	7.0353e-05
225739_at:RAB11FIP4	WB transcript	Up	FALSE	TRUE	FALSE	0.236301	0.0351619	0.104657	0.369002	0.000216353	0.00108142	0.321543	0.00242761	0.0284612	0.329479	3.08222e-05	7.84184e-05
225744_at:ZDHHC8	WB transcript	Down	FALSE	TRUE	FALSE	-0.270608	0.0034622	0.0224683	-0.188878	0.0125852	0.0307994	-0.227653	0.00811188	0.0571908	-0.207534	0.000379484	0.00059273
225755_at:KLHDC8B	WB transcript	Up	FALSE	TRUE	FALSE	0.397445	0.00477177	0.0275198	0.627025	3.54596e-06	4.13066e-05	0.456719	0.000791174	0.0153872	0.515846	5.89492e-06	2.20414e-05
225760_at:MYSM1	WB transcript	Up	TRUE	TRUE	TRUE	0.722115	0.000520732	0.00703665	0.625282	0.000114205	0.000645817	0.531921	0.00794828	0.0564571	0.550408	9.33977e-05	0.000189286
225761_at:PAPD4	WB transcript	Up	TRUE	TRUE	TRUE	0.442994	0.00338234	0.0221284	0.552885	4.9728e-06	5.39447e-05	0.351225	0.0158309	0.0853106	0.419623	3.57321e-05	8.74134e-05
225772_s_at:COX14	WB transcript	Up	TRUE	TRUE	TRUE	0.291671	0.0421417	0.118509	0.60149	3.62837e-07	7.37846e-06	0.22937	0.041856	0.154625	0.413703	1.98199e-05	5.53595e-05
225776_at:RBMS2	WB transcript	Down	FALSE	TRUE	FALSE	-0.315414	0.04343	0.120826	-0.446244	0.0032072	0.00990287	-0.630206	0.00015047	0.00680715	-0.39722	0.000570185	0.00082705
225785_at:REEP3	WB transcript	Up	TRUE	TRUE	TRUE	0.45606	0.000583789	0.00751463	0.49885	9.27508e-06	8.76674e-05	0.353319	0.0163757	0.087193	0.419098	2.01155e-05	5.59856e-05
225793_at:LIX1L	WB transcript	Down	FALSE	FALSE	FALSE	-0.319218	0.00272037	0.0191901	-0.315298	0.000217023	0.0010838	-0.255028	0.0105092	0.0665884	-0.299827	2.23075e-05	6.02179e-05
225799_at:LINC00152	WB transcript	Up	TRUE	TRUE	FALSE	0.337793	0.034882	0.104395	0.592747	5.11791e-05	0.000338286	0.463184	0.00325535	0.0333241	0.45516	3.28647e-05	8.23998e-05
225810_at:MTMR10	WB transcript	Up	FALSE	TRUE	FALSE	0.383894	0.00137196	0.0125313	0.59382	1.4722e-07	3.93616e-06	0.375244	0.00163268	0.0229827	0.450861	2.12965e-07	1.81016e-06
225814_at:XRN1	WB transcript	Up	TRUE	TRUE	TRUE	0.726634	8.38312e-07	0.000309721	0.683948	2.01529e-07	4.82267e-06	0.465545	0.00211631	0.0265837	0.566528	7.02531e-08	8.32044e-07
225821_s_at:BOD1L1	WB transcript	Up	TRUE	TRUE	FALSE	0.364015	0.000540489	0.00717269	0.48429	3.70044e-06	4.27416e-05	0.387128	0.000306354	0.00970846	0.396913	3.03962e-07	2.32775e-06
225825_at:C20orf194	WB transcript	Down	TRUE	TRUE	FALSE	-0.250634	0.0103306	0.0463985	-0.187468	0.0249232	0.0541767	-0.223039	0.0134691	0.0772154	-0.155852	0.00957742	0.00806584
225838_at:EPC2	WB transcript	Up	TRUE	TRUE	TRUE	0.479633	0.0004653	0.00663212	0.629804	1.81234e-07	4.57574e-06	0.396751	0.00319387	0.0329032	0.459387	3.51633e-06	1.49136e-05
225844_at:POLE4	WB transcript	Up	TRUE	TRUE	TRUE	0.415475	0.0103512	0.0464033	0.803396	1.66643e-08	8.75169e-07	0.34914	0.00774002	0.055617	0.559922	8.81432e-07	5.15003e-06
225849_s_at:SFT2D1	WB transcript	Up	TRUE	TRUE	TRUE	0.558416	2.77411e-06	0.0005364	0.706506	1.68911e-11	2.10903e-08	0.467618	9.23e-06	0.0033473	0.585623	4.80973e-12	1.89691e-09
225872_at:SLC35F5	WB transcript	Up	TRUE	TRUE	FALSE	0.776155	0.000279322	0.00487627	0.939261	4.15905e-07	8.19084e-06	0.566265	0.00395417	0.0370186	0.746282	1.74511e-07	1.57495e-06
225879_at:TSEN54	WB transcript	Down	FALSE	TRUE	FALSE	-0.248957	0.033361	0.101374	-0.48153	4.41417e-06	4.93423e-05	-0.302383	0.00878577	0.0601751	-0.347298	2.2952e-05	6.14254e-05
225890_at:MGME1	WB transcript	Up	TRUE	TRUE	TRUE	0.338056	0.0032018	0.021282	0.359217	0.000214113	0.00107185	0.247835	0.0363188	0.141712	0.29306	0.00016438	0.000301534
225893_at:RC3H1	WB transcript	Up	TRUE	TRUE	FALSE	0.323664	0.0025679	0.0185227	0.381556	8.14902e-05	0.000493686	0.361481	0.000661068	0.0142558	0.333905	2.6471e-06	1.19586e-05
225898_at:WDR54	WB transcript	Down	TRUE	TRUE	FALSE	-0.267509	0.00545421	0.0299874	-0.314693	0.000112805	0.00063935	-0.320538	0.00567652	0.045434	-0.271633	0.000387314	0.00060305
225904_at:CCSAP	WB transcript	Up	TRUE	TRUE	TRUE	0.718068	4.32038e-05	0.00175714	0.796621	2.84369e-07	6.14295e-06	0.699187	8.32499e-05	0.00533055	0.688741	6.85255e-09	1.67861e-07
225908_at:IAH1	WB transcript	Up	TRUE	TRUE	TRUE	0.291654	0.0341999	0.103145	0.499327	1.04346e-06	1.62322e-05	0.2455	0.0175303	0.0912774	0.360442	4.94789e-05	0.000113321
225912_at:TP53INP1	WB transcript	Up	TRUE	TRUE	TRUE	0.545439	1.41759e-06	0.000393335	0.603845	6.46735e-09	5.14246e-07	0.517008	6.49542e-06	0.00309167	0.535724	8.81793e-11	1.28804e-08
225919_s_at:C9orf72	WB transcript	Up	TRUE	TRUE	TRUE	1.06518	6.33035e-07	0.0002971	1.20974	3.11306e-11	2.59132e-08	0.749425	0.000104735	0.00597131	0.988001	1.58551e-11	4.4665e-09
225921_at:NIN	WB transcript	Up	TRUE	TRUE	TRUE	0.694409	2.07156e-05	0.00119196	0.764538	9.46758e-08	2.89027e-06	0.627466	0.000113529	0.00605777	0.624933	1.47987e-08	2.70205e-07
225924_at:FNIP2	WB transcript	Down	FALSE	TRUE	FALSE	-0.323794	0.00208713	0.0162802	-0.286474	0.00177542	0.00607174	-0.221783	0.0310317	0.128494	-0.226304	0.00105002	0.00135067
225930_at:NKIRAS1	WB transcript	Up	TRUE	TRUE	FALSE	0.526196	0.000529154	0.00710039	0.545551	2.15679e-05	0.00016969	0.329304	0.0128925	0.0754693	0.415701	6.13315e-05	0.000134905
225940_at:EIF4E3	WB transcript	Up	FALSE	TRUE	FALSE	0.366177	0.00583226	0.0311204	0.582872	2.07357e-06	2.76905e-05	0.389147	0.00300118	0.0318646	0.42971	2.73694e-06	1.22522e-05
225949_at:NRBP2	WB transcript	Down	TRUE	FALSE	FALSE	-0.544482	9.03323e-06	0.000837562	-0.321245	0.00185051	0.00629061	-0.329629	0.00274919	0.030547	-0.327432	4.91799e-05	0.00011303
225950_at:SAMD8	WB transcript	Up	TRUE	TRUE	FALSE	0.800714	1.90262e-05	0.00114261	1.04122	1.52566e-09	2.22916e-07	0.772242	3.27092e-05	0.00448799	0.833826	6.84604e-10	3.90466e-08
225953_at:RPRD1A	WB transcript	Up	TRUE	TRUE	FALSE	0.2603	0.0104519	0.0465082	0.306118	0.000115104	0.000649724	0.268898	0.0030691	0.0321753	0.271675	1.9029e-05	5.37596e-05
225958_at:PHC1	WB transcript	Down	TRUE	TRUE	FALSE	-0.24703	0.00389117	0.0241998	-0.341833	1.32692e-05	0.000116266	-0.234015	0.0157017	0.0848339	-0.283547	6.83098e-06	2.44915e-05
225976_at:BTF3L4	WB transcript	Up	TRUE	TRUE	TRUE	0.455026	0.000362883	0.00569984	0.359694	0.000189449	0.000969055	0.25403	0.0246466	0.112395	0.322566	8.97211e-05	0.000182868
225987_at:STEAP4	WB transcript	Up	FALSE	FALSE	FALSE	0.503248	0.00098706	0.0103831	0.516534	0.000119347	0.000668835	0.429764	0.00785234	0.0560894	0.457987	2.61244e-05	6.83688e-05
225988_at:HERC4	WB transcript	Up	TRUE	TRUE	FALSE	0.543548	0.000340108	0.00553663	0.516283	2.37994e-05	0.000183885	0.347307	0.0125407	0.0741748	0.411906	4.94112e-05	0.000113281
226010_at:SLC25A23	WB transcript	Down	FALSE	FALSE	FALSE	-0.337396	0.000803311	0.00922736	-0.350759	2.99578e-05	0.000221726	-0.306014	0.00167319	0.0233685	-0.330095	9.12716e-07	5.29211e-06
226015_at:ZNF12	WB transcript	Up	TRUE	TRUE	TRUE	0.608316	0.000142245	0.00336831	0.573844	2.3013e-06	2.99169e-05	0.279292	0.0463779	0.163905	0.42679	6.87524e-05	0.000147686
226026_at:DIRC2	WB transcript	Up	FALSE	FALSE	FALSE	0.284156	0.0209859	0.0735831	0.441381	0.000336455	0.00154618	0.360909	0.00553746	0.0447285	0.413489	9.18136e-06	3.06348e-05
226035_at:USP31	WB transcript	Down	TRUE	TRUE	TRUE	-0.512915	5.92707e-05	0.00207298	-0.503304	8.33787e-06	8.05156e-05	-0.317113	0.00735456	0.0538489	-0.374009	4.34733e-06	1.76242e-05
226038_at:LONRF1	WB transcript	Up	TRUE	TRUE	TRUE	0.727422	1.43577e-05	0.00101858	0.779564	1.51917e-07	4.00178e-06	0.553655	0.00107937	0.0185136	0.631265	5.61841e-08	6.98217e-07
226065_at:PRICKLE1	WB transcript	Down	FALSE	FALSE	FALSE	-0.301429	0.032249	0.0988726	-0.389256	0.00292932	0.00920139	-0.379169	0.00336791	0.0339675	-0.295461	0.00210832	0.00237503
226077_at:RNF145	WB transcript	Up	FALSE	FALSE	FALSE	0.416197	0.00183883	0.0151422	0.398403	0.000648667	0.00264846	0.289939	0.0233835	0.109187	0.309535	0.000239631	0.000406661
226082_s_at:SCAF4	WB transcript	Down	TRUE	TRUE	FALSE	-0.34643	0.00201678	0.015951	-0.389924	1.51617e-05	0.000129513	-0.400344	0.00056729	0.0133397	-0.39121	9.90693e-07	5.57373e-06
226085_at:CBX5	WB transcript	Down	TRUE	TRUE	FALSE	-0.696574	3.18179e-06	0.0005364	-0.875823	1.95729e-09	2.70264e-07	-0.557828	0.000166773	0.00723033	-0.68419	1.98088e-10	1.90545e-08
226093_at:DCP1B	WB transcript	Down	FALSE	FALSE	FALSE	-0.276464	0.00347363	0.0224957	-0.288408	0.000423045	0.00187376	-0.378658	0.00158642	0.022694	-0.285512	0.00026162	0.00043776
226099_at:ELL2	WB transcript	Up	TRUE	TRUE	TRUE	0.708595	0.00179414	0.0149244	0.863904	1.11899e-05	0.000102058	0.501463	0.0275217	0.119984	0.6224	5.27749e-05	0.000119346
226106_at:RNF141	WB transcript	Up	TRUE	TRUE	FALSE	0.555733	0.00115805	0.011305	0.678281	6.45692e-06	6.59747e-05	0.653595	6.42912e-05	0.00507682	0.614536	5.74371e-08	7.05687e-07
226109_at:C21orf91	WB transcript	Up	TRUE	TRUE	TRUE	0.728083	0.000193071	0.00400365	0.655796	2.99326e-05	0.000221671	0.420299	0.0198008	0.0986958	0.556631	5.96258e-05	0.000132037
226110_at:PTAR1	WB transcript	Up	TRUE	TRUE	TRUE	0.730731	0.000193673	0.00400365	0.801612	3.38746e-07	7.05254e-06	0.514626	0.00388997	0.0367931	0.607457	5.18557e-06	1.99971e-05
226111_s_at:ZNF385A	WB transcript	Down	FALSE	TRUE	FALSE	-0.377289	0.00675571	0.0343872	-0.244079	0.0389275	0.0784203	-0.270255	0.0443335	0.159301	-0.25066	0.00350723	0.00358438
226117_at:TIFA	WB transcript	Up	TRUE	TRUE	TRUE	0.598129	0.000381795	0.00591451	0.869397	1.06197e-07	3.1126e-06	0.464289	0.0115844	0.0704542	0.623172	1.60344e-06	8.00883e-06
226119_at:PCMTD1	WB transcript	Up	TRUE	TRUE	FALSE	1.07338	9.54082e-05	0.00269437	0.967907	2.94694e-05	0.000218891	0.648327	0.0146641	0.0810515	0.767281	2.97336e-05	7.59987e-05
226128_at:BROX	WB transcript	Up	TRUE	TRUE	FALSE	0.574333	9.67359e-06	0.000853014	0.590111	2.52295e-07	5.56564e-06	0.407692	0.00261353	0.0297471	0.468617	3.17614e-07	2.38214e-06
226140_s_at:OTUD1	WB transcript	Up	FALSE	TRUE	FALSE	0.5446	0.000355858	0.0056583	0.456813	0.00054277	0.00228876	0.337041	0.017526	0.0912774	0.384685	5.76905e-05	0.000128836
226143_at:RAI1	WB transcript	Down	TRUE	TRUE	FALSE	-0.423441	0.000260814	0.00471713	-0.505462	2.52934e-07	5.5699e-06	-0.512813	5.90593e-05	0.00488354	-0.472727	1.64514e-08	2.93586e-07
226155_at:FAM160B1	WB transcript	Up	TRUE	TRUE	TRUE	0.920142	9.62552e-08	0.000120184	1.09986	1.08273e-12	5.00331e-09	0.834293	7.74967e-07	0.000945349	0.887369	1.02985e-12	9.42134e-10
226156_at:AKT2	WB transcript	Down	TRUE	TRUE	TRUE	-0.314148	0.0003838	0.00591894	-0.353567	1.45406e-05	0.00012521	-0.274598	0.00120157	0.0196372	-0.281255	8.72202e-07	5.11886e-06
226157_at:TFDP2	WB transcript	Down	FALSE	TRUE	FALSE	-0.226246	0.0460424	0.126099	-0.431759	4.86218e-06	5.3207e-05	-0.313436	0.0115689	0.0704297	-0.355974	3.40993e-05	8.48478e-05
226160_at:H6PD	WB transcript	Down	TRUE	TRUE	FALSE	-0.43015	0.000122338	0.00311737	-0.311217	0.00222833	0.00734267	-0.21029	0.0336576	0.134738	-0.210444	0.00500071	0.00476383
226161_at:SLC30A6	WB transcript	Up	TRUE	TRUE	TRUE	0.265416	0.0208664	0.07344	0.353388	9.69752e-05	0.000567855	0.236933	0.0318604	0.130509	0.291038	0.000188534	0.000337214
226169_at:SBF2	WB transcript	Up	TRUE	FALSE	FALSE	0.461284	0.000844905	0.00952979	0.49369	4.10857e-05	0.000284935	0.331188	0.016603	0.0881025	0.429615	5.8048e-06	2.1869e-05
226178_at:SOCS4	WB transcript	Up	TRUE	TRUE	TRUE	0.460867	0.00234275	0.0174845	0.528474	3.58169e-06	4.16396e-05	0.315268	0.026111	0.116354	0.380064	0.000349599	0.000554841
226186_at:TMOD2	WB transcript	Up	TRUE	TRUE	FALSE	0.643848	0.000152478	0.00349328	0.649948	1.32938e-05	0.000116336	0.436404	0.0155168	0.0841598	0.588129	4.62349e-06	1.8456e-05
226200_at:VARS2	WB transcript	Down	FALSE	FALSE	FALSE	-0.212916	0.0233223	0.0791096	-0.29016	0.000405958	0.0018079	-0.238439	0.00737236	0.0538489	-0.224016	0.000396898	0.000614576
226204_at:C22orf29	WB transcript	Down	FALSE	FALSE	FALSE	-0.196191	0.0319874	0.0984215	-0.240133	0.0018782	0.00636569	-0.198489	0.0255345	0.114892	-0.209026	0.000330306	0.000528904
226236_at:LINC00493	WB transcript	Up	TRUE	TRUE	FALSE	0.34771	0.0138134	0.0560708	0.455594	6.36868e-05	0.000404302	0.296258	0.0126723	0.0747125	0.387991	6.14011e-05	0.000134983
226238_at:MCEE	WB transcript	Up	TRUE	TRUE	TRUE	0.443153	0.00520985	0.0290324	0.610516	4.28121e-07	8.39171e-06	0.307071	0.0221718	0.105865	0.457442	4.09553e-05	9.74794e-05
226259_at:EXOC6	WB transcript	Up	TRUE	TRUE	TRUE	0.662866	8.32387e-06	0.000806111	0.883281	1.30682e-10	5.09906e-08	0.578206	7.11284e-05	0.0052331	0.688933	4.14214e-10	2.91717e-08
226261_at:ZNRF2	WB transcript	Up	TRUE	TRUE	TRUE	0.651764	0.000703133	0.00845285	0.876166	5.05107e-09	4.75662e-07	0.474022	0.00761386	0.0549201	0.644194	1.67068e-06	8.25689e-06
226275_at:MXD1	WB transcript	Up	TRUE	TRUE	FALSE	0.336643	0.00813555	0.03919	0.410634	0.000125046	0.000693304	0.478019	4.48695e-05	0.00475486	0.387655	5.09115e-06	1.97822e-05
226280_at:BNIP2	WB transcript	Up	TRUE	TRUE	TRUE	0.377313	0.00307523	0.0207294	0.468513	1.37078e-05	0.000119356	0.326154	0.00942098	0.0623703	0.356577	3.2551e-05	8.17691e-05
226283_at:POC1B	WB transcript	Up	TRUE	TRUE	FALSE	0.398637	0.0415311	0.117613	0.61162	0.000148677	0.000797071	0.478648	0.00918414	0.0615233	0.451697	0.000237342	0.000403297
226294_x_at:FAM91A1	WB transcript	Up	TRUE	TRUE	TRUE	0.654534	1.6963e-05	0.00110099	0.846274	4.39358e-10	9.79612e-08	0.641666	1.7706e-05	0.00366209	0.697444	1.58071e-10	1.78118e-08
226297_at:HIPK3	WB transcript	Up	TRUE	TRUE	FALSE	0.467233	0.000272294	0.0048225	0.599427	2.81621e-08	1.28803e-06	0.406913	0.000762386	0.0150858	0.462178	8.13072e-08	9.26783e-07
226312_at:RICTOR	WB transcript	Up	TRUE	TRUE	TRUE	1.00681	3.7806e-07	0.000236023	1.05906	1.90227e-09	2.66874e-07	0.844264	9.84637e-06	0.0033473	0.873335	1.50581e-10	1.74669e-08
226321_at:LYSMD3	WB transcript	Up	TRUE	TRUE	TRUE	0.746801	6.71707e-05	0.00221979	0.887766	5.56661e-09	4.7909e-07	0.541273	0.00289746	0.0313498	0.668977	5.47562e-07	3.5813e-06
226326_at:PCGF5	WB transcript	Up	TRUE	TRUE	FALSE	0.526269	0.00066552	0.00816276	0.561799	1.78695e-05	0.000147176	0.362349	0.0283074	0.122063	0.427528	0.000142954	0.000269243
226329_s_at:MITD1	WB transcript	Up	TRUE	TRUE	TRUE	0.398641	0.0089687	0.0421306	0.508962	2.01208e-05	0.000160735	0.276809	0.0322108	0.131476	0.375427	0.00031423	0.000507697
226330_s_at:SUPT20H	WB transcript	Up	TRUE	TRUE	FALSE	0.3218	0.000128653	0.00318723	0.36402	1.03755e-06	1.61935e-05	0.269743	0.000937797	0.0171691	0.298541	3.76434e-07	2.68952e-06
226335_at:RPS6KA3	WB transcript	Up	TRUE	TRUE	TRUE	0.307281	0.00922062	0.0429424	0.496634	5.18913e-07	9.64074e-06	0.326291	0.00239978	0.0283582	0.35457	9.95851e-06	3.26478e-05
226338_at:TMEM55A	WB transcript	Up	TRUE	TRUE	FALSE	0.825687	0.000177235	0.00381544	0.885876	2.77682e-06	3.44158e-05	0.743826	0.00075477	0.0150549	0.724145	1.30248e-06	6.81277e-06
226345_at:ARL5B	WB transcript	Up	TRUE	TRUE	TRUE	0.52391	0.00057594	0.00745201	0.553026	2.54531e-06	3.21343e-05	0.373663	0.00524306	0.0432112	0.441496	1.21148e-05	3.7833e-05
226347_at:FUT11	WB transcript	Down	TRUE	TRUE	FALSE	-0.457427	0.000470954	0.0066898	-0.70322	1.6707e-09	2.37049e-07	-0.445288	0.000670298	0.0143557	-0.522057	2.79787e-08	4.27887e-07
226353_at:SPPL2A	WB transcript	Up	TRUE	TRUE	FALSE	0.35407	0.0004361	0.0064136	0.421713	5.57527e-06	5.84982e-05	0.200924	0.0476355	0.166838	0.329521	7.78831e-06	2.69836e-05
226354_at:LACTB	WB transcript	Up	TRUE	TRUE	TRUE	0.346241	0.00957474	0.044017	0.486193	3.98517e-05	0.000278208	0.271741	0.0410242	0.152904	0.353005	6.30923e-05	0.000138238
226387_at:RSBN1L	WB transcript	Up	TRUE	TRUE	FALSE	0.453604	6.56977e-05	0.00220511	0.531817	2.09286e-07	4.91928e-06	0.411336	0.000326056	0.00983366	0.420777	1.56278e-07	1.44343e-06
226399_at:DNAJB14	WB transcript	Up	TRUE	TRUE	TRUE	0.684179	0.000248642	0.00461299	0.756961	2.33761e-07	5.31647e-06	0.470304	0.00825958	0.0578727	0.589172	4.9021e-06	1.91846e-05
226406_at:C18orf25	WB transcript	Up	TRUE	TRUE	TRUE	0.600022	2.03463e-06	0.000455473	0.665712	7.224e-09	5.40113e-07	0.535224	4.64059e-05	0.00475486	0.561932	4.57906e-10	3.10353e-08
226438_at:SNTB1	WB transcript	Up	TRUE	TRUE	TRUE	0.523814	0.00262088	0.018721	0.669569	2.60385e-06	3.26423e-05	0.308569	0.0499769	0.17162	0.439778	0.000178698	0.000321812
226441_at:MAP3K2	WB transcript	Up	TRUE	TRUE	FALSE	0.93943	3.55875e-05	0.00153753	1.16601	4.40036e-09	4.48802e-07	0.822071	0.000176754	0.00743083	0.885995	3.70369e-08	5.22277e-07
226454_at:MARCH9	WB transcript	Down	TRUE	FALSE	FALSE	-0.361945	0.000985415	0.0103831	-0.20607	0.0186933	0.0427716	-0.281373	0.0112757	0.0691799	-0.237547	0.00189735	0.00218099
226459_at:PIK3AP1	WB transcript	Up	TRUE	TRUE	TRUE	0.556345	5.54093e-05	0.00201355	0.679114	1.10644e-07	3.20534e-06	0.347939	0.0144025	0.0801735	0.501353	2.92025e-07	2.25826e-06
226463_at:ATP6V1C1	WB transcript	Up	TRUE	TRUE	FALSE	0.234794	0.0196865	0.0709397	0.266898	0.00383564	0.0114738	0.297882	0.00333992	0.033833	0.268285	0.00011455	0.000223982
226465_s_at:SON	WB transcript	Down	TRUE	FALSE	TRUE	-0.251807	0.0150481	0.0594213	-0.495253	9.60106e-07	1.54131e-05	-0.395049	0.000143626	0.00656894	-0.403373	3.80205e-07	2.71155e-06
226472_at:PPIL4	WB transcript	Up	TRUE	TRUE	TRUE	0.633459	0.00162971	0.0140529	0.921577	5.23063e-08	1.91844e-06	0.420664	0.017148	0.0899634	0.666648	1.79696e-06	8.69571e-06
226502_at:ELMOD2	WB transcript	Up	TRUE	TRUE	TRUE	0.706875	5.8846e-05	0.00206972	0.79448	5.27209e-08	1.91916e-06	0.5953	0.000243401	0.00867815	0.667974	4.44653e-08	5.90459e-07
226505_x_at:USP32	WB transcript	Up	TRUE	TRUE	FALSE	0.607838	0.000428673	0.00634172	0.763635	3.80119e-07	7.65512e-06	0.516328	0.00165746	0.0232529	0.596258	2.74458e-07	2.1692e-06
226510_at:HEATR5A	WB transcript	Up	TRUE	TRUE	TRUE	0.535798	0.00398146	0.0245858	0.584142	0.000400542	0.00178677	0.4863	0.00809686	0.0571508	0.524114	2.0869e-05	5.73244e-05
226511_at:DCAF10	WB transcript	Up	TRUE	TRUE	TRUE	0.441957	0.00257674	0.018565	0.673394	1.01898e-08	6.29853e-07	0.373268	0.00954626	0.0628793	0.482463	5.24277e-06	2.01529e-05
226513_at:ASB7	WB transcript	Up	TRUE	TRUE	FALSE	0.377048	0.00311774	0.0209066	0.538775	1.72294e-06	2.40097e-05	0.254304	0.0386128	0.146997	0.369748	2.20559e-05	5.98628e-05
226525_at:STK17B	WB transcript	Up	TRUE	TRUE	TRUE	0.268929	0.00105245	0.0107883	0.220887	0.0016242	0.00563982	0.210033	0.0143942	0.0801735	0.213284	9.86759e-05	0.000198502
226531_at:ORAI1	WB transcript	Down	TRUE	TRUE	TRUE	-0.332635	0.000334324	0.00547099	-0.352585	3.52943e-05	0.000255026	-0.305995	0.0014695	0.0219628	-0.281552	6.57694e-06	2.38898e-05
226536_at:NSMCE2	WB transcript	Up	TRUE	TRUE	TRUE	0.487782	0.00644495	0.0333492	0.515818	0.000411673	0.00182988	0.394952	0.0136151	0.07776	0.451542	0.000116069	0.000225954
226541_at:FBXO30	WB transcript	Up	TRUE	TRUE	TRUE	0.648101	0.000162898	0.00363204	0.810746	1.3847e-08	7.60499e-07	0.465125	0.00535362	0.0438329	0.623025	2.30366e-07	1.89279e-06
226546_at:LOC100506844	WB transcript	Up	TRUE	TRUE	FALSE	0.318272	0.0346351	0.104005	0.472155	0.000223825	0.00110462	0.42473	0.000759218	0.015083	0.390848	8.23651e-05	0.000171329
226548_at:SBK1	WB transcript	Down	FALSE	TRUE	FALSE	-0.459691	0.00160491	0.0139547	-0.611049	1.46754e-06	2.10134e-05	-0.461568	0.00196871	0.0256322	-0.522637	1.0128e-06	5.67183e-06
226554_at:ZBTB7A	WB transcript	Down	TRUE	TRUE	FALSE	-0.321457	0.000584768	0.00751948	-0.474685	1.03471e-08	6.32194e-07	-0.41077	5.48803e-06	0.00302765	-0.404301	7.28928e-10	3.9928e-08
226569_s_at:CHTF18	WB transcript	Down	TRUE	FALSE	FALSE	-0.311881	0.00210125	0.0163465	-0.218394	0.00934446	0.0241064	-0.302117	0.00185126	0.024776	-0.238963	0.000135241	0.000256308
226572_at:SOCS7	WB transcript	Down	TRUE	TRUE	FALSE	-0.351371	0.000140098	0.00334126	-0.397495	1.08436e-06	1.66447e-05	-0.337666	0.000469269	0.0121815	-0.342835	1.21552e-07	1.23236e-06
226585_at:NEIL2	WB transcript	Down	FALSE	FALSE	FALSE	-0.260686	0.0119805	0.0512634	-0.252248	0.00306372	0.00955184	-0.210872	0.0379248	0.145259	-0.217062	0.00134442	0.00165128
226594_at:ENTPD5	WB transcript	Down	FALSE	FALSE	FALSE	-0.230268	0.0203832	0.0723229	-0.211641	0.0120204	0.0296906	-0.285726	0.0023844	0.028327	-0.2217	0.000630896	0.000895665
226605_at:DGKQ	WB transcript	Down	FALSE	FALSE	TRUE	-0.34978	0.0338378	0.102349	-0.313054	0.0310652	0.0650806	-0.613556	0.000312188	0.00971723	-0.372346	0.00086169	0.001152
226620_x_at:DAZAP1	WB transcript	Down	TRUE	FALSE	FALSE	-0.212343	0.0101929	0.0459785	-0.255444	0.000213747	0.00107053	-0.263252	0.00438304	0.0392587	-0.230434	0.000132653	0.000252495
226630_at:MIS18BP1	WB transcript	Up	TRUE	TRUE	TRUE	0.623279	0.000796858	0.00918705	0.728031	4.06138e-06	4.58503e-05	0.386345	0.0414473	0.153746	0.56283	1.33445e-05	4.05777e-05
226633_at:RAB8B	WB transcript	Up	TRUE	TRUE	TRUE	0.537535	5.60831e-06	0.000694373	0.598919	5.32609e-09	4.7909e-07	0.424845	0.000355729	0.0103415	0.494209	2.84136e-09	9.41683e-08
226650_at:ZFAND2A	WB transcript	Up	FALSE	TRUE	FALSE	0.211176	0.0370653	0.108282	0.481765	9.89892e-07	1.57049e-05	0.233971	0.0160539	0.0862429	0.333685	1.51572e-05	4.49462e-05
226659_at:DEF6	WB transcript	Down	TRUE	FALSE	FALSE	-0.288469	0.00183179	0.0151194	-0.314667	3.56855e-05	0.000257109	-0.180436	0.0264572	0.117229	-0.222126	0.000308861	0.000500664
226663_at:ANKRD10	WB transcript	Down	FALSE	FALSE	FALSE	-0.238592	0.0381591	0.110598	-0.579802	5.19639e-07	9.64074e-06	-0.266881	0.0131258	0.0761954	-0.354263	1.78723e-05	5.10227e-05
226679_at:SLC26A11	WB transcript	Down	TRUE	TRUE	FALSE	-0.314238	0.00847418	0.0403696	-0.406208	8.00484e-05	0.000486604	-0.361163	0.00291525	0.0314333	-0.361751	5.71763e-06	2.16201e-05
226680_at:IKZF5	WB transcript	Up	TRUE	TRUE	TRUE	0.767298	0.000212172	0.00420505	0.803468	8.33324e-07	1.38363e-05	0.490302	0.0107337	0.0674486	0.636831	6.02055e-06	2.23372e-05
226687_at:PRPF40A	WB transcript	Up	TRUE	FALSE	TRUE	0.251221	0.00470846	0.027268	0.158753	0.0276442	0.0591036	0.190392	0.0179779	0.092719	0.176037	0.0011241	0.00142505
226702_at:CMPK2	WB transcript	Up	TRUE	TRUE	FALSE	1.59166	0.00301836	0.0204711	1.61514	0.000700766	0.00282674	1.09773	0.0277365	0.120461	1.38371	8.48532e-05	0.000175027
226711_at:FOXN2	WB transcript	Up	TRUE	TRUE	TRUE	0.629381	7.31515e-05	0.00233002	0.588119	7.84483e-06	7.68239e-05	0.408931	0.00938393	0.062224	0.479231	6.34459e-06	2.3255e-05
226716_at:PRR12	WB transcript	Down	TRUE	FALSE	FALSE	-0.488523	0.000275045	0.00484374	-0.365556	0.00058044	0.00241902	-0.355722	0.0045373	0.0401223	-0.366354	2.49131e-05	6.58102e-05
226726_at:MBOAT2	WB transcript	Up	TRUE	FALSE	FALSE	0.502786	0.0032029	0.021282	0.747924	1.31019e-06	1.92007e-05	0.581726	0.000841777	0.0160464	0.603508	6.55777e-07	4.14652e-06
226736_at:CHURC1	WB transcript	Up	TRUE	TRUE	FALSE	0.827955	0.00189988	0.0154238	1.12436	4.78034e-06	5.24493e-05	0.582896	0.00868295	0.0598318	0.896807	8.92824e-06	3.01163e-05
226744_at:METTL16	WB transcript	Down	TRUE	TRUE	FALSE	-0.316597	0.00155678	0.0136791	-0.545056	4.04063e-09	4.19854e-07	-0.435805	7.06736e-05	0.0052331	-0.463772	9.81173e-10	4.55252e-08
226747_at:TXNDC16	WB transcript	Up	TRUE	TRUE	TRUE	0.334803	0.0186534	0.0683563	0.54334	5.57435e-06	5.84982e-05	0.408547	0.00209617	0.0264832	0.449704	4.90329e-06	1.91846e-05
226748_at:LYSMD2	WB transcript	Up	TRUE	TRUE	FALSE	0.41877	0.000114246	0.00302079	0.447159	6.57669e-06	6.68702e-05	0.437636	9.13294e-05	0.00556263	0.405439	1.00568e-07	1.08368e-06
226752_at:FAM174A	WB transcript	Up	TRUE	TRUE	FALSE	0.543365	0.00206552	0.0162099	0.510515	0.000910208	0.00350335	0.584334	0.00057272	0.0133446	0.544347	1.12196e-06	6.1117e-06
226753_at:FAM76B	WB transcript	Up	TRUE	TRUE	TRUE	0.804106	0.000400684	0.00610475	1.08484	8.63276e-09	5.78853e-07	0.602199	0.00244847	0.0285824	0.790743	2.74397e-07	2.1692e-06
226757_at:IFIT2	WB transcript	Up	TRUE	TRUE	FALSE	1.13753	0.000271314	0.00481882	1.31517	2.34645e-06	3.03604e-05	1.0014	0.000479567	0.0122702	1.08543	1.312e-07	1.28717e-06
226771_at:ATP8B2	WB transcript	Down	FALSE	FALSE	FALSE	-0.291699	0.0207545	0.0732449	-0.384497	0.000450627	0.00197076	-0.335267	0.0365403	0.14222	-0.359923	0.000413612	0.000635218
226779_at:LMBRD2	WB transcript	Up	TRUE	TRUE	TRUE	0.810827	6.64506e-05	0.00221264	0.719887	1.10828e-05	0.000101377	0.478122	0.0101111	0.0648562	0.599593	9.12961e-06	3.05655e-05
226783_at:PHYKPL	WB transcript	Down	TRUE	TRUE	TRUE	-0.322856	0.00100715	0.0105034	-0.345705	6.71697e-05	0.00042166	-0.275552	0.00213394	0.0266978	-0.280586	9.41816e-06	3.11874e-05
226785_at:ATP11C	WB transcript	Up	TRUE	TRUE	TRUE	0.656876	0.00149257	0.0133211	0.790948	6.12398e-07	1.09078e-05	0.411947	0.0313178	0.129225	0.561823	7.8781e-05	0.000165268
226797_at:MBTD1	WB transcript	Up	TRUE	TRUE	TRUE	0.438379	0.000273736	0.0048275	0.3771	0.000110162	0.000626074	0.310926	0.0119017	0.0717552	0.34464	4.65743e-05	0.000108246
226800_at:EFCAB7	WB transcript	Up	TRUE	TRUE	TRUE	0.639574	0.00416735	0.025217	0.75068	1.27017e-07	3.50871e-06	0.374394	0.0210906	0.102267	0.529733	0.000198723	0.000351612
226810_at:OGFRL1	WB transcript	Up	TRUE	TRUE	FALSE	0.458039	0.00410623	0.0250789	0.63966	5.07652e-06	5.48802e-05	0.480548	0.00291942	0.0314417	0.497682	8.69673e-06	2.95681e-05
226817_at:DSC2	WB transcript	Up	FALSE	FALSE	FALSE	0.597003	0.0297878	0.0937561	0.972555	4.32707e-05	0.000296693	0.52804	0.0486166	0.169183	0.613937	0.00108703	0.00138855
226820_at:ZNF362	WB transcript	Down	TRUE	TRUE	FALSE	-0.2406	0.00264344	0.0188283	-0.316236	1.95211e-05	0.000157354	-0.263626	0.00245152	0.0285824	-0.239988	4.79942e-05	0.000110952
226823_at:PHACTR4	WB transcript	Down	FALSE	TRUE	FALSE	-0.184979	0.0494092	0.131962	-0.273128	0.000279322	0.00132206	-0.244255	0.0102998	0.0655905	-0.23764	0.000193356	0.000344277
226838_at:TTC32	WB transcript	Up	TRUE	TRUE	FALSE	0.778689	8.41898e-05	0.00255144	0.832464	2.58543e-07	5.67341e-06	0.371205	0.02654	0.117385	0.602765	5.6652e-06	2.15142e-05
226851_at:LYPLAL1	WB transcript	Up	TRUE	TRUE	TRUE	0.435232	0.00112912	0.0111555	0.60474	4.29502e-08	1.71334e-06	0.363595	0.00220549	0.0271308	0.43449	1.33715e-06	6.92072e-06
226866_at:ESCO1	WB transcript	Up	TRUE	TRUE	TRUE	0.689459	0.000142437	0.00336831	0.840669	8.06504e-09	5.76123e-07	0.396389	0.0117265	0.0709728	0.619455	9.79382e-07	5.51797e-06
226868_at:GXYLT1	WB transcript	Up	TRUE	TRUE	TRUE	0.38281	0.00394996	0.0244518	0.511078	2.98271e-06	3.64048e-05	0.325036	0.00617833	0.0481239	0.401057	7.8528e-06	2.71672e-05
226875_at:DOCK11	WB transcript	Up	TRUE	TRUE	FALSE	0.458333	0.00473504	0.0273873	0.490825	0.000220871	0.00109565	0.320259	0.0325004	0.132269	0.360651	0.000286365	0.000470973
226878_at:HLA-DOA	WB transcript	Down	TRUE	FALSE	FALSE	-0.325249	0.0121882	0.0517463	-0.333771	0.00404265	0.0119783	-0.301357	0.0141992	0.0795384	-0.26292	0.00306854	0.00321008
226895_at:NFIC	WB transcript	Down	TRUE	TRUE	TRUE	-0.340397	0.0010326	0.0106466	-0.386002	9.83105e-06	9.18791e-05	-0.229748	0.00845928	0.0588426	-0.284338	3.76073e-05	9.09934e-05
226896_at:CHCHD1	WB transcript	Up	TRUE	TRUE	TRUE	0.36321	0.0087044	0.0412354	0.630322	1.48698e-08	8.07236e-07	0.367436	0.000805082	0.0155849	0.488356	3.30481e-07	2.44997e-06
226910_at:COMMD2	WB transcript	Up	TRUE	TRUE	TRUE	0.507609	0.00130871	0.0121672	0.528972	2.97671e-05	0.000220919	0.351792	0.0195028	0.0977175	0.440529	4.42443e-05	0.000103693
226923_at:SCFD2	WB transcript	Down	TRUE	TRUE	TRUE	-0.420568	0.000217911	0.00427804	-0.352725	0.000111435	0.000632735	-0.213046	0.0361066	0.141277	-0.309951	2.03996e-05	5.65473e-05
[truncated: 506 more rows]

## Sheet: Protein
Supplementary Data 3. Untreatable variables for MTX, IFX and TCZ of the mRNA microarray, and protein array.
Name	Type	Direction	MTX_RMS	IFX_RMS	TCZ_RMS	MTX_Week24_logFC	MTX_Week24_P.Value	MTX_Week24_adj.P.Val	IFX_Week24_logFC	IFX_Week24_P.Value	IFX_Week24_adj.P.Val	TCZ_Week24_logFC	TCZ_Week24_P.Value	TCZ_Week24_adj.P.Val	Responder_Week0_logFC	Responder_Week0_P.Value	Responder_Week0_adj.P.Val
SL000048:PROC	Serum protein	Down	FALSE	FALSE	FALSE	-0.187261	0.0141136	0.177666	-0.182167	0.00842243	0.06008	-0.148892	0.0390257	0.161306	-0.172389	0.000807489	0.00469776
SL000051:CRP	Serum protein	Up	FALSE	FALSE	FALSE	2.73288	8.23792e-06	0.00176291	3.59942	8.76437e-11	4.08964e-08	3.5375	2.99903e-09	6.41793e-07	3.38219	2.68375e-16	1.42081e-13
SL000164:MB	Serum protein	Down	TRUE	TRUE	TRUE	-0.656079	7.55119e-05	0.00680702	-0.905179	1.74015e-08	2.95138e-06	-0.806891	1.04496e-05	0.000465877	-0.753833	6.6693e-09	3.87071e-07
SL000250:SERPINF2	Serum protein	Down	TRUE	FALSE	FALSE	-0.26714	1.18028e-05	0.00210483	-0.216745	1.22133e-05	0.00038436	-0.223317	0.0194957	0.102257	-0.244104	6.93429e-05	0.000653831
SL000251:AHSG	Serum protein	Down	FALSE	FALSE	FALSE	-0.213872	0.0111821	0.162786	-0.340231	4.39518e-05	0.00104918	-0.346226	0.000361667	0.00577588	-0.288644	8.46683e-06	0.000144595
SL000254:ALB	Serum protein	Down	TRUE	TRUE	FALSE	-0.384274	0.000109489	0.00901176	-0.479589	3.69754e-07	3.04336e-05	-0.612463	9.03844e-08	1.38159e-05	-0.463691	1.89231e-09	1.43116e-07
SL000277:APOE	Serum protein	Down	FALSE	FALSE	FALSE	-0.325938	0.00238289	0.055428	-0.310433	0.000101884	0.00209646	-0.20077	0.0235186	0.117046	-0.287986	8.37757e-05	0.000727082
SL000283:B2M	Serum protein	Up	TRUE	TRUE	TRUE	0.330164	0.00195563	0.048458	0.210868	0.0277706	0.132654	0.33927	0.0165173	0.095019	0.266962	0.00432032	0.0155594
SL000311:C1S	Serum protein	Up	FALSE	FALSE	FALSE	0.148439	0.0215358	0.228151	0.166876	0.00133363	0.0151807	0.188382	0.00550743	0.0420925	0.157562	0.000292667	0.00218228
SL000318:C4A C4B	Serum protein	Up	TRUE	TRUE	FALSE	1.09044	0.000662856	0.0258202	1.25956	4.21684e-06	0.000173539	1.30354	1.64107e-05	0.000605496	1.20533	7.31131e-09	3.87071e-07
SL000320:C5	Serum protein	Up	FALSE	FALSE	FALSE	0.453607	0.0237086	0.236556	0.534794	0.00290145	0.0263098	0.806599	0.000134154	0.00287089	0.592347	5.40613e-05	0.000568491
SL000325:C9	Serum protein	Up	FALSE	FALSE	FALSE	0.48909	0.00289444	0.0642845	0.639597	2.35435e-06	0.000114507	0.757122	6.21772e-07	4.22608e-05	0.599513	7.06095e-08	2.56805e-06
SL000382:CKB CKM	Serum protein	Down	TRUE	TRUE	TRUE	-1.72245	9.42042e-08	5.03992e-05	-1.72187	1.52884e-10	4.08964e-08	-1.9698	1.42326e-10	7.61442e-08	-1.75401	2.01677e-15	5.33853e-13
SL000383:CKM	Serum protein	Down	TRUE	TRUE	TRUE	-0.591022	0.000358816	0.0198265	-0.663477	2.58013e-06	0.000120032	-0.707966	2.11281e-05	0.000753568	-0.663615	2.62843e-09	1.73941e-07
SL000424:FGA FGB FGG	Serum protein	Up	FALSE	FALSE	FALSE	0.598074	0.00294387	0.0642845	0.848368	1.6205e-06	9.03073e-05	0.974645	8.19322e-07	4.61407e-05	0.772979	1.13433e-07	3.7533e-06
SL000426:FN1	Serum protein	Down	FALSE	FALSE	FALSE	-0.232219	0.0240978	0.236556	-0.339009	0.00030221	0.00482633	-0.502071	3.19071e-05	0.00106689	-0.355651	1.83682e-05	0.000249343
SL000456:C3	Serum protein	Up	TRUE	TRUE	TRUE	0.903779	2.37375e-08	2.53991e-05	0.822956	1.93081e-08	2.95138e-06	0.79258	2.29573e-07	2.63104e-05	0.784118	8.10596e-12	1.07285e-09
SL000474:IL16	Serum protein	Up	FALSE	TRUE	TRUE	0.632834	0.00106075	0.0315277	0.869956	5.2959e-07	3.93573e-05	0.993508	5.77473e-07	4.22608e-05	0.833483	1.74164e-08	7.68374e-07
SL000539:GPI	Serum protein	Up	FALSE	TRUE	FALSE	0.371386	0.0164066	0.192913	0.705382	9.97282e-06	0.000344223	0.602168	0.000239694	0.00420448	0.56374	3.94432e-06	7.734e-05
SL000542:ITGA2B ITGB3	Serum protein	Down	TRUE	TRUE	TRUE	-0.194895	0.0205098	0.223934	-0.352668	0.000205703	0.00355004	-0.296249	0.00281156	0.0265995	-0.292614	8.76178e-05	0.000748163
SL000550:SERPINA5	Serum protein	Down	FALSE	FALSE	FALSE	-0.279601	0.0120907	0.16894	-0.505584	1.69412e-06	9.03073e-05	-0.558132	4.59076e-07	3.77855e-05	-0.448673	2.26508e-07	6.66204e-06
SL000553:PRKCB	Serum protein	Up	TRUE	TRUE	TRUE	0.885022	0.00038031	0.0198265	0.794064	5.32765e-05	0.00121289	0.794188	0.000143293	0.00296825	0.735584	1.82236e-05	0.000249343
SL000573:APCS	Serum protein	Up	FALSE	FALSE	FALSE	0.367269	0.0370495	0.30731	0.338609	0.0254643	0.128485	0.482802	0.00405919	0.0347467	0.437351	8.08169e-05	0.000713094
SL000601:TF	Serum protein	Down	FALSE	TRUE	FALSE	-0.202764	0.0176177	0.202699	-0.193159	0.00861449	0.0607795	-0.30963	0.000162224	0.00320464	-0.221743	7.84535e-05	0.000703972
SL001800:TNFRSF1B	Serum protein	Up	TRUE	FALSE	FALSE	0.300785	0.00403539	0.083036	0.231095	0.00953065	0.0649541	0.316885	0.0192017	0.101648	0.267617	0.00333508	0.0126117
SL001815:SOD2	Serum protein	Down	FALSE	FALSE	FALSE	-0.290547	0.0213596	0.228151	-0.297132	0.017203	0.0958708	-0.342083	0.00838134	0.0574874	-0.293595	0.00116792	0.00606191
SL002519:ERBB3	Serum protein	Down	TRUE	FALSE	FALSE	-0.201466	0.0318265	0.276865	-0.184371	0.0263585	0.129374	-0.194527	0.0445827	0.179336	-0.203713	0.00126772	0.00645337
SL002528:PLA2G2A	Serum protein	Up	FALSE	FALSE	FALSE	0.633796	0.000155299	0.0097747	1.00735	3.62935e-08	4.31489e-06	1.37466	1.18218e-09	3.16234e-07	0.952606	6.12132e-08	2.49286e-06
SL002755:PAPPA	Serum protein	Up	FALSE	FALSE	FALSE	0.586949	0.010085	0.151986	0.698406	0.0016414	0.017563	0.819899	0.0007465	0.0101108	0.700864	0.000112347	0.000915044
SL002763:KLK11	Serum protein	Down	FALSE	TRUE	FALSE	-0.327683	0.0011583	0.0334969	-0.338195	0.000123075	0.00235161	-0.292339	0.00572322	0.042253	-0.335699	5.95853e-07	1.31439e-05
SL003041:PF4	Serum protein	Down	TRUE	TRUE	FALSE	-0.239843	0.0133179	0.171689	-0.198906	0.0151604	0.0884069	-0.244888	0.00608136	0.0445689	-0.201818	0.000596476	0.00355116
SL003167:CXCL13	Serum protein	Up	TRUE	FALSE	FALSE	0.943748	0.000539078	0.0249038	1.3066	9.71134e-08	9.44648e-06	0.945614	0.000945087	0.0123322	1.05392	7.27611e-08	2.56805e-06
SL003309:LBP	Serum protein	Up	FALSE	TRUE	FALSE	0.593822	6.81602e-05	0.00680702	1.081	7.3898e-13	7.90709e-10	1.09166	6.04013e-12	6.46294e-09	0.911505	5.46723e-13	9.6481e-11
SL003326:CXCL11	Serum protein	Up	TRUE	FALSE	TRUE	1.06871	2.53323e-05	0.00387222	1.01019	9.781e-07	5.81426e-05	0.66028	0.00321213	0.0286415	0.913822	1.76679e-07	5.50212e-06
SL003733:DIABLO	Serum protein	Down	TRUE	TRUE	TRUE	-0.29027	0.00289786	0.0642845	-0.193607	0.0228155	0.118508	-0.279764	0.00331192	0.0292872	-0.212252	0.000384463	0.00256928
SL004008:PRTN3	Serum protein	Up	FALSE	FALSE	FALSE	0.666238	0.0183183	0.208516	0.901946	7.45908e-05	0.00156494	0.903695	0.00175965	0.0184348	0.854896	9.9043e-06	0.000163859
SL004078:BMP7	Serum protein	Down	TRUE	FALSE	FALSE	-0.237708	0.0400466	0.320049	-0.266617	0.026986	0.130786	-0.4742	8.55043e-05	0.00223145	-0.295745	0.0021588	0.0096042
SL004149:IL13RA1	Serum protein	Up	FALSE	TRUE	FALSE	0.173988	0.0061417	0.109527	0.176834	0.00197167	0.0202854	0.20376	0.00497406	0.038732	0.164932	0.000349981	0.00250385
SL004154:L1CAM	Serum protein	Down	TRUE	FALSE	FALSE	-0.301509	0.0325487	0.278617	-0.334694	0.0100467	0.0667697	-0.435419	0.0018561	0.0190964	-0.360625	0.000238859	0.00183269
SL004208:ANXA1	Serum protein	Up	FALSE	TRUE	FALSE	0.400064	0.00744899	0.120168	0.818002	2.30838e-08	3.08746e-06	0.576591	0.00101078	0.0128754	0.636921	5.70634e-07	1.31348e-05
SL004345:GDF11	Serum protein	Down	TRUE	FALSE	FALSE	-0.363317	0.00119417	0.0336252	-0.368225	0.000227479	0.00380083	-0.289456	0.0177107	0.0978711	-0.320829	0.000104491	0.000864361
SL004511:BPI	Serum protein	Up	FALSE	FALSE	FALSE	0.726009	0.0363518	0.303878	0.835258	0.00241777	0.0236908	0.923313	0.00709449	0.0502722	0.867525	0.000171271	0.00135333
SL004639:NTRK3	Serum protein	Down	FALSE	FALSE	FALSE	-0.168758	0.0288009	0.256808	-0.274532	5.9723e-05	0.00130416	-0.287237	0.000441049	0.00694003	-0.253014	1.98129e-05	0.000262231
SL004642:ADAM9	Serum protein	Down	TRUE	TRUE	FALSE	-0.471877	0.000327747	0.0194827	-0.367483	0.00276579	0.025294	-0.340791	0.0210785	0.108433	-0.34207	0.000525096	0.00323345
SL004645:SPINT1	Serum protein	Down	FALSE	TRUE	FALSE	-0.302658	0.00752453	0.120168	-0.405432	4.41245e-05	0.00104918	-0.417112	0.000360668	0.00577588	-0.368106	3.56623e-06	7.26158e-05
SL004668:APOE	Serum protein	Down	FALSE	FALSE	FALSE	-0.373769	0.0150027	0.182419	-0.480231	3.88229e-05	0.000966057	-0.318764	0.00859709	0.0585916	-0.396031	5.00068e-05	0.000568491
SL004669:APOE	Serum protein	Down	FALSE	FALSE	FALSE	-0.416195	0.0112581	0.162786	-0.49349	3.38271e-05	0.000886932	-0.319051	0.0102404	0.0672224	-0.424222	5.47123e-05	0.000568491
SL004742:AFM	Serum protein	Down	TRUE	FALSE	FALSE	-0.395804	7.63404e-05	0.00680702	-0.461174	1.4215e-07	1.26751e-05	-0.623492	3.71226e-07	3.31009e-05	-0.471065	1.50921e-08	7.26361e-07
SL004759:EIF5	Serum protein	Up	TRUE	TRUE	TRUE	0.341757	0.00514152	0.101046	0.335768	0.0104377	0.0680994	0.29176	0.0156662	0.0926123	0.258969	0.0135956	0.0344386
SL004820:PGAM1	Serum protein	Down	TRUE	TRUE	TRUE	-1.54562	1.81459e-06	0.00059118	-0.90149	0.00250093	0.0241081	-1.5508	6.48774e-07	4.22608e-05	-1.1525	3.52388e-07	8.88376e-06
SL004853:ICOSLG	Serum protein	Up	TRUE	FALSE	FALSE	0.267571	0.00372364	0.0781234	0.334834	2.96221e-05	0.000812708	0.368077	0.00214838	0.0216865	0.319612	4.29117e-05	0.000516319
SL004872:EDAR	Serum protein	Down	TRUE	FALSE	FALSE	-1.09398	0.000130489	0.00940693	-1.30757	9.69967e-08	9.44648e-06	-0.984871	0.000122833	0.00277356	-1.05104	3.31939e-07	8.78665e-06
SL004876:SERPINA4	Serum protein	Down	TRUE	TRUE	FALSE	-0.318392	0.000145602	0.00973714	-0.581282	8.80247e-09	1.88373e-06	-0.605079	2.55721e-10	9.12071e-08	-0.512147	3.83043e-10	3.3798e-08
SL004891:HNRNPA2B1	Serum protein	Up	FALSE	TRUE	FALSE	0.658094	0.00181098	0.0472622	0.943391	5.51738e-07	3.93573e-05	0.737694	0.00114932	0.0141353	0.826353	2.50972e-07	6.99305e-06
SL005152:RARRES2	Serum protein	Up	TRUE	FALSE	FALSE	0.267166	0.00664589	0.112875	0.239829	0.00415991	0.0359828	0.353487	0.00234844	0.0228439	0.254947	0.00104846	0.00577223
SL005170:ICOS	Serum protein	Up	TRUE	FALSE	FALSE	0.797222	3.52771e-05	0.00471831	0.826658	3.4807e-06	0.000148974	0.580141	0.00154601	0.0175982	0.709119	7.09948e-07	1.50342e-05
SL005191:LILRB2	Serum protein	Up	FALSE	FALSE	FALSE	0.426254	0.0248095	0.237019	0.587507	0.0326955	0.148238	0.371034	0.00450795	0.0368304	0.453957	0.021213	0.0447428
SL005764:CD163	Serum protein	Up	FALSE	TRUE	TRUE	0.448438	0.0108805	0.161696	0.559668	0.000823019	0.0104837	0.677048	0.000318611	0.00541133	0.525743	5.22295e-05	0.000568491
SL006544:TGFBI	Serum protein	Down	TRUE	TRUE	FALSE	-0.38097	0.00094409	0.0304386	-0.459395	7.45217e-06	0.000274959	-0.355476	0.00450914	0.0368304	-0.41202	5.14991e-07	1.23929e-05
SL006705:PFDN5	Serum protein	Up	TRUE	TRUE	TRUE	0.175787	0.00581041	0.105375	0.258195	0.000509599	0.00717462	0.273247	0.00114447	0.0141353	0.244961	7.42775e-05	0.000677992
SL006830:CFHR5	Serum protein	Up	TRUE	FALSE	FALSE	0.30224	0.00806332	0.126879	0.322553	0.013222	0.0793469	0.542615	1.3466e-05	0.000533653	0.351457	0.000457982	0.00295685
SL006920:MAPK14	Serum protein	Up	FALSE	FALSE	FALSE	0.201205	0.00573004	0.105375	0.343673	8.57867e-06	0.000305972	0.321215	8.98381e-05	0.00228873	0.282009	6.14048e-06	0.000109882
SL007100:LTA4H	Serum protein	Up	TRUE	TRUE	TRUE	0.715338	2.21002e-06	0.00059118	0.894556	1.39045e-10	4.08964e-08	0.793078	3.36186e-08	5.99532e-06	0.708826	2.78914e-10	2.95322e-08
SL008703:CPE	Serum protein	Down	FALSE	FALSE	FALSE	-0.273675	0.00166542	0.04455	-0.308406	2.4178e-05	0.000680803	-0.246837	0.00393451	0.033951	-0.26503	4.1166e-06	7.78353e-05
SL010288:CA6	Serum protein	Down	TRUE	FALSE	FALSE	-0.962476	0.00135488	0.0371722	-0.583672	0.0270129	0.130786	-0.917415	0.00227629	0.0226574	-0.718342	0.000525254	0.00323345
SL010469:HFE2	Serum protein	Down	TRUE	TRUE	FALSE	-0.438893	0.000131873	0.00940693	-0.43283	5.45784e-05	0.00121664	-0.269521	0.0353036	0.152318	-0.345304	5.75568e-05	0.000585988
SL010516:SRC	Serum protein	Down	FALSE	TRUE	FALSE	-0.480575	0.0444264	0.334762	-0.869243	0.000164378	0.00303248	-0.836463	0.000207797	0.00382537	-0.717844	6.50062e-05	0.000625731
SL011528:RPS7	Serum protein	Up	TRUE	TRUE	TRUE	0.347704	0.00927192	0.143782	0.560405	3.39852e-05	0.000886932	1.24508	0.000664172	0.00979673	0.727049	0.0010576	0.00577223
SL014228:SLAMF6	Serum protein	Up	FALSE	TRUE	FALSE	0.273871	0.0229222	0.236556	0.396916	0.00425998	0.0364654	0.29554	0.0275518	0.131609	0.370687	0.00032577	0.00239538
SL014735:IMPDH1	Serum protein	Up	FALSE	FALSE	FALSE	0.740004	0.0143	0.177918	1.05918	3.74981e-05	0.000955309	0.767222	0.013038	0.0815828	0.932158	1.18997e-05	0.000190904
SL017610:CXCL3 CXCL2	Serum protein	Up	FALSE	FALSE	FALSE	0.88747	0.015461	0.18588	0.649631	0.0256049	0.128485	1.05757	0.00263851	0.0252072	0.739111	0.00173653	0.00792538
