# Supplementary material for: Multi-omics monitoring of drug response in rheumatoid arthritis in pursuit of molecular remission
Source: Nat Commun. 2018 Jul 16;9:2755. doi: 10.1038/s41467-018-05044-4 (PMC6048065; doi:10.1038/s41467-018-05044-4)
Supplement: Supplementary file 7 — Supplementary Data 4 [file 41467_2018_5044_MOESM7_ESM.xlsx]

## Sheet: Supplementary Data 4
Supplementary Data 4. Disease-wide profile of transcriptional RMSs.
Tag.name	Public.id	Meta Z-score	Correlation.Direction	Common.Genes	P.Value	Sample.Count	Platform	Species
Inflammatory bowel disease	GSE33943	25.7362	+	531	2.3e-146	45	Affymetrix GeneChip Human HG_U133 Plus 2.0	Homo sapiens
Obesity	GSE18897	25.4923	+	600	1.2e-143	10	Affymetrix GeneChip Human HG_U133 Plus 2.0	Homo sapiens
Amyotrophic lateral sclerosis	E-TABM-940	19.4165	+	572	2.8e-84	57	Affymetrix GeneChip Human HG_U133 Plus 2.0	Homo sapiens
Autistic disorder	GSE18123;GSE6575	15.7877	+;+	428;17	1e-98;0.1019	42;17	Affymetrix GeneChip Human HG_U133 Plus 2.0	Homo sapiens
Kidney disease	GSE22229;GSE24223	12.634	+;+	105;353	0.0502;1.7e-59	27;11	Affymetrix GeneChip Human HG_U133 Plus 2.0	Homo sapiens
Primary malignant neoplasm of gastrointestinal tract	GSE27562	12.1096	+	517	4.7e-34	22	Affymetrix GeneChip Human HG_U133 Plus 2.0	Homo sapiens
Systemic infection	GSE13904;GSE9960;GSE28750	11.7352	-;+;+	394;155;420	1.6e-07;1.9e-17;3e-65	32;18;10	Affymetrix GeneChip Human HG_U133 Plus 2.0	Homo sapiens
Traumatic injury	GSE28750	11.0497	+	308	1.1e-28	11	Affymetrix GeneChip Human HG_U133 Plus 2.0	Homo sapiens
Multiple sclerosis	GSE43591	11.016	+	210	1.6e-28	10	Affymetrix GeneChip Human HG_U133 Plus 2.0	Homo sapiens
Haemophilus influenzae infection	GSE34205	10.6546	+	208	8.3e-27	28	Affymetrix GeneChip Human HG_U133 Plus 2.0	Homo sapiens
Systemic sclerosis	GSE45537;GSE22356	10.3535	+;+	266;205	4.9e-09;2.6e-19	25;10	Affymetrix GeneChip Human HG_U133 Plus 2.0	Homo sapiens
Blunt injury	GSE36809;GSE11375	9.28321	+;+	552;239	0.0073;5.9e-27	167;52	Affymetrix GeneChip Human HG_U133 Plus 2.0	Homo sapiens
Cardioembolic stroke	GSE58294	8.34703	+	289	3.5e-17	69	Affymetrix GeneChip Human HG_U133 Plus 2.0	Homo sapiens
Polycythemia vera (clinical)	GSE26049	8.16554	+	253	1.6e-16	41	Affymetrix GeneChip Human HG_U133 Plus 2.0	Homo sapiens
Pulmonary sarcoidosis	GSE19314	7.39259	+	169	7.2e-14	20	Affymetrix GeneChip Human HG_U133 Plus 2.0	Homo sapiens
Liver cell carcinoma (clinical)	GSE49515;GSE36076;GSE58208	6.18768	+;+;-	375;375;366	6.5e-27;6.5e-27;1e-26	10;10;10	Affymetrix GeneChip Human HG_U133 Plus 2.0	Homo sapiens
Systemic onset juvenile chronic arthritis	GSE13501;GSE20307;GSE21521	5.55943	+;+;+	190;183;151	9e-04;2e-04;0.0015	21;20;18	Affymetrix GeneChip Human HG_U133 Plus 2.0	Homo sapiens
Precocious puberty	GSE14642	5.54144	+	70	1.5e-08	10	Affymetrix GeneChip Human HG_U133 Plus 2.0	Homo sapiens
Juvenile rheumatoid arthritis	GSE7753;GSE11083	4.69603	+;+	126;116	0.0025;6.3e-05	17;14	Affymetrix GeneChip Human HG_U133 Plus 2.0	Homo sapiens
Childhood type dermatomyositis	GSE11083	3.99026	+	39	3.3e-05	13	Affymetrix GeneChip Human HG_U133 Plus 2.0	Homo sapiens
Respiratory syncytial virus infection	GSE34205	3.54008	+	158	2e-04	51	Affymetrix GeneChip Human HG_U133 Plus 2.0	Homo sapiens
Juvenile idiopathic arthritis	GSE11907;GSE67596	3.16435	+;+	140;114	0.1749;2e-04	46;14	Affymetrix GeneChip Human HG_U133 Plus 2.0	Homo sapiens
Juvenile idiopathic arthritis, oligoarthritis	GSE20307;GSE21521;GSE26554	2.48874	+;+;+	31;57;224	0.394;3e-04;0.2709	39;28;24	Affymetrix GeneChip Human HG_U133 Plus 2.0	Homo sapiens
Malignant tumor of breast	GSE27562	2.45726	+	144	0.007	57	Affymetrix GeneChip Human HG_U133 Plus 2.0	Homo sapiens
Clinically isolated syndrome	GSE59085	2.13944	+	24	0.0162	15	Affymetrix GeneChip Human HG_U133 Plus 2.0	Homo sapiens
Juvenile idiopathic arthritis, persistent oligoarthritis	GSE13501	1.10445	+	31	0.1347	42	Affymetrix GeneChip Human HG_U133 Plus 2.0	Homo sapiens
Familial hemophagocytic lymphohistiocytosis	GSE26050	1.01522	+	369	0.155	11	Affymetrix GeneChip Human HG_U133 Plus 2.0	Homo sapiens
Chronic polyarticular juvenile rheumatoid arthritis	GSE21521;GSE15645	0.94654	-;+	56;127	0.1155;0.0056	34;14	Affymetrix GeneChip Human HG_U133 Plus 2.0	Homo sapiens
Ischemic stroke	GSE22255	0.823542	+	1	0.2051	20	Affymetrix GeneChip Human HG_U133 Plus 2.0	Homo sapiens
Diabetes mellitus type 1	GSE55098	0.715015	+	29	0.2373	12	Affymetrix GeneChip Human HG_U133 Plus 2.0	Homo sapiens
Juvenile idiopathic arthritis, enthesitis related arthritis	GSE21521	0.544932	+	58	0.2929	26	Affymetrix GeneChip Human HG_U133 Plus 2.0	Homo sapiens
Schizophrenia	GSE27383	0.0524125	-	21	0.5209	21	Affymetrix GeneChip Human HG_U133 Plus 2.0	Homo sapiens
Benign tumor of breast	GSE27562	-0.174847	+	139	0.5694	37	Affymetrix GeneChip Human HG_U133 Plus 2.0	Homo sapiens
Juvenile seronegative polyarthritis	GSE13501;GSE20307;GSE26554	-1.52109	-;-;-	56;65;282	0.03;0.2619;0.4537	45;45;39	Affymetrix GeneChip Human HG_U133 Plus 2.0	Homo sapiens
Systemic inflammatory response syndrome	GSE4607;GSE13904	-4.24505	-;-	329;277	0.0012;0.0015	27;24	Affymetrix GeneChip Human HG_U133 Plus 2.0	Homo sapiens
Essential thrombocythemia	GSE26049	-4.56479	-	266	2.5e-06	19	Affymetrix GeneChip Human HG_U133 Plus 2.0	Homo sapiens
Malignant melanoma	GSE11907	-6.77088	-	344	6.4e-12	15	Affymetrix GeneChip Human HG_U133 Plus 2.0	Homo sapiens
Chronic obstructive lung disease	GSE42057	-7.81265	-	112	2.8e-15	94	Affymetrix GeneChip Human HG_U133 Plus 2.0	Homo sapiens
Kidney transplant failure and rejection	GSE15296;GSE46474	-8.07481	-;+	493;61	8.2e-71;1.2e-10	51;20	Affymetrix GeneChip Human HG_U133 Plus 2.0	Homo sapiens
Malignant tumor of large intestine	GSE10715	-8.13856	-	274	2e-16	12	Affymetrix GeneChip Human HG_U133 Plus 2.0	Homo sapiens
Urinary tract infectious disease	GSE11907	-9.44365	-	312	1.8e-21	15	Affymetrix GeneChip Human HG_U133 Plus 2.0	Homo sapiens
Turner syndrome	GSE46687	-10.3034	-	270	3.4e-25	16	Affymetrix GeneChip Human HG_U133 Plus 2.0	Homo sapiens
Type B viral hepatitis	GSE58208	-11.4289	-	388	1.5e-30	12	Affymetrix GeneChip Human HG_U133 Plus 2.0	Homo sapiens
Septic shock	GSE4607;GSE13904;GSE8121;GSE9692	-12.0871	-;-;-;-	463;405;432;423	8.3e-15;0.0043;4.1e-20;9.6e-07	69;67;30;30	Affymetrix GeneChip Human HG_U133 Plus 2.0	Homo sapiens
Uremia	GSE37171	-15.2065	-	639	1.6e-52	75	Affymetrix GeneChip Human HG_U133 Plus 2.0	Homo sapiens
